# Supplementary material for: Identification of Potential Biomarkers Associated with Impaired Fatty Acid Oxidation in Aged Skeletal Muscle Using Bioinformatics and Machine Learning Approaches
Source: Biomolecules. 2026 Jul 14;16(7):1030. doi: 10.3390/biom16071030 (PMC13406276; doi:10.3390/biom16071030)
Supplement: Supplementary file 1 [file biomolecules-16-01030-s001.zip › Supplementary Material S2.xlsx]

## Sheet: train_GSE1428.normalize
id	GSM23735_Control	GSM23742_Control	GSM23743_Control	GSM23744_Control	GSM23747_Control	GSM23748_Control	GSM23751_Control	GSM23754_Control	GSM23756_Control	GSM23757_Control	GSM23736_Treat	GSM23737_Treat	GSM23738_Treat	GSM23740_Treat	GSM23741_Treat	GSM23745_Treat	GSM23746_Treat	GSM23749_Treat	GSM23750_Treat	GSM23752_Treat	GSM23753_Treat	GSM23755_Treat
A1CF	8.40218	8.34264	8.47097	8.46031	8.14374	7.72753	8.21836	8.82171	8.05344	8.84104	8.01218	8.13351	7.85297	8.54979	8.10934	7.73156	9.59009	8.08157	9.34093	8.06158	8.17509	8.27517
A2M	9.86204	9.75685	10.508	9.44735	9.73204	9.61655	9.54909	9.63168	10.3936	10.2316	9.47818	9.91186	10.4151	10.1752	9.77446	9.91957	10.3607	9.91957	10.0378	9.63545	9.67497	10.1752
A4GALT	5.56161	5.95261	6.01652	6.43141	5.73485	5.73194	6.22106	6.37056	6.95929	6.2545	6.13809	5.63956	6.01676	6.2022	4.55231	6.04814	6.97107	4.86535	6.04094	4.64545	6.0719	6.14542
A4GNT	7.04591	6.68635	7.17524	7.29873	7.11866	6.38779	6.51514	6.73279	6.57942	7.14267	6.38222	6.63209	6.48612	6.452	6.29243	6.41335	7.18041	6.86983	7.6446	6.82318	6.70344	6.73381
AAAS	6.01628	4.5767	5.35724	5.8478	5.0326	6.46327	6.14177	4.22924	5.32915	5.94849	6.31259	6.34211	5.98118	5.14443	6.60971	5.23498	5.27779	5.6592	5.13702	5.47036	7.15289	6.51537
AACS	5.76743	5.59786	5.99806	4.25204	4.45233	3.6219	5.7681	4.2135	5.78634	5.72731	5.61907	4.81382	6.42204	4.33984	5.73543	4.45242	6.07819	4.14806	4.904	4.76183	5.11643	5.71394
AADAC	4.08189	3.4898	3.68943	5.33894	3.68824	4.57011	3.86303	3.89358	4.77391	4.1487	3.94978	4.0388	3.26948	4.16552	2.98944	3.66002	5.18637	4.02868	3.95217	3.85029	2.53268	3.99085
AAGAB	4.7223	6.3096	4.96278	6.16614	5.1386	5.51317	5.51399	4.85828	6.28705	5.4201	5.19995	5.37006	5.00039	5.39221	4.64802	6.25994	5.51863	5.10793	5.13702	5.45676	5.42153	5.4899
AAK1	6.3102	5.72432	5.80249	6.2037	6.19775	5.94605	5.6963	5.65944	6.95528	5.66854	5.69078	5.8733	6.09777	6.97952	6.1398	6.17692	6.95712	6.08371	7.31734	6.06453	6.35296	5.54408
AAMDC	8.14239	8.06317	8.32065	8.35862	8.46031	8.10218	7.95556	8.03233	9.28528	8.28346	8.48807	8.00562	8.07729	9.18081	8.61311	7.62454	9.62893	8.14099	9.66283	8.26105	7.96308	8.37194
AAMP	7.17122	6.67887	6.99936	7.44544	6.99822	7.52659	7.06084	7.95802	8.22268	6.54672	7.5765	7.38324	7.3784	7.0742	7.18562	7.88769	8.38022	7.64738	7.55928	7.65318	7.98684	7.18462
AANAT	3.35122	4.07987	3.51586	3.52853	3.4188	3.82681	3.9264	5.17731	4.39062	4.07742	3.25443	6.18794	3.26948	5.66933	5.03591	3.4399	4.76804	5.10975	4.7678	4.91504	5.63714	4.60381
AAR2	7.55106	8.01123	8.01709	8.1305	7.84893	7.902	7.79801	7.82604	7.87775	8.07548	7.89143	7.79783	7.77538	7.67212	7.54113	7.95752	9.35863	7.68243	7.84713	7.98185	7.95873	8.29921
AARS	9.10055	9.03449	9.02859	9.04376	9.09282	9.05273	9.24749	9.16542	9.23534	9.05396	9.48537	9.14444	9.07596	9.58395	9.23309	8.9606	9.38425	8.91481	9.51258	9.32825	9.15368	8.83834
AASDHPPT	7.60184	7.17728	7.52329	7.55495	7.66502	7.96048	7.65293	7.78754	6.48539	7.5025	7.83303	7.76463	7.37374	6.71057	7.70319	7.88941	6.04143	7.51221	6.08549	7.72306	7.88327	7.88769
AASS	2.79634	1.93108	3.61319	3.56049	2.33496	4.47756	1.99876	2.96552	2.7991	1.98046	3.18317	3.79836	5.29358	2.48767	2.17626	4.40392	4.7079	2.86324	2.71923	2.67316	5.07059	4.60735
AATF	6.87848	6.73017	6.12585	6.17026	6.87181	5.41853	6.24747	6.38555	6.78847	7.64093	6.66091	6.67355	6.9922	7.19989	6.68	6.90409	6.43842	6.59362	7.25351	7.01	7.38523	6.57008
AATK	7.76542	8.3255	8.17889	7.8451	7.15791	7.09587	6.17378	7.68501	8.06513	8.21114	7.00593	7.38667	7.33302	8.1237	8.13021	6.95142	7.19115	7.70646	8.39391	7.48015	7.61928	6.7063
ABAT	5.50647	5.49436	5.63665	5.71569	5.99574	5.43868	5.75182	5.51543	3.55876	5.56069	4.515	4.9289	5.3009	5.38869	5.05106	4.72145	5.74832	5.2628	5.74397	5.81515	5.45275	5.24665
ABCA1	5.99346	6.57808	6.63209	5.96742	6.57072	6.61667	6.18397	6.44739	6.45628	6.23312	6.30041	6.41187	6.75626	6.82724	6.53557	6.12248	6.38431	6.64667	6.14903	6.94976	6.52154	6.71966
ABCA11P	5.78953	5.42452	6.5727	5.66314	6.49016	5.95355	6.9576	4.74842	5.91146	5.9756	5.32843	5.39799	6.21659	4.86857	6.24472	6.26889	4.71721	6.47521	5.27829	6.44395	6.56204	6.72785
ABCA12	4.87779	4.78635	5.40822	5.28579	4.32508	5.05932	4.76376	5.18566	5.26228	5.14102	4.97399	5.09127	4.60618	5.44869	5.02216	3.92789	6.30897	5.17314	5.69024	5.34105	4.98345	5.0622
ABCA2	5.43742	5.82618	5.69348	5.5911	5.70761	5.67046	5.9993	5.54042	6.27569	5.77443	5.88264	5.6503	5.74248	6.07383	5.62546	5.97331	6.5137	5.83016	6.21427	5.64717	5.81551	5.40355
ABCA3	5.36822	4.03849	3.501	5.30676	4.92401	4.3477	4.35252	5.53262	6.79349	3.16105	5.48629	5.52359	4.13985	4.89113	5.69561	5.80846	6.79459	4.90112	4.92991	4.40927	5.53758	5.41121
ABCA4	3.73523	4.06922	3.80249	4.12035	5.00966	3.65061	4.8561	4.83239	4.45103	5.71076	4.34934	4.78236	4.53032	4.76183	3.85063	3.31947	4.4119	3.98237	4.80299	4.4521	5.00762	4.64522
ABCA5	6.92055	7.69741	7.19315	6.70209	7.36059	8.02343	7.2877	6.17786	6.52503	7.3991	7.44792	7.33054	8.0392	7.04443	7.51461	8.17275	6.68715	8.19198	7.30299	7.30273	7.81164	7.48137
ABCA6	3.8326	5.71989	4.68978	3.86424	3.66585	5.4847	3.61294	5.75598	3.5732	6.40742	4.42958	4.77379	3.60213	3.11002	5.90846	5.33539	5.02486	4.38861	5.49494	3.99952	5.30457	5.76743
ABCA7	6.21704	6.69733	6.16444	6.77873	6.74076	5.32673	6.51745	6.64212	7.36111	6.05803	6.56237	5.9315	6.87333	7.00209	5.7681	6.45367	5.7804	6.93025	7.33356	6.52049	5.9531	6.38555
ABCA8	7.29686	7.50348	7.26401	6.87314	7.11243	7.54154	7.40999	6.58754	7.39755	6.97382	7.15385	7.14991	8.09628	7.14631	7.10375	7.82253	6.32311	8.31835	6.75958	7.37255	7.58204	7.74429
ABCB1	4.7817	5.46463	5.78449	5.44503	5.89163	5.11394	5.43918	5.86264	3.59886	6.64808	5.20876	5.61835	4.64437	5.08291	5.58898	5.13978	7.15013	3.66199	4.02265	5.17431	5.62112	5.60796
ABCB11	3.75374	3.09947	3.11057	3.58503	3.69448	3.57467	4.33703	3.96844	4.05369	5.32191	4.24939	4.70318	3.0531	3.08229	3.34333	3.79922	4.87052	3.45648	3.51586	3.89487	3.84196	3.36514
ABCB4	5.63642	4.29334	5.79744	5.7749	5.93547	5.35284	4.96655	4.80265	4.91736	4.97789	5.87406	5.30063	4.57753	4.94524	5.36206	5.63037	4.09914	5.50141	4.26296	5.7681	5.31897	5.79234
ABCB6	6.50124	7.22929	6.96825	6.89353	6.82874	6.67972	7.02473	6.9334	7.59403	6.47642	6.17099	7.20976	6.61009	7.05415	6.85879	6.39953	7.08897	6.97065	7.32708	7.01	6.9655	6.32362
ABCB7	6.47194	6.12022	6.01883	6.60502	6.68	6.96709	6.25782	6.31855	7.27887	7.36476	6.18397	6.23591	6.26008	5.80604	6.81554	5.52359	6.51496	6.03116	6.97674	6.08158	5.84204	6.58384
ABCB8	3.62355	2.82559	3.24336	3.09136	3.05058	3.81537	2.554	3.32308	3.72812	2.82697	3.78299	3.14165	3.39887	3.62313	3.03289	2.69635	2.78004	2.79447	3.54985	3.27675	2.7869	2.75182
ABCB9	3.95217	3.55685	3.60213	3.52853	4.11636	3.39603	3.94694	3.78299	3.52929	3.80739	3.66771	4.2609	3.995	4.08959	4.14025	4.88991	4.48344	4.52633	4.27247	4.10216	3.84622	4.59594
ABCC1	6.99002	7.196	7.2829	7.14401	6.89643	7.26727	6.80183	6.22457	7.17362	7.20673	6.99432	7.4105	6.67686	6.90199	6.74383	6.44141	6.46218	6.55066	6.52114	7.57436	7.0411	6.42174
ABCC10	6.75585	6.46424	6.94169	7.04214	6.60005	6.60335	6.8402	6.92173	7.28621	7.15522	6.96437	6.18	6.78809	6.74609	6.71366	6.98416	7.39047	6.5964	7.13876	7.00369	6.46195	6.8014
ABCC2	5.86092	5.79425	6.82994	3.47876	6.28566	6.53348	5.26115	4.86319	4.07343	5.96594	4.97399	6.21839	6.32011	3.23643	4.11062	6.41335	4.54139	6.65579	4.72145	3.89963	3.48747	4.20583
ABCC3	3.52414	3.36707	3.44523	3.57432	3.72156	3.29431	3.62093	3.26175	3.5732	3.55247	3.96364	3.65992	3.57939	4.02586	3.83908	3.51336	4.47432	3.43961	3.86599	3.3848	3.57185	3.92659
ABCC4	5.51543	5.86814	4.99374	5.76558	6.19304	4.45182	5.83521	5.10688	1.88382	4.15232	5.56663	5.85431	5.2853	4.22535	6.21642	5.37896	5.67084	5.89568	5.07674	5.14529	5.54055	4.92353
ABCC5	8.39356	7.90518	8.70135	7.87849	8.58748	8.40547	8.3547	7.67488	9.01575	8.01749	8.50459	8.28346	8.37604	8.87287	8.28841	8.56855	9.33473	8.72211	9.29558	8.99088	8.37194	8.52516
ABCC8	4.10742	3.56934	4.27798	4.2195	3.91781	3.99631	4.35252	3.96844	3.98772	4.70609	3.94978	4.13372	4.16836	4.25131	3.72812	3.995	3.48318	4.11349	4.7034	4.36427	3.70373	3.82238
ABCC9	6.14262	5.67392	5.91544	6.145	6.46706	6.20451	6.27735	6.35296	4.45526	6.39009	5.86837	6.1674	5.82551	5.58668	6.18837	6.48688	5.5029	5.77026	5.32915	5.49155	5.89307	5.91156
ABCD1	7.87148	8.48163	7.99273	8.32979	7.70622	7.87001	7.63862	8.16277	7.91418	8.01037	8.16786	7.86664	7.43367	8.2671	8.10934	7.11784	8.32033	7.69419	8.36876	7.68738	7.7148	7.71442
ABCD2	4.95701	2.82559	5.21711	4.09599	3.1855	4.80693	3.65215	4.38269	3.3738	2.57432	4.65559	2.84495	5.218	3.23643	2.70768	5.02998	3.8665	3.44224	5.30347	5.0451	4.82909	4.20095
ABCD3	7.00158	7.51179	7.52095	7.17105	7.60793	8.02597	7.81139	7.35498	6.1428	7.24212	6.93025	7.49609	7.66117	7.1794	7.93657	8.03087	5.34203	7.75123	6.45678	7.38847	7.97869	7.97009
ABCD4	5.84635	6.08287	5.86797	5.41597	6.14457	5.55825	6.01803	6.25558	6.5932	5.92877	5.48629	6.24246	5.91834	6.32747	5.79796	5.65704	6.18126	5.99302	6.42374	6.2463	4.76863	6.03518
ABCE1	6.43538	6.46189	6.83476	6.52864	6.85042	7.00222	6.78072	7.12618	7.46232	6.89336	6.37422	6.55505	6.60335	6.52114	6.72879	6.75234	7.44544	6.64339	6.48081	6.72417	6.7553	6.62187
ABCF1	8.79825	8.53044	8.619	8.36769	8.57408	8.69994	8.72363	8.79336	9.00798	8.7288	8.83237	8.77462	8.25061	9.14036	8.58748	8.82701	8.91075	9.1235	9.00175	8.94278	8.86948	8.32112
ABCF2	6.11001	6.225	5.45466	6.63041	6.47599	6.16842	6.14835	6.41602	6.80851	6.32579	6.53413	6.14165	6.01264	6.18549	6.44875	6.68822	6.25422	6.54235	6.0695	6.33762	6.21194	6.35786
ABCF3	7.89295	7.69277	7.75123	7.58314	7.60329	7.66825	8.06317	6.60546	7.83937	7.74209	7.31705	7.70106	7.66117	7.92259	7.65213	7.48557	8.44868	7.73569	8.37149	7.71278	7.63315	7.75565
ABCG1	5.81586	5.96976	6.5787	6.60876	6.85617	6.95745	5.97459	6.81457	6.06718	6.51225	6.44424	6.83045	6.77719	6.59916	6.71791	6.35075	5.90837	6.97848	5.71478	6.91069	6.86873	7.26076
ABCG2	6.67678	6.94582	6.7133	6.41539	7.03187	6.30976	7.01762	6.35426	6.12118	6.74875	6.42044	6.26076	6.59614	6.491	5.24063	5.51863	7.56683	6.69769	5.95116	7.14941	6.66137	6.67943
ABCG4	5.80722	3.97953	4.94248	5.82334	4.1789	4.29668	5.79992	6.13839	5.81183	3.85789	4.04029	4.61986	4.65601	6.11017	3.82632	6.00145	5.83468	6.05407	6.60387	5.48907	5.22198	5.91036
ABCG5	3.17037	3.3006	2.11188	4.37467	3.00804	4.67473	4.00173	4.64701	2.91066	4.16538	5.50993	3.39182	3.78255	2.37144	4.58792	3.47876	2.58511	3.32932	2.8322	2.18227	3.30946	2.75182
ABHD10	8.45321	8.22268	8.37556	8.39356	8.24084	8.07254	8.36415	8.2586	8.58873	8.81462	8.00803	7.87813	8.23374	8.63215	8.14661	7.78254	9.06407	8.3699	8.53193	8.01884	8.17915	8.29038
ABHD11	7.54345	7.27003	7.74404	7.75504	7.61928	7.0811	7.6549	7.196	7.98106	7.62121	6.9104	7.29777	7.01427	6.12984	7.25779	6.58922	7.47719	7.21799	7.95985	7.35055	6.60678	7.17481
ABHD17A	9.08984	8.81877	8.68788	8.4899	8.97507	8.38399	8.54345	8.87458	7.89415	8.51361	9.03246	8.95886	8.59935	8.96441	8.52424	8.69994	8.73197	8.9286	8.82557	8.57521	8.79885	8.51821
ABHD17B	6.03128	6.7154	3.88322	6.9078	6.29553	6.45538	6.18313	6.60116	6.93927	5.87764	3.81909	6.36114	5.90143	5.57893	6.35056	6.24215	6.9475	6.61805	7.35535	5.91036	4.73984	6.49879
ABHD2	5.87965	6.10577	5.88998	5.53678	6.15632	5.76637	5.64251	5.84016	5.67024	6.02606	6.27089	5.73605	6.27366	6.02279	5.44189	5.85379	6.33169	5.86927	6.86854	6.35107	6.02547	5.98154
ABHD3	6.07398	4.49425	5.32998	4.88867	5.23996	6.29588	5.6302	2.04521	5.34516	5.58577	5.59058	2.63517	5.86163	5.78416	5.54048	5.61761	3.46729	5.2882	1.98265	6.01115	6.1038	6.33522
ABHD4	7.77682	8.14414	8.01859	8.00171	8.11054	7.538	8.45179	8.48357	7.86907	7.17148	7.74849	7.8312	8.06849	8.01474	7.45094	7.96344	8.27743	7.97091	8.55621	7.96763	8.25275	7.80473
ABHD5	6.06453	6.10836	5.83408	6.34738	6.5713	6.20709	6.27011	6.36373	5.44542	6.14926	6.09218	5.9918	6.28809	5.96866	6.18256	6.08925	5.21297	6.71296	6.10248	5.97433	6.12041	6.09634
ABHD6	5.04829	4.99374	5.70139	5.03934	5.063	5.24409	5.92515	4.14847	4.72409	5.3749	5.01228	4.95561	5.04053	5.29901	5.55801	4.60381	5.13713	4.68409	4.11654	5.25753	4.22124	4.92952
ABHD8	5.74933	4.264	5.51697	5.95341	4.09622	4.31247	5.00493	5.14924	5.86543	7.23526	3.78299	6.04304	5.09104	4.22535	4.90442	5.62075	6.68715	5.01756	5.62231	4.48147	4.19576	4.98654
ABI1	5.46213	4.4648	5.52975	5.1635	5.53374	6.04094	5.36435	5.66576	4.40837	4.87862	6.08046	4.90424	5.71432	4.61335	5.67441	5.39903	3.95599	5.09127	4.07289	5.96608	5.47693	5.20713
ABI2	6.11919	6.52299	6.24911	5.75835	6.39056	6.17692	6.46485	6.45628	6.23242	6.85943	6.08371	6.47215	6.09488	6.26955	6.70344	6.46218	6.70091	6.26623	5.89254	6.41335	6.33885	6.70194
ABI3BP	4.45225	4.39543	4.0174	3.55758	2.74099	4.45182	5.06093	4.24847	3.6274	4.44245	4.32911	3.14165	4.84713	5.38258	4.26131	5.08922	5.37229	4.88122	2.74447	2.62427	3.01041	4.36551
ABL1	6.97487	6.42227	6.52971	7.79928	7.09146	7.20501	7.1452	6.49237	5.05025	6.824	7.32396	7.40904	7.20337	7.07867	7.29152	7.18578	5.64898	7.46746	5.11615	7.19027	7.69942	7.125
ABL2	6.54039	6.89318	5.52331	7.22283	4.75058	7.29844	6.69176	7.58487	5.09998	5.68185	5.96222	5.37121	7.22967	5.83854	6.38436	6.37383	6.95069	6.83111	5.14924	6.32323	6.67943	5.55966
ABLIM1	7.16149	7.4029	7.28645	7.7998	7.28748	7.06282	7.63265	7.03907	7.49046	7.7094	7.34035	7.938	7.68759	7.49046	7.54234	8.5476	7.71895	7.87381	7.44287	7.77561	8.89771	7.78946
ABLIM3	6.9628	6.9024	7.47746	7.10575	7.53572	7.44089	7.37486	6.32038	7.3375	7.32859	6.21385	6.9496	7.04234	5.7609	7.54428	6.30562	5.21297	7.16366	5.79463	6.41856	6.44987	7.27562
ABO	6.12003	6.00625	6.57759	5.90114	6.01216	5.64267	5.5808	5.94341	5.0087	5.6299	4.95594	5.861	5.3741	5.90315	5.27022	5.51399	6.03554	5.79341	6.6099	5.09949	5.09275	6.03646
ABR	6.50342	6.69934	6.88157	6.60146	6.85943	6.5422	6.48739	7.03806	6.20972	6.89237	6.52483	6.58754	6.9119	6.93962	6.75077	7.02782	6.5713	6.24342	6.17352	6.8062	6.06886	6.86397
ABT1	5.52262	6.26362	4.8579	6.30662	5.45092	6.7276	5.8369	5.69235	4.00075	5.63788	6.49221	5.05487	6.13178	4.35134	5.88534	4.79501	3.62716	3.44224	3.60819	5.47036	4.28023	5.71254
ABTB2	7.12292	7.43122	7.41374	6.78847	7.04317	6.74027	6.97556	7.18098	4.90474	5.99659	7.05459	6.57415	6.8681	7.16887	7.24431	6.85846	6.05047	6.37083	6.61667	7.20699	6.61769	6.41108
AC003989.4	4.6119	3.93082	5.5924	3.86424	5.62546	3.06935	5.87973	5.96696	6.38236	3.67276	5.79562	5.13084	4.80405	6.13415	5.94446	4.33947	6.26686	4.62766	5.59982	4.71347	4.49832	4.34374
AC004692.5	8.01175	7.43895	7.06053	7.538	7.21543	7.59974	7.75436	7.6766	8.02143	6.3613	7.77727	6.84096	7.23021	8.11774	7.85525	7.92649	7.56683	7.06548	8.14584	7.63807	7.9764	7.59974
AC004941.5	6.72327	6.94281	6.11057	3.90438	6.32516	4.67473	5.42959	3.66936	4.53632	6.57146	6.59303	4.05345	6.34785	3.84401	5.98895	6.65681	5.97667	5.90043	4.32827	5.18566	6.27135	6.81754
AC005838.2	6.32651	6.66637	4.40048	5.96993	4.73281	6.05078	3.71356	4.69476	6.39944	5.1223	6.36462	4.28004	4.74131	6.00894	6.07788	5.25154	8.00819	6.03662	7.35277	6.81554	6.57653	4.61718
AC007292.3	4.58892	5.57395	3.91966	3.22346	3.07411	4.97837	5.43918	5.0135	6.05268	3.32873	5.13669	4.61129	3.98	3.30074	3.43509	4.29307	6.78133	2.77024	5.25369	2.62427	3.1668	4.75028
AC007389.3	6.67092	7.29114	7.25755	6.16461	6.57104	6.21141	6.25782	6.33504	6.38637	6.54948	7.33197	7.28748	6.54472	5.94049	6.824	5.59508	6.16461	6.34312	6.28391	5.96993	7.28645	6.96388
AC012065.7	5.09374	4.20867	5.5924	5.0896	4.34557	3.70161	5.09973	5.73844	6.48056	6.34762	5.65625	6.03554	6.09153	6.38944	5.35273	5.63977	6.49754	4.2201	4.74827	5.41905	6.04345	5.60255
AC068039.4	5.46363	6.32747	4.52208	6.29676	6.42887	6.0085	6.67972	6.56903	5.94264	6.19192	6.03038	5.28456	6.26955	6.37992	6.47986	5.89439	5.31712	5.92232	6.52709	5.38969	5.96368	5.57594
AC074212.6	3.55735	3.49861	3.24336	4.28078	3.39775	2.97378	2.7937	3.52889	4.1336	2.87429	3.53021	3.1226	2.83013	3.19516	3.10544	2.65049	3.91118	2.9165	3.63177	2.89445	2.64866	3.62246
AC084219.3	2.63339	2.31472	1.90459	2.12495	2.67764	2.33839	4.34507	3.31276	5.08291	2.71967	2.16616	2.86993	3.42828	3.11002	3.35357	4.13774	2.22883	4.74676	5.02603	2.72404	1.92288	3.03289
ACAA1	7.82022	7.5765	7.87461	7.70709	7.67331	7.69865	7.69766	7.55798	8.3454	7.72753	7.8097	7.63862	7.483	7.70646	7.6469	7.38068	8.0241	7.68406	7.85776	7.87148	7.83031	7.49609
ACAA2	7.2808	7.58229	7.17794	7.8994	7.47673	7.15175	7.28446	7.17088	7.19315	6.86146	7.39606	7.72031	7.47655	7.67846	7.3229	7.23526	6.58238	7.55605	5.91834	7.20448	7.33035	7.56816
ACACA	4.46383	4.231	3.66692	4.74643	4.25109	4.5941	4.39062	4.07881	5.41996	4.77058	4.59594	4.72197	5.49808	5.91227	4.67075	5.00926	5.07233	4.65559	5.80899	4.75168	4.41235	4.0954
ACACB	8.4416	8.70811	8.10974	8.48357	7.99634	8.34032	7.952	7.82364	9.62893	8.31802	8.15497	8.27165	8.53097	8.91208	8.06651	7.86064	9.39283	8.13804	9.6987	8.13804	8.12274	8.07965
ACAD10	6.89222	6.42967	6.45827	6.99894	6.43611	6.51976	5.48876	6.24423	6.1688	6.3613	6.35227	7.14752	6.54799	6.62379	6.99282	5.53704	6.97602	5.07925	6.55872	6.55973	4.5646	5.71945
ACAD8	7.48065	7.31885	7.48537	7.40102	7.6199	7.50143	7.40727	7.05264	6.36716	7.4916	7.27376	7.58363	7.46514	7.28824	7.55278	7.37864	5.1437	7.42007	6.49039	7.72232	7.52597	7.56747
ACADL	5.48788	6.09798	5.62688	6.0085	5.54344	6.72007	5.93353	5.63468	3.6274	6.45506	6.13415	5.86589	6.15265	5.25874	5.71691	5.99188	4.43459	5.89568	4.02265	6.09125	5.06807	5.7307
ACADM	9.86466	10.1432	10.6767	10.0445	10.2043	10.5523	10.3842	10.2968	9.06487	10.6309	9.85456	9.27095	10.6472	9.42235	10.5379	9.87122	8.84601	10.2689	8.39165	9.77075	10.3222	11.0755
ACADS	8.00396	7.95245	7.65187	8.06045	7.96421	7.71167	7.08478	7.34223	9.3453	8.13079	7.72609	8.28231	7.9512	8.78135	7.98262	7.71895	8.61155	7.54517	8.75882	7.76505	7.42983	7.68959
ACADSB	4.19005	3.59985	4.38676	4.24499	3.76254	4.50114	4.75763	3.88726	3.70234	1.51176	3.80069	4.23432	4.39822	2.04853	5.07373	5.35183	3.22639	5.66314	2.28717	5.0043	5.16997	4.28379
ACADVL	10.5962	10.6971	10.9585	10.7447	10.635	10.7242	10.464	10.508	10.5583	11.1298	10.1593	10.5191	10.878	11.3232	10.6767	10.2916	10.903	10.7447	11.017	10.6821	10.5583	11.0826
ACAN	7.59245	7.68341	7.46499	7.53198	7.53082	7.50897	7.5121	7.75651	7.47423	7.79335	7.29625	7.30903	7.27826	7.61334	7.34696	7.03766	7.79419	6.87561	8.28495	7.65541	7.19673	7.36059
ACAP1	5.2385	5.37283	4.30472	4.08811	5.36801	3.92898	4.03172	5.13924	4.3316	3.41422	5.21441	4.84251	5.20486	4.78009	3.81429	4.97781	4.32646	3.76929	4.2047	5.23314	3.86175	4.64802
ACAP2	5.3668	5.3505	5.37447	5.24063	5.75569	5.10955	5.72263	5.08435	3.35562	3.70048	5.2815	5.59802	5.80438	5.3114	5.12576	5.01785	5.58802	5.82698	4.94862	5.27301	5.63037	5.43513
ACAT1	10.9522	10.9414	11.2691	10.9414	11.3469	10.8658	11.0951	11.2175	11.0105	11.3739	10.6416	11.1727	11.3414	10.796	11.6765	11.1419	10.6472	10.7506	10.635	11.4249	11.2317	11.2225
ACAT2	6.26328	6.9024	6.85705	6.96203	6.3737	6.35296	6.32736	6.67355	6.66547	6.89563	7.23112	6.05584	6.25395	7.09773	6.72239	6.67355	6.84168	6.91055	7.25732	6.07765	6.49913	6.50197
ACBD3	6.92008	7.01448	6.60652	6.8901	6.93734	6.70234	6.63718	6.85655	5.99487	6.34025	7.01554	7.21604	7.05204	6.5863	7.05556	7.05404	7.07336	6.85498	6.8408	7.10154	6.55538	7.46671
ACBD4	6.82433	6.64561	5.0383	6.30013	6.05268	5.94023	5.94954	6.28837	7.041	6.73645	6.31579	6.38962	6.5461	6.22688	6.50008	5.90002	6.172	6.67092	5.73107	5.30051	5.47052	6.06274
ACD	4.29263	3.6995	3.60213	3.96115	3.20001	2.95659	3.91284	3.57995	4.07343	3.90021	5.29249	4.74676	3.77478	5.13024	4.17043	4.80889	4.4119	5.98911	4.54834	3.64806	3.51688	4.37716
ACE	4.72914	3.96844	5.18243	5.92285	5.73252	4.74708	5.46278	5.28083	4.3316	6.12612	4.515	4.34857	5.00039	4.61335	4.94092	5.74797	3.80119	5.31874	4.12207	5.93405	5.00762	5.1714
ACE2	5.35319	5.38333	5.67884	4.022	5.66825	5.3429	5.23886	5.08158	5.78862	5.22875	4.87708	5.73605	5.48446	5.85711	5.17376	5.37896	3.66771	5.00948	4.7142	5.24988	5.60558	5.30432
ACHE	8.10934	7.81531	7.62753	7.76689	7.50743	7.55605	8.01649	7.67116	6.63248	7.20565	7.34084	6.81655	6.88884	7.95985	7.98752	7.61636	6.94349	7.69716	7.30299	7.51057	7.2603	6.81599
ACIN1	6.09004	5.61957	6.0931	6.95929	4.85569	6.67551	6.05843	6.13499	4.20208	5.81984	7.22843	5.9315	7.16875	5.2875	6.60733	6.91112	5.4511	6.49372	5.55368	6.91894	6.56392	6.46587
ACKR1	4.6859	4.264	4.8339	3.82403	3.68824	4.43465	4.11783	3.87125	5.54471	4.302	4.48802	4.11571	5.92285	6.41187	3.91417	4.33947	6.25677	4.40687	6.35056	4.20583	4.62165	4.30092
ACKR2	6.3613	7.01632	6.5232	6.67405	6.67878	6.37237	6.7845	6.98796	6.44856	6.55361	6.50502	6.40939	6.5727	7.19989	5.83048	5.33539	6.95712	5.82334	6.88424	6.63616	6.28823	6.67384
ACKR3	6.85573	7.06529	7.45568	6.82159	7.28226	6.69896	7.18332	7.02995	7.47579	7.09534	7.22505	7.13363	8.31599	7.16887	7.01976	7.39142	6.78772	7.74429	6.74158	7.17452	7.34917	7.80056
ACKR4	4.87779	4.78069	5.48756	5.34578	5.6282	4.98345	5.307	4.76804	5.42628	3.49109	5.17911	5.81498	5.27392	4.44707	3.10544	5.08922	3.55685	3.03338	3.65603	5.05556	5.72366	5.01785
ACLY	6.05241	5.52975	5.82515	5.79497	5.84335	5.95761	5.49599	6.19695	5.68293	5.45496	5.87406	5.8559	6.79385	5.52462	5.75041	6.4275	6.25395	6.23049	5.83337	6.26955	5.90043	6.03243
ACN9	5.82235	4.96133	5.90356	5.63354	3.29666	5.31637	6.24747	5.70375	1.9622	4.21821	4.77933	4.84628	4.87969	4.50955	4.81083	5.46072	4.85445	3.81442	1.05901	4.5876	4.51773	5.51954
ACO1	8.21836	8.34628	8.59383	8.49979	8.61484	8.41988	8.58311	8.9964	8.48163	9.07795	7.68545	8.47901	8.74443	8.4641	8.38455	8.19408	8.04117	8.53362	7.92066	8.26601	8.46767	8.57326
ACO2	10.1075	10.2144	10.2316	10.508	10.227	9.89779	10.2736	10.0445	8.80797	10.5743	9.65865	10.1306	9.94885	9.04993	10.3381	9.50656	8.65087	10.005	8.75428	10.1878	9.7439	10.0759
ACOT11	6.75585	6.68864	6.44462	6.77686	6.21651	6.85465	5.91944	6.32936	7.12768	6.43442	6.63761	6.57234	6.8053	7.27929	6.49406	6.4275	5.71671	6.42531	6.30296	6.87137	7.04214	7.13404
ACOT13	8.44761	8.87095	8.66969	9.18583	8.79168	8.43082	8.57566	8.85875	8.13431	8.70916	8.3992	8.13617	8.5189	8.15865	8.40103	8.11907	7.62925	8.77771	8.31835	8.72211	8.03409	8.55579
ACOT7	5.40847	6.21913	5.85123	6.39736	6.31189	5.51204	5.55229	6.3438	5.86543	5.86573	6.27089	5.80012	5.59776	6.06937	5.41269	5.59411	6.25097	5.11198	6.20256	5.40355	5.79165	4.15171
ACOT8	7.09773	7.23173	6.94169	7.25439	7.29401	6.81618	7.49336	7.40409	7.827	7.48706	7.34142	7.22662	7.01172	6.55735	6.26008	7.03518	7.10174	6.37752	7.08586	7.12205	4.70757	6.3105
ACOT9	7.06847	6.50563	5.38333	6.86531	7.34307	7.73773	5.35967	7.14849	6.39344	7.79419	6.97091	6.02388	6.63054	5.90635	6.30562	6.99654	5.82379	7.31482	5.33863	6.90768	7.34035	6.5085
ACOX1	5.67333	5.13453	5.40822	5.4792	5.16468	5.87406	5.53203	5.89843	4.4986	6.31942	5.6148	6.094	5.86555	5.55163	5.86264	6.03749	4.81629	6.30581	5.68077	6.22645	6.58708	6.60295
ACOX2	6.72927	5.89769	5.60329	7.22477	6.18816	6.7786	6.31558	4.20649	5.14666	6.37507	4.82983	6.27717	6.28865	4.54409	6.51764	6.72861	3.1967	6.00985	5.22076	6.45355	4.93089	6.21568
ACOX3	6.18235	5.36182	5.6495	5.3654	5.43082	6.41067	5.8369	5.98457	5.81183	5.1223	6.31845	5.97079	5.80204	6.14958	6.09488	5.67409	6.2111	5.2235	6.48323	5.63977	6.34953	5.93234
ACOXL	1.71841	1.19656	1.6182	2.42576	2.65568	2.40873	3.31225	4.00114	2.22966	2.35044	1.09526	2.39815	1.55097	2.42013	1.73035	2.3404	2.92372	2.9165	2.35265	2.47677	2.14113	1.98082
ACP1	7.55055	7.53548	7.79474	7.75675	7.75919	7.57496	7.64034	7.68011	7.10396	7.76418	7.54098	7.89712	7.21777	6.79534	7.74849	7.96789	6.89318	7.74137	6.72128	7.39825	7.69481	7.58314
ACP2	8.108	7.55005	7.54501	7.50655	7.42311	7.05796	7.33152	7.38046	8.17414	7.85212	7.12145	7.37363	7.39755	8.21284	7.4702	7.03844	7.13254	7.1177	7.66929	6.8098	7.5341	6.95945
ACP5	5.30847	5.84415	3.70042	3.39034	4.34557	3.66012	6.1654	5.7681	5.26228	3.8326	5.56663	6.07969	5.31897	5.26587	3.87917	3.52348	3.62716	3.22645	5.37973	4.1892	5.71029	5.9691
ACP6	7.20584	7.30754	7.34601	7.16965	7.58828	7.43963	7.48795	7.34022	7.46633	7.57051	7.43284	7.27185	7.20524	7.49806	7.11262	5.64457	7.19414	6.92844	7.55928	7.3221	6.89775	7.03432
ACPP	3.74437	5.60796	6.22701	5.05347	4.53068	5.09104	5.81323	5.76589	5.79656	3.51347	5.09584	4.92213	5.68143	6.04016	4.55771	5.54834	6.78133	6.79703	4.36095	6.07226	5.26795	6.07464
ACR	6.49425	6.75316	6.83421	7.55055	5.74876	6.03907	6.35315	6.22457	4.03744	7.16844	6.26871	6.45071	6.22731	6.00894	6.96009	5.94985	5.77466	5.02615	5.26141	6.84921	6.23829	6.40274
ACRV1	6.99991	7.25664	7.31837	7.1966	7.15822	7.08315	7.4107	7.61373	6.7801	7.70275	7.00384	7.24277	6.87964	6.91055	6.89353	7.00019	7.53919	7.17747	7.34275	7.36314	7.00177	7.2541
ACSBG1	5.32449	5.86117	5.27152	4.51135	5.57262	4.04063	5.26519	5.44889	5.5496	4.23409	5.41799	5.65531	5.6299	5.48246	4.8483	5.08922	6.29352	3.97241	4.98394	5.53262	5.50854	5.61168
ACSBG2	5.63642	5.97288	6.34508	6.26752	6.14926	4.50114	6.66637	6.72372	5.11105	6.62187	5.61258	6.60801	5.91146	6.80318	6.60733	6.70406	7.19414	6.85686	6.68977	6.79248	6.39748	6.83013
ACSF2	5.61542	6.83421	5.97545	6.29004	6.92101	7.17122	6.89998	6.64449	7.13209	4.96148	7.40921	6.05843	7.1282	7.13615	6.57544	6.12858	6.82412	6.83606	7.33197	6.89055	6.56392	7.10396
ACSL1	9.56261	9.77446	9.84125	9.83409	9.53413	9.63867	9.53682	10.005	9.85147	10.0759	9.05273	9.74974	10.247	9.17867	9.80684	9.61071	7.96016	9.90159	7.1949	9.66917	9.98192	10.3551
ACSL3	7.91273	7.86013	7.69891	7.5765	7.87736	8.10163	8.00239	7.52889	7.7523	7.38858	7.88451	7.87601	7.82301	7.89008	8.20847	8.06972	7.67387	8.04618	7.59113	8.25238	7.96554	8.17275
ACSL4	4.23158	3.8783	4.22715	4.69559	5.58145	4.16647	5.18849	4.89655	1.88382	3.19014	4.63037	4.33223	4.49371	4.85767	4.79085	3.86175	2.74381	4.68855	0.613084	4.34219	4.65422	4.58538
ACSL5	7.10816	7.16127	6.7786	7.49046	6.98977	6.99298	6.97831	7.24723	6.76848	7.72985	7.40409	7.35359	6.92973	6.94026	6.98154	6.57415	7.93218	7.04355	7.49955	6.65638	7.22958	7.00488
ACSL6	6.16079	6.78133	6.7786	6.56052	6.50586	5.64111	6.37728	6.88237	6.56087	6.09294	6.05937	5.95576	5.83706	6.2022	5.78696	6.25369	6.93039	6.37159	6.87701	6.12311	6.24684	6.29641
ACSM1	3.78232	3.6244	3.70042	3.33106	3.49281	2.07895	2.04929	3.18431	3.20303	3.72938	3.66771	3.70854	3.39887	3.30074	3.39137	3.38399	2.34367	2.62296	2.87791	3.20125	2.39815	3.65113
ACSM3	5.2354	5.40779	5.57422	5.76183	4.26536	5.51204	5.8787	4.72534	5.74267	6.44519	5.73158	5.55757	5.53408	5.79953	4.2462	5.97396	6.80586	5.56895	5.37121	4.60618	5.1515	3.90697
ACSM5	6.3134	6.40828	7.08943	7.24868	7.15499	7.13683	7.56726	7.01796	6.12698	6.81232	6.64012	6.2485	7.1331	7.19001	7.0816	6.53572	7.42709	6.51798	6.84857	6.99913	6.26535	7.24456
ACSS3	6.65167	7.08177	6.88754	6.92008	6.58582	7.03598	7.2025	7.48349	6.09672	6.9576	6.50502	6.40213	6.88408	6.23232	6.52358	6.39609	6.31656	6.84292	6.84522	6.87181	6.64927	6.8053
ACTA1	13.5439	13.7185	13.6479	13.7185	13.6479	13.6479	13.6892	13.8281	13.7185	13.4075	13.6259	13.7185	13.6479	13.7739	13.7185	13.7739	13.7739	13.6036	13.8281	13.6892	13.6479	13.6259
ACTA2	8.59012	8.46994	9.38701	8.49797	8.56639	8.43665	8.49797	8.92443	7.39862	8.49683	7.95957	8.69754	11.2225	8.07348	8.1601	8.71175	8.42141	8.61311	8.10448	9.01275	8.58311	8.50695
ACTB	11.1375	11.2444	11.292	11.1727	11.2039	11.1298	11.0755	10.8412	9.9714	11.0105	11.4771	11.4675	12.5663	10.9992	11.0951	11.4156	10.4909	11.5736	10.7179	11.263	11.3414	11.3882
ACTC1	11.5094	8.39556	8.44596	8.66129	8.24395	8.16786	8.69018	8.38569	8.46031	8.79592	10.0962	10.1203	9.39283	10.2787	9.71828	10.5583	9.30642	9.52909	8.97046	9.00988	11.1472	9.76845
ACTG2	7.40237	7.2232	7.6199	6.66417	6.70834	6.78106	7.11009	7.30726	6.95619	7.78103	6.57192	6.52676	10.1593	6.94281	6.89702	6.89353	6.37591	6.87492	6.23874	7.71409	6.99726	6.86305
ACTL6A	5.71602	5.01879	4.86429	5.65592	5.54117	5.91283	5.62112	5.58498	5.37571	5.29706	6.13809	5.54551	6.03578	5.52088	5.67884	5.92585	3.35497	6.00483	3.38232	5.61761	5.00762	5.90572
ACTL6B	3.14768	3.22645	3.58125	3.26175	3.62355	3.49761	3.06774	3.62994	4.21068	4.25554	3.00563	3.18749	3.06497	3.89018	3.42451	2.78872	3.98472	3.86336	3.75705	3.65215	3.30946	3.15796
ACTL7A	5.0868	6.242	4.88879	6.13639	5.36435	4.76901	5.08134	4.83591	5.12961	4.52633	4.40174	4.73911	4.72788	4.99995	5.09694	4.54768	3.93082	4.80299	4.5166	5.11586	4.65422	5.02069
ACTL7B	2.8147	2.5016	3.46706	3.26175	2.9335	2.60789	3.43896	2.0946	4.25255	3.84088	3.35122	3.27536	3.53485	3.21587	2.32691	3.08252	4.13348	3.53547	2.64958	3.47853	3.30946	3.44174
ACTL8	4.33579	4.69265	4.39324	3.88998	4.78596	3.95292	4.53233	4.49756	3.65157	3.80069	4.15681	4.8206	4.77457	4.60276	4.36551	3.55371	4.85445	3.59185	4.8179	4.34869	4.37385	3.57956
ACTN1	7.26815	6.51952	7.1023	6.5437	6.57008	6.7011	6.64234	6.57008	7.10575	6.08333	6.39632	7.03844	8.95557	6.96769	6.40803	6.7553	6.12311	7.05777	6.71483	7.04478	6.50342	7.2808
ACTN2	11.5844	11.3544	11.2372	11.1537	11.4022	11.4022	11.4464	10.9854	11.3155	11.4574	11.2106	11.6142	11.7146	11.6611	11.6373	12.3883	11.4319	11.6611	11.3006	11.6611	12.0454	11.6472
ACTN3	12.3883	8.21238	10.5743	12.1504	12.4273	11.7266	11.9629	12.3153	12.3153	10.4151	9.38986	12.5007	10.7386	10.6247	11.3078	10.2144	7.85212	8.08262	11.4057	11.1229	7.84326	11.7831
ACTN4	7.44765	6.83551	7.17049	7.20794	7.3235	7.52739	7.22712	7.20387	8.34697	6.33853	6.88279	7.1023	9.05146	8.36645	7.12205	7.83885	8.79336	7.11222	8.84104	7.70074	7.21925	7.83591
ACTR10	8.94951	8.59383	8.85046	8.62513	9.05209	8.74996	8.43003	8.62222	8.63342	8.59809	8.78271	8.7518	8.7402	8.08262	8.95557	9.19792	5.2865	9.15368	5.40977	8.80089	8.77308	8.98578
ACTR1A	8.23851	8.49406	8.2121	8.39666	8.23225	8.3521	8.4899	8.17714	8.53097	8.17019	8.15182	8.27863	7.79447	8.63215	8.39315	8.35374	8.28176	8.37765	8.45972	8.19198	8.108	7.86363
ACTR1B	8.19131	8.22153	8.95886	8.83618	8.86049	8.07254	8.85109	8.84756	8.54071	9.24883	8.5796	8.72076	8.34782	8.54606	8.62784	8.80645	7.78776	8.96332	8.04174	8.86948	8.83411	8.50507
ACTR2	6.76774	6.93424	6.90037	6.89516	7.21461	7.23295	7.04443	6.76671	5.68664	6.96402	7.21224	7.11632	7.41374	6.36456	7.52717	7.51294	6.48032	7.22712	6.44987	6.91486	7.39825	7.3678
ACTR3	7.80216	7.5468	7.8994	7.66185	7.63127	7.75725	7.83371	7.6779	7.13435	7.60955	7.84745	7.84867	8.3521	7.66057	7.40777	8.04549	6.9167	7.74679	7.27628	7.93845	7.84919	8.08121
ACTR3B	5.00581	3.74027	3.68178	3.74863	4.1336	4.69131	4.30389	5.11448	5.4366	3.15548	5.55732	6.11548	4.77457	4.98683	5.4847	5.42373	5.56951	6.04983	5.31853	5.0043	5.12874	4.60003
ACTR5	6.33013	6.48056	6.84369	6.37821	6.34033	6.39586	6.05944	6.57873	5.62581	6.48676	6.42799	6.07447	6.34966	6.76394	6.64825	6.33363	6.6146	6.29782	5.80141	6.1849	6.60387	6.50001
ACTR6	5.79909	5.60796	5.36457	5.73625	5.97545	5.75227	5.86398	5.39167	5.93959	5.01158	6.15442	5.35794	5.98477	4.78009	5.80981	6.77844	5.88247	5.53625	4.26296	5.67726	6.37874	6.07741
ACTR8	6.74624	6.48247	6.28705	5.96663	5.91834	6.70923	6.54799	6.47457	5.5929	6.65502	5.9308	5.95288	5.97619	3.76988	6.18884	6.5003	6.7399	6.45705	6.91069	6.43912	5.1815	5.73126
ACVR1	7.82191	7.09011	6.52833	7.53104	7.11784	7.5476	7.27291	7.51322	5.69756	5.95071	7.02078	7.2854	7.18026	6.01628	7.56662	7.23112	1.4734	7.29758	5.54091	6.97204	7.37959	7.18905
ACVR1B	6.3592	6.62888	6.39415	6.15584	6.68574	6.23742	6.59094	6.35131	6.31438	7.00209	6.46058	6.52577	6.0295	6.01844	6.30205	5.96993	6.65982	6.09435	6.87561	6.25585	6.02815	5.80996
ACVR2A	7.86428	7.87885	8.06849	7.77633	7.31002	7.61439	7.3908	7.22818	7.66572	7.25138	6.83111	7.49181	7.68067	7.29661	7.48116	7.39271	8.54004	7.33494	7.59652	7.15622	7.55715	7.80624
ACVR2B	7.28016	7.82095	7.45453	7.40938	6.45867	6.93214	7.53005	7.62903	7.62454	7.31783	7.877	7.59627	7.08642	8.13804	7.63265	7.6363	7.29133	7.4416	8.30242	7.41317	7.652	7.59304
ACVR2B-AS1	7.42578	7.70597	6.19885	7.21224	7.75504	7.28864	6.96673	7.19673	6.21397	7.52549	7.30726	7.60546	7.08252	7.57436	7.02054	7.20902	7.51913	5.63701	6.85145	6.98952	7.02408	7.45614
ACVRL1	6.82994	6.87964	6.90264	7.17985	5.27812	4.77785	5.22208	6.82347	5.13942	6.42611	6.59303	5.17731	5.53286	5.05304	6.56707	6.34594	5.30881	4.90424	5.73107	6.59447	4.89803	4.87052
ACYP1	7.21117	6.54316	6.58785	6.88116	6.90546	6.66806	6.70581	6.38126	5.55229	6.61581	7.05234	5.4095	6.98593	5.80204	6.02138	6.76616	3.84706	6.32873	2.50253	6.51902	6.82373	6.42492
ADA	5.76871	4.81048	4.64883	6.46424	4.389	6.30328	5.977	5.97217	5.69981	5.26055	6.02472	4.61486	5.99554	5.96686	6.08426	6.12118	6.59701	6.64139	6.80249	5.82088	6.61769	6.50342
ADAM10	5.95733	5.57289	5.69824	5.49981	5.7826	5.98222	5.69114	6.08565	5.72712	5.361	6.14102	6.09712	6.04863	5.86744	5.87287	6.16222	5.54278	6.12698	5.82072	6.15527	6.28895	5.98767
ADAM11	4.9255	5.85431	4.92991	5.65592	5.73485	5.48246	5.53704	5.66477	5.6387	6.1151	5.11572	5.43761	5.04548	5.03813	5.13049	5.05914	4.16855	4.95323	6.4215	5.19314	5.40454	5.18277
ADAM12	5.12478	5.41517	5.43893	5.34578	4.84038	4.9985	4.98461	5.59157	5.30482	5.6278	5.58852	5.69078	5.4993	5.13024	5.6278	4.78398	5.82618	5.01916	5.36822	5.42182	5.36948	5.03627
ADAM15	4.22124	3.82495	4.31153	3.20491	4.56545	4.1546	3.89848	3.41173	3.87543	3.77134	4.07987	4.13946	3.73379	2.78986	4.20727	3.70042	5.46304	6.27041	5.40977	3.44107	4.4716	3.94163
ADAM17	6.45867	5.62218	5.98354	6.11759	6.63639	6.56683	5.94183	6.1901	6.19668	6.31633	6.1717	6.38568	6.44227	6.12984	6.57023	6.43099	5.65704	6.53036	6.27321	6.35867	6.17881	6.08136
ADAM18	3.66483	5.8624	5.38969	3.72623	5.209	3.53004	5.28323	6.04304	4.87845	6.30226	3.85282	3.25029	5.43094	3.62313	3.83253	2.52268	6.33914	3.75628	6.27593	3.36401	4.58538	4.40325
ADAM19	6.32956	6.9567	6.52483	6.4916	6.72091	5.61957	7.10754	6.86101	6.63616	6.90109	6.36306	6.62317	5.76204	6.159	6.49714	6.28095	6.05944	6.57898	6.72713	6.65638	6.53718	6.77574
ADAM2	2.35154	2.36707	2.60148	1.16364	3.06183	2.91802	2.84638	2.97378	2.48329	2.40873	2.90297	2.39815	3.55974	1.69806	2.29335	2.13179	2.554	2.55288	3.13613	1.48592	2.26768	1.64841
ADAM20	6.22812	6.34785	6.55254	6.76168	5.6282	6.39292	6.63022	6.79985	6.41335	5.67238	5.93959	6.03243	6.59701	6.08275	6.00786	6.35131	4.98887	5.96993	6.78828	6.61213	5.92158	6.33914
ADAM21	6.87477	6.87964	7.33656	7.14267	6.93834	6.66429	7.44847	7.24032	6.5932	7.3448	6.4053	7.20041	6.92032	7.21937	7.17328	6.57415	7.76542	7.44368	6.89125	7.39577	7.19474	7.03907
ADAM22	4.80265	5.07093	4.52875	4.49315	4.20358	4.48869	5.05272	4.46338	5.0799	5.05163	3.84483	4.61576	5.11088	4.82353	4.79225	4.51521	5.37571	5.06032	4.8315	5.21215	5.33109	4.79059
ADAM23	7.05048	6.38944	7.03505	7.15936	6.68944	6.74624	6.70834	7.66904	6.82412	6.65915	6.49787	6.84738	6.43064	6.55505	7.09712	7.09146	6.87461	7.03147	6.6618	6.59804	6.36443	6.2399
ADAM28	4.42958	3.96274	4.44564	4.62113	3.72407	4.41402	3.641	4.06561	6.08458	4.23409	3.77589	4.70003	4.49371	4.21784	4.07253	4.8918	5.93098	5.23042	5.80604	3.5344	3.812	4.32219
ADAM30	6.59614	6.18235	5.7541	6.03453	3.8627	5.9265	6.07621	6.00696	6.03122	5.73126	6.25805	6.50197	5.84745	6.6082	6.04827	6.40499	4.31737	4.43087	6.59061	5.27301	6.27453	5.77343
ADAM3A	4.04372	4.06922	5.54042	5.37617	4.7961	2.93891	3.30288	5.29465	5.77505	5.02669	5.03155	3.96161	4.81503	4.90244	3.32357	2.3404	3.49731	6.12546	5.90227	4.97379	5.18522	3.11474
ADAM5	6.40475	6.59376	6.60254	6.56683	6.91974	6.66017	6.30328	6.40117	6.62785	6.70665	5.81848	6.14614	6.25198	6.84813	6.09271	5.75927	6.47433	6.36482	6.92263	6.29736	6.26319	6.22812
ADAM7	4.4517	4.92026	4.79337	5.0633	4.0783	4.06632	4.82719	4.78492	4.86187	4.90053	3.81909	5.15685	3.9008	5.13574	3.871	3.92789	3.2142	3.02341	4.87962	4.75662	4.15018	4.42037
ADAM8	4.11879	4.27452	4.26018	4.39583	5.27966	3.42702	3.69754	3.57209	5.66893	3.75562	3.33796	3.70328	4.37821	4.99995	4.76054	4.73769	5.47052	3.73998	5.7826	4.65422	4.87329	4.0068
ADAM9	6.77558	6.35557	6.67959	5.80022	6.56223	7.46589	6.8062	6.15935	5.9673	6.14042	6.66191	6.96402	7.08841	4.9289	6.92032	7.36497	3.05696	7.29094	4.64093	6.54451	6.77735	6.53201
ADAMDEC1	5.0657	4.91825	4.82541	4.82218	5.10314	4.99568	5.33879	5.58836	5.00645	5.95761	4.65559	5.16011	5.24541	4.71219	5.29249	3.83908	6.15883	4.0489	5.17911	5.64983	5.25734	5.41888
ADAMTS1	5.5831	3.85824	7.59859	5.61932	5.36927	5.75479	5.98885	4.81764	3.89584	3.17186	6.56891	5.54209	6.44277	4.00588	7.92358	7.11607	5.02486	5.89568	4.6936	5.90599	6.83551	6.61696
ADAMTS12	7.32691	7.15235	6.89101	7.38558	7.38573	6.83759	7.23059	7.53815	5.69259	7.35652	7.11957	7.3258	4.46044	6.81796	6.76803	6.88794	7.30253	6.27041	7.70569	5.86744	7.08413	6.40631
ADAMTS13	5.97134	6.48056	5.81183	5.25141	6.22252	6.32417	5.52588	6.57459	6.72562	5.92244	6.03843	6.26076	4.84017	5.86744	5.98948	6.37113	5.43893	4.66179	7.0325	5.80953	4.77672	5.71671
ADAMTS2	6.44049	5.89457	5.71734	5.9869	5.95885	6.01205	6.07174	5.85348	6.75515	7.07336	6.2022	5.82551	6.02531	6.65999	6.17654	6.43973	6.97789	5.59776	6.89457	5.54434	6.05456	6.11884
ADAMTS20	5.56398	4.47806	5.15882	5.35939	5.25907	5.71691	5.11691	5.218	4.53632	5.85148	4.75662	5.82837	5.24097	5.91512	4.58792	6.46891	6.42072	5.04853	5.29465	5.46694	4.26296	4.1587
ADAMTS3	4.88823	4.94338	5.53286	3.71345	5.53523	5.37783	4.95387	5.60865	4.91736	5.05724	4.79634	3.62809	5.11706	4.44707	4.85528	2.96183	6.06177	5.25154	5.32582	4.70648	5.37469	4.78596
ADAMTS5	6.66082	6.55817	6.64525	6.57855	6.84857	5.95842	6.17949	7.08736	6.94416	6.62661	6.38735	5.97604	7.16253	7.42816	6.43673	6.33044	6.89318	6.03468	6.64027	6.7026	7.24926	6.96218
ADAMTS6	5.98154	6.08549	5.54521	5.38447	6.3981	6.35905	5.9412	5.49129	6.63503	6.21385	6.42799	5.58096	5.24541	6.87531	5.79194	5.84514	6.79112	6.02279	6.98423	6.27441	6.65865	5.14722
ADAMTS7	5.88836	6.05761	5.94954	6.57486	5.28991	5.48893	5.7967	5.95023	6.09864	6.42414	6.06388	5.85947	5.64139	5.49388	6.36431	5.30457	5.9189	5.60202	6.32747	6.07133	5.73971	6.00308
ADAMTS8	4.85528	4.517	4.84099	4.96771	4.84743	4.87638	4.91651	5.0868	5.0228	3.51347	4.5925	5.29069	3.95842	3.99385	5.09523	4.96793	5.29038	4.35844	5.35806	3.79959	4.3006	4.41597
ADAMTS9	7.30024	7.39843	7.08736	7.52144	7.36059	7.33656	7.08478	7.02511	7.85635	7.38962	6.74528	7.0032	7.28597	7.74209	6.92881	6.74216	7.84682	6.79937	7.57159	7.54893	7.15352	7.40551
ADAMTSL2	2.10117	2.47677	3.501	3.00992	2.9963	2.43265	3.67538	1.75371	2.93939	3.08512	3.20303	3.68908	2.35666	2.42013	2.48655	3.25274	3.30456	3.25767	2.74447	2.51192	2.7869	3.34212
ADAMTSL3	5.7731	5.8165	6.16079	5.15023	6.68877	6.01698	6.55555	6.35075	6.12698	6.71241	5.63097	6.19935	6.36642	5.6647	6.33707	6.90109	6.88351	5.52313	6.05698	6.29736	6.30442	6.44923
ADAMTSL4	6.40701	6.84536	6.48272	6.47036	6.72588	7.03085	6.91265	6.33013	7.04785	7.34275	6.45342	6.85465	7.00019	8.20467	6.49082	6.91579	8.23414	6.92844	8.04011	7.37047	7.10933	6.68459
ADAP1	7.23564	7.58015	7.38503	6.02181	6.86549	6.78197	7.53815	5.93566	7.43675	7.2564	7.07108	6.91552	6.92246	7.02735	6.79459	6.83202	7.19115	7.20309	7.27587	7.14051	6.19984	6.53682
ADAP2	6.24321	6.4998	6.56223	6.23132	6.66162	6.55132	5.87557	6.23015	6.75626	6.19066	6.67115	5.85947	6.56204	7.10415	6.63468	5.91524	7.21478	6.69909	7.03742	6.78509	6.69561	4.95202
ADAR	7.25946	7.43409	7.07996	7.61373	7.02945	7.40465	7.32368	7.48604	6.88237	7.06883	7.26417	7.06963	7.77028	7.13064	6.73867	7.3971	7.13254	7.07757	7.11632	7.11724	7.58969	7.28993
ADARB1	6.04094	5.84534	5.64174	5.35422	5.57316	5.09499	5.47427	5.52178	6.15243	5.50743	5.94471	5.46894	6.58768	5.68433	5.30519	5.9168	6.08649	6.12041	5.42441	5.68864	5.43106	5.50466
ADARB2	3.89956	5.99487	6.19885	3.93004	5.36927	4.81144	4.01353	6.33504	5.41627	4.63161	4.57684	4.02658	3.65009	5.49981	4.27394	5.7816	4.37385	5.88623	4.43425	2.82697	4.82909	3.63066
ADAT1	4.21555	5.92603	6.33853	6.87519	6.60422	5.77614	6.8479	7.2658	6.60448	4.40392	6.95728	7.06041	6.32823	5.88186	6.3983	5.92859	7.36696	3.91346	4.8179	6.60274	6.56557	5.34906
ADCK2	6.22278	6.20474	6.02415	6.57221	5.74435	6.31715	6.18654	6.79546	6.6566	6.06621	6.07969	6.253	5.97926	6.81094	6.0707	6.12858	5.9189	4.95561	6.1018	6.04537	6.12462	5.78934
ADCK3	11.1727	10.5922	10.8412	10.8888	10.6971	10.9854	10.9787	10.5922	11.8724	10.7447	9.66419	10.67	10.9094	11.1624	11.0684	11.1884	11.1682	10.5962	11.3414	10.7077	11.2372	11.1081
ADCK4	3.30288	3.53423	3.57638	3.62221	3.88099	3.94078	3.1656	3.27536	4.70822	4.20013	3.44193	4.77379	3.46548	3.81308	3.75841	3.7129	3.84706	4.00959	4.30726	3.50113	3.89674	3.76179
ADCY1	6.52267	6.81938	6.52833	6.59265	6.53962	5.56873	6.16483	6.65071	6.22423	5.96108	6.58683	5.61567	6.03038	5.66136	6.156	6.38193	6.13141	6.20883	6.08795	6.28379	5.54668	5.86204
ADCY10	5.22418	5.86984	5.64621	5.23073	5.00896	5.48893	5.49265	5.87965	4.53016	5.55947	5.70775	5.28204	4.76707	5.69434	5.01479	5.35747	5.48173	5.74267	5.82895	5.22829	4.81608	5.59781
ADCY2	8.01859	7.77561	7.67543	7.71167	7.90495	7.73287	8.20467	7.94564	8.27367	7.89656	8.16115	7.81366	7.73896	8.42024	7.89764	7.97716	8.2431	7.95985	8.51234	8.04087	7.99975	7.85942
ADCY3	6.58217	6.40348	7.00209	6.59026	6.86324	5.99806	6.87064	6.4095	4.85252	6.73059	6.19918	6.40452	6.70843	6.48676	6.40213	6.13399	6.28413	6.42967	6.21618	6.18357	6.14893	6.0794
ADCY6	6.09153	6.55297	6.56891	6.22207	6.80768	6.34368	6.68054	4.54317	5.09998	6.64622	6.56533	5.22758	7.46182	5.35818	7.35016	6.72372	8.33957	4.38401	5.11615	7.61526	4.97711	6.54623
ADCY7	4.99293	3.3006	5.6729	2.82776	2.91548	3.06935	4.4625	4.88879	5.12126	1.63358	4.64802	2.79032	5.52062	4.13109	4.38418	3.35319	3.5272	3.45648	2.4619	3.25329	3.39949	4.90023
ADCY8	4.02195	4.72378	5.40822	3.93004	3.37591	4.93321	5.40394	4.00114	5.35088	4.38418	4.14575	3.65992	3.54737	4.27257	3.90697	4.43918	5.70337	2.79447	4.17511	5.58405	5.33263	4.03689
ADCY9	6.97765	7.19647	7.49295	7.02135	7.07852	7.06222	7.4532	7.02363	7.32239	7.44136	6.65915	7.008	6.8567	7.44089	6.82301	6.83202	7.13404	6.88884	6.80958	7.34917	7.04301	6.7291
ADCYAP1	6.66721	6.76651	6.26191	6.29172	6.55413	6.89832	7.11896	7.07571	6.47747	6.9222	5.9916	7.01976	6.45059	5.88186	6.70276	6.57694	7.2797	6.81381	6.62335	6.68459	6.20083	6.19726
ADCYAP1R1	4.84099	3.95989	3.81254	3.70308	4.00841	2.86462	4.28728	2.85891	3.51824	3.55247	3.7457	3.98067	3.85766	4.43439	3.50354	2.02021	3.93082	2.53268	4.36095	3.87125	3.03289	3.77225
ADD1	8.47296	8.59809	8.44075	8.63342	8.70677	8.66235	8.6396	8.3521	8.02313	8.66804	8.74592	8.73127	8.5476	8.33548	8.5617	8.53807	7.81189	8.69852	8.41097	8.53807	8.52161	8.43963
ADD2	5.92012	5.74466	5.88901	5.67811	6.14682	6.03308	6.10577	5.62112	5.78503	5.49232	4.96851	5.80012	5.20713	5.56844	5.88217	5.63037	5.11774	6.00106	5.64125	5.94651	5.40977	5.73665
ADD3	6.9567	7.25439	7.31224	6.90627	7.25305	6.99593	7.07882	6.93927	6.55838	7.31141	6.72861	7.19935	7.70734	6.6063	7.0169	7.31355	6.7281	7.43165	6.2335	6.99266	7.19935	7.57336
ADD3-AS1	5.13049	4.48601	4.28232	3.81182	4.24234	4.03268	4.94019	4.28169	5.42628	5.0329	5.08795	4.04861	3.11474	4.19017	3.7923	4.00193	4.24939	4.86187	5.69024	3.82614	4.97031	4.11211
ADGB	3.60383	3.41329	4.5722	4.20604	4.45969	4.90182	3.33588	4.15476	4.26664	3.00412	3.53021	4.15049	2.41123	4.422	3.17298	4.40392	6.20347	2.82006	2.55512	5.31691	4.04525	4.10971
ADH1A	5.11228	5.7809	5.44983	6.99309	5.30825	4.72995	4.19735	5.53016	3.54658	6.20116	4.42958	5.72007	5.96686	5.91512	5.79234	5.70834	4.54139	5.90572	5.65714	4.91504	5.44464	5.60255
ADH1B	6.0619	6.48488	6.22124	6.04604	6.24694	6.31469	6.03483	6.41108	4.95202	5.90002	7.13949	6.86175	9.13446	5.91512	6.58227	6.0088	5.7965	6.5787	5.05685	6.1768	6.93519	7.30713
ADH1C	3.89217	4.03849	3.03273	4.96202	5.4422	5.38789	3.05464	4.35722	2.12314	4.90752	3.20303	5.46894	5.74775	4.16552	4.14847	5.00532	3.96508	5.27613	2.97663	4.1892	3.98916	3.80049
ADH5	7.73185	7.68903	7.64646	7.56189	7.69741	8.1699	7.67331	7.90956	7.5779	8.09153	7.65187	8.13431	8.07548	7.30349	7.57896	8.02105	8.00299	7.8263	7.40752	7.96707	7.7998	8.00684
ADH6	5.98301	5.83323	6.60949	5.90367	6.47789	5.83067	5.7888	6.31855	5.6812	5.51566	5.58426	5.42373	6.22533	6.20396	6.11076	6.08333	4.82769	5.05949	6.6526	6.43237	6.12629	5.74309
ADH7	5.85908	6.5295	5.73645	5.63354	6.35786	6.13225	6.5064	6.09971	7.04333	4.34717	5.88643	6.20899	6.1347	6.43246	6.03531	4.85702	7.0245	5.33498	7.74968	6.36114	5.48893	4.26268
ADI1	8.9479	9.08569	9.27677	8.95111	8.38182	8.7107	9.28528	9.547	8.74996	8.90188	9.37697	9.47114	8.84104	9.66146	9.18081	9.19349	9.34732	9.12607	8.96549	8.79648	9.19528	8.33301
ADIPOQ	5.34135	5.87927	5.57682	6.8013	6.49616	6.01061	5.78139	5.84875	3.34131	6.3278	5.55732	6.52283	10.6971	6.06656	5.37064	7.42816	7.12326	6.99192	6.92861	6.73504	5.15315	5.19177
ADIPOR1	8.73267	8.79945	8.63472	9.08569	8.93347	8.71954	8.91978	8.70322	7.87632	9.28528	8.49446	8.74316	8.63538	8.19053	8.70567	8.8368	8.20722	8.379	7.46671	8.76626	8.63655	8.36085
ADIPOR2	8.96703	8.85046	9.20427	8.56954	8.85875	8.76475	8.83411	9.24036	7.99341	8.67025	8.81762	8.619	9.07048	8.79408	8.77889	8.39666	8.47462	8.74316	8.38831	8.83492	9.01575	8.6062
ADIRF	6.57146	7.20041	7.6511	6.17965	7.39762	7.36731	6.23089	8.10665	7.54964	7.42578	7.08548	7.19155	9.19158	7.78144	6.78275	7.75616	6.99118	7.35756	7.86691	7.65476	7.16041	7.2854
ADK	6.58154	7.15705	6.89814	7.21117	7.27995	7.37289	7.2888	7.05615	7.19507	7.57626	6.71714	7.30122	6.98081	6.94057	6.945	6.73668	6.64101	6.8703	6.78694	7.24235	6.88116	7.49677
ADM	6.43237	6.5452	6.70956	6.74501	6.5964	6.63658	6.23891	6.40543	7.45357	6.0213	7.3599	6.81911	6.93114	7.60625	6.65194	6.66721	7.89656	7.32593	7.60684	7.06847	6.95691	7.12573
ADM2	4.6119	6.36642	5.67511	7.03669	5.08413	6.18597	5.06435	6.26271	5.48358	5.41197	5.36707	5.66802	4.89211	5.90635	6.20073	6.71763	5.29465	7.00633	5.6758	6.32175	4.7853	6.66316
ADNP	7.82937	7.38738	7.78776	7.77561	7.61126	8.19568	7.84093	7.95245	6.60448	7.44887	7.74986	7.83478	7.76809	6.362	8.04329	7.83501	6.32311	7.78721	4.95387	7.8097	7.92407	7.96924
ADNP2	4.80378	4.21185	4.16301	5.03796	5.19556	5.42644	5.06009	4.73119	5.17155	4.9117	4.97863	5.05134	5.44001	5.24641	4.86201	4.82662	5.17925	5.58426	4.67026	5.5379	5.41269	5.08413
ADO	7.42842	7.5779	7.10544	7.64195	7.71534	7.66234	7.673	7.89459	7.4702	7.29504	7.3229	7.39862	7.57397	7.52495	7.36556	7.59329	6.82585	7.73856	7.32708	7.04278	7.23507	7.30677
ADORA1	5.99635	5.57918	5.91928	5.79686	6.13485	5.20617	5.76204	6.33929	6.25847	6.21385	6.29243	5.75857	5.77706	6.23646	5.93869	6.18841	6.77072	5.76791	6.73701	6.01013	5.75459	5.9257
ADORA2B	4.96851	5.80078	3.93409	5.80022	4.87962	5.71691	4.12468	6.1475	5.70375	5.22042	5.97249	5.0271	5.68591	6.37083	4.60413	4.60251	5.05206	4.30124	5.53346	5.4839	6.44987	5.56726
ADORA3	6.84453	7.09416	7.05316	6.66206	6.90303	6.47019	6.58851	6.80426	4.50604	6.43524	6.60652	6.85846	6.23072	6.82144	6.22548	5.79909	6.16461	7.14866	6.97674	6.56449	6.47184	6.14375
ADPGK	6.36559	6.50342	7.22986	7.13784	6.14352	7.10754	6.42132	6.72192	5.27248	4.5876	5.9828	6.37128	7.0558	7.14439	6.73722	6.8985	7.27459	6.50291	6.73298	6.76747	7.15352	6.78037
ADPRH	4.17256	4.58725	3.94506	4.17085	4.88414	4.36573	3.96344	4.99467	5.70907	4.80558	4.49916	4.17717	4.71541	4.00588	4.94092	3.72422	5.23498	5.41696	4.78871	4.82719	4.4903	4.71139
ADPRM	5.48614	4.653	3.4161	3.72623	4.61129	4.25422	4.16025	3.7269	4.60388	3.35091	3.96364	3.32033	3.72305	3.14425	4.85178	5.82363	3.03289	3.76929	3.24887	5.40355	3.94892	6.23223
ADRA1A	4.76141	5.92271	5.57247	5.20093	5.99701	4.94524	5.20312	5.5771	5.6495	5.03056	5.11943	5.19505	5.4753	5.55557	5.05806	5.25577	6.12884	5.4266	5.07126	5.53943	5.4009	5.457
ADRA1B	3.89217	5.08279	2.92147	3.73872	4.38516	1.78601	3.18858	4.89147	5.42628	3.98989	2.90297	2.11378	2.92738	3.11002	3.73151	2.98831	3.46729	3.8905	3.35371	2.95509	2.75971	3.92171
ADRA1D	4.96851	4.48802	5.14524	5.50831	5.30617	4.08478	5.07547	5.75598	5.61628	5.73028	5.01582	4.88417	4.59594	4.79144	4.67716	5.64457	5.66116	5.09834	4.9917	5.07758	4.81409	5.22807
ADRA2A	5.73591	6.14958	6.66441	6.1196	5.81692	4.66039	6.32047	6.50107	4.94773	4.50786	6.28865	4.26986	6.678	3.4871	4.25366	4.49601	5.95071	2.74381	6.25981	5.68322	4.35879	4.28379
ADRA2B	4.2109	4.18006	4.31153	5.55927	5.67936	5.04172	5.466	5.79425	4.37267	5.56591	5.61258	4.0388	4.41075	4.89113	3.26599	4.44757	5.39986	5.89385	6.37555	4.44616	2.99157	4.08016
ADRA2C	6.23508	3.32463	5.85123	5.69348	6.09472	4.62874	5.18475	5.12786	6.12698	5.88977	5.33553	4.59887	5.66136	6.16444	4.92763	5.72132	5.89385	5.57009	5.55368	5.62942	5.39903	5.22543
ADRB1	2.8147	3.00858	2.8602	2.86393	3.29666	2.71485	5.97865	2.92862	3.0857	3.64763	4.80352	2.9531	2.8761	3.79836	3.16144	4.27107	3.82632	4.06561	4.23691	2.82697	3.74474	4.19028
ADRB2	7.06222	6.62525	7.27802	7.07316	6.92173	6.6082	7.27826	6.99347	7.63651	8.28584	6.9348	7.42311	7.30695	7.71138	7.30914	7.64551	8.28289	7.76288	7.70883	7.36059	7.61126	7.33152
ADRB3	3.17648	3.50354	3.70042	4.31126	4.60413	3.40812	3.33588	3.13381	5.8542	4.71347	4.40484	3.49671	3.6127	3.3683	3.16794	2.91802	4.61344	3.388	3.86599	4.14626	4.30655	3.58812
ADRBK1	6.82711	6.64071	6.53511	6.45506	6.46779	7.09863	6.49803	6.68145	6.77478	7.03085	6.60295	6.77983	5.92515	6.74202	6.80041	6.55222	7.21329	6.40649	6.55494	7.14728	7.02532	6.57596
ADRBK2	5.31948	5.68381	5.36605	6.25813	5.85929	4.66039	4.9349	6.12444	5.41458	5.38853	5.59376	5.0271	5.74611	4.11861	5.41905	5.63037	3.38088	6.04863	5.34842	5.94313	4.84768	5.65704
ADRM1	9.29093	9.622	9.21974	9.23847	9.15928	9.31599	9.47356	9.2127	9.20889	9.33767	9.37258	9.1689	8.95387	9.62368	9.37904	9.25585	9.86204	9.3298	10.1674	9.00255	9.3298	9.05209
ADSL	10.1752	10.0962	10.0759	10.2689	10.1332	10.1432	10.0265	10.514	10.4257	10.0445	10.0265	10.236	9.50656	9.94486	9.95928	9.77851	10.0928	10.1715	9.8298	10.1332	10.0445	9.90159
ADSS	6.38007	6.3712	6.61937	6.70834	6.34184	6.33572	6.97556	6.72372	6.05628	5.95464	6.5074	6.31879	6.04801	6.54817	6.32471	6.42512	5.91524	6.21427	6.74158	6.47968	6.51514	6.5422
ADTRP	7.59329	8.27614	8.57521	8.60398	8.38455	7.34917	8.08157	8.55778	8.08503	8.21494	7.53104	7.74495	7.61223	7.58642	7.84803	7.46722	8.72942	7.61373	7.92482	7.82139	7.55348	8.24691
AEBP1	5.21675	6.0566	5.95288	4.10598	5.91537	4.70387	5.073	4.14025	6.50554	5.81052	4.70374	5.34135	7.5918	5.64393	3.96723	4.98345	6.98779	5.76589	6.82533	4.50629	5.48893	5.17356
AEN	4.24702	5.7676	5.29465	4.79059	4.9184	4.29668	4.30023	4.78823	4.97409	4.13413	6.68439	6.18	6.24747	4.89113	6.23783	5.37896	4.82132	4.94831	5.1057	4.25946	4.40687	4.20583
AES	8.899	9.15928	8.46135	8.9286	8.46309	9.07249	8.55664	8.53451	9.01422	8.08194	9.58701	8.45753	8.64189	9.2832	8.86948	9.1303	9.70503	8.77149	9.71226	8.5516	9.09786	8.72721
AF007147	5.50195	6.19559	5.5795	3.96115	6.23686	5.67392	6.04616	4.48693	5.20068	5.33638	5.64078	5.78785	4.80193	6.2811	4.89195	5.28958	6.33551	4.65693	6.3712	4.08081	4.75865	4.60618
AF070581	3.10734	4.23564	2.67524	1.8151	3.84105	3.87583	1.32936	3.66936	3.34131	0.941306	4.81022	1.90459	2.90092	3.72156	2.08328	4.46557	3.39296	3.13955	1.75736	3.76293	4.4208	2.44562
AF090939	5.00581	5.20158	4.11861	4.022	4.20939	5.82456	4.12468	4.81517	4.64473	5.91622	3.93174	5.98328	5.04976	3.3861	4.80795	3.72422	5.42507	4.77334	6.00869	5.83408	3.41376	4.03689
AF198444	4.00802	3.36707	3.28213	3.57921	3.97868	3.23688	3.52987	2.19658	1.55097	3.6995	2.33207	2.11378	2.51873	1.75736	3.62497	4.69949	2.78004	4.13151	2.50253	2.44934	4.71245	3.16582
AFAP1	3.28729	0.613084	3.91966	3.98772	4.58196	5.82456	4.79475	4.18072	2.77713	1.55097	1.54423	4.21747	3.66383	4.60276	4.08903	0.924681	1.09526	1.35346	5.04737	1.71419	3.98204	4.28379
AFF1	8.37976	8.51585	7.65834	8.57408	8.26797	8.5476	8.60053	8.406	7.38349	7.8105	9.04676	8.5617	8.35618	7.50541	8.11466	8.32932	7.35336	7.76505	7.28203	8.23725	8.16501	8.4088
AFF2	5.83207	6.04077	5.30368	6.44941	5.52588	5.88247	6.12106	6.7276	6.07492	5.53068	5.83086	5.80307	5.11017	6.36559	5.53262	5.19381	6.18837	5.49981	6.22715	6.22548	5.72698	5.84745
AFF3	3.20384	2.89344	3.32917	2.97277	2.88918	4.10533	3.35529	2.73697	3.49009	3.42265	3.49861	3.1983	2.8761	3.67048	2.80145	4.62412	3.26687	2.73697	3.89088	3.44425	3.32975	2.914
AFF4	5.87548	5.89057	5.69756	4.97789	6.28566	5.861	5.97182	6.46098	5.58145	6.7521	6.18009	5.78016	4.72788	5.70661	6.08196	5.05405	7.06065	6.45342	6.68977	5.86412	5.82245	6.40274
AFG3L2	8.93857	8.89107	8.72721	7.97091	8.82443	8.82278	8.91208	8.619	9.45637	8.7107	8.31246	8.40963	8.31802	8.89107	8.6636	8.42362	9.48052	8.46309	9.36929	8.80239	8.68416	8.60261
AFM	6.58606	6.76428	6.17508	5.73971	6.17771	6.45231	6.79534	6.68912	6.68958	6.64622	5.88264	6.04762	5.74122	6.68428	6.28823	6.27321	6.51798	6.27213	6.11939	6.24437	6.77542	6.48927
AFP	3.18317	4.93342	5.38633	5.22939	5.62546	5.27152	3.17752	5.6161	5.76519	4.61964	5.76438	5.76936	5.3328	6.0598	5.75569	4.90182	6.14217	5.44931	6.81381	5.12672	5.45532	5.11198
AFTPH	8.37765	8.44868	8.4552	8.4416	9.05519	8.06	8.51234	8.69754	8.85875	8.48269	7.98304	8.40011	8.2726	8.43203	8.13277	8.39804	7.44287	8.62334	9.30884	8.49255	8.30136	8.73005
AGA	5.56851	5.73107	4.86	5.70111	5.78934	6.18106	5.35818	5.38001	5.70083	5.10078	6.08997	6.01013	5.65053	5.01756	5.86193	6.08835	5.4899	5.68864	5.13	6.01698	5.76423	5.74001
AGAP1	6.08386	6.80272	6.74302	6.58006	5.77505	6.13415	6.52903	6.27882	4.91736	6.7322	6.47203	7.00132	6.22731	5.43561	6.92881	6.87572	6.03116	5.25154	4.82769	6.68134	6.26975	6.65593
AGAP2	6.4264	6.60335	6.26551	6.46742	6.44063	5.8787	6.61667	6.78364	5.97589	6.62012	6.14375	6.20422	6.05717	6.71057	6.00985	5.66528	5.71671	5.95234	6.8723	6.35667	5.90572	5.95939
AGBL2	4.93965	4.23564	2.8147	5.12874	2.8785	4.78722	5.35161	4.53068	5.12126	5.53678	4.515	2.60933	4.0659	3.35497	4.54096	1.46671	5.37955	2.3778	2.8322	4.25366	2.03893	5.63886
AGBL3	1.67116	1.27929	1.90459	1.71014	1.17343	1.26761	2.22276	2.97378	2.43984	3.92198	3.7457	3.25029	2.0775	2.56199	2.12675	2.96183	1.70608	2.01523	2.50253	0.760604	2.59281	2.03893
AGBL5	3.79016	4.07987	3.35122	4.75043	4.43425	4.35773	4.74331	3.79198	4.43813	5.26762	4.59594	4.23432	4.75303	5.03106	3.81592	5.20538	4.27766	4.46087	4.72145	4.13514	4.72145	3.73424
AGER	6.48652	6.29309	6.43494	6.49265	5.88186	6.70013	4.67457	6.48338	5.40847	6.18187	5.92758	5.88413	5.3741	5.97203	6.62583	6.34025	5.1515	6.14538	4.12207	6.30427	6.59203	6.35786
AGFG1	6.08426	6.10577	6.05951	5.94313	6.22066	6.12012	6.15975	6.52735	5.70761	6.26064	6.12462	6.40585	6.12574	6.08371	6.42132	6.06533	6.18715	6.55066	6.18573	6.14786	5.93168	6.11694
AGFG2	4.94953	5.35367	5.19973	5.43981	5.29384	5.07208	5.66704	5.61349	5.38869	5.65306	5.48893	5.59697	4.9311	5.25613	4.90244	5.43704	5.68844	4.93879	5.75041	5.70139	4.48255	5.40906
AGGF1	5.76791	6.31676	5.76973	5.32307	5.81445	6.22222	5.29823	5.45275	6.07305	6.29849	5.54055	6.35786	5.91146	6.02665	6.03116	5.96438	5.47936	6.22624	4.18478	6.20325	6.46742	6.11599
AGK	6.47457	6.77751	5.32487	6.07117	6.69635	6.04094	5.39852	5.4422	6.29782	5.83675	6.48408	6.0564	6.61251	5.93386	6.67215	5.95185	6.71845	6.23864	5.93714	5.38969	6.06789	6.88424
AGL	10.9181	11.3882	11.5291	11.3078	11.0537	11.5094	11.4392	11.1081	10.6971	10.9787	11.3414	10.6883	11.1624	10.3842	11.3155	11.2317	9.1479	11.292	8.75643	11.1884	11.3078	11.4999
AGMAT	7.16447	7.60433	7.45294	7.11349	7.35102	7.43329	7.54234	8.04278	7.4032	7.19095	7.78016	6.77017	7.125	6.91757	7.41112	7.26417	7.99135	6.92359	7.40217	7.23872	7.00177	7.34438
AGO1	7.39522	7.21937	7.21543	6.89516	7.35924	7.27587	7.21799	7.24235	7.47344	7.15013	7.00988	6.79349	7.45727	7.64272	6.96953	7.06041	8.26978	7.10559	7.86691	7.53082	6.7322	7.02337
AGO3	5.89367	6.01873	6.06853	5.90615	6.42813	6.61496	6.56237	6.42531	5.99789	6.85304	6.79678	6.55801	6.81554	6.14298	6.41766	6.20155	7.00847	6.54128	6.73298	6.16614	6.15621	6.66405
AGO4	5.74536	5.69055	5.5924	5.99789	3.8627	5.99285	4.03172	6.16103	6.63783	4.09792	6.04708	5.46513	5.2081	5.58979	5.8165	6.08514	7.07138	5.603	7.20949	6.06598	4.49832	5.69943
AGPAT1	8.88006	9.07249	9.24545	9.09505	9.21974	8.90639	9.14649	9.15116	9.05859	9.44448	8.70811	9.07048	8.91595	8.77149	8.88252	9.01575	9.14444	9.01655	9.20262	9.12086	8.88616	8.8842
AGPAT2	7.64666	7.89082	7.63315	7.89572	7.52095	7.08269	7.70376	7.70474	7.88806	7.68373	7.08799	7.31189	8.26891	7.76118	7.0245	7.41639	8.14239	7.59403	8.01003	7.47457	7.31783	7.50073
AGPAT3	5.83291	5.12895	6.04671	6.35153	6.28268	6.23923	5.94012	6.51292	5.32156	5.75646	6.39769	6.05475	5.70168	5.68159	6.45827	5.75814	5.48753	6.56052	6.11538	5.44069	5.16641	5.65556
AGPAT4	3.37879	3.13753	3.12273	2.89598	2.53079	2.64866	4.3766	4.0832	5.01252	4.70609	3.66771	3.90161	4.42476	4.37246	3.21026	3.57052	3.46729	2.57762	4.6936	3.37729	3.08806	3.464
AGPAT5	6.88008	7.28864	7.18705	7.13784	7.11784	7.38216	7.49011	6.93547	6.41783	7.15598	8.28231	7.53548	6.90215	6.31298	7.43409	7.85662	6.47433	7.77315	6.35794	7.0417	7.48015	7.38263
AGPS	5.57094	6.20474	5.79744	6.26752	6.33899	5.50351	6.11528	5.93386	4.86826	5.74105	5.86948	6.00476	5.43742	5.92339	6.27213	6.06701	6.0719	5.41696	6.51529	5.49307	5.70282	6.1768
AGR2	2.77713	3.46683	2.90787	3.08229	3.20001	4.05345	3.08447	2.9531	3.83908	2.84876	2.84495	3.177	3.55974	3.32463	3.16144	3.25274	3.62716	3.27235	3.2142	2.99096	3.28182	3.02341
AGRN	6.3592	5.66069	6.66356	6.16588	6.31835	5.72712	6.30427	6.71366	6.24472	6.2674	5.78561	6.01194	6.20947	6.64543	6.09004	5.9392	7.17747	5.60426	6.5452	6.22252	6.10321	6.4225
AGRP	5.84635	6.62027	5.13736	5.37973	6.24423	6.31599	6.36462	6.19795	6.37006	5.14414	5.90827	6.78492	6.42204	5.9189	6.02758	6.7932	6.00832	6.99192	6.267	6.40687	6.33363	5.74733
AGT	7.99547	8.03319	8.03458	7.93845	8.04549	8.05905	8.49683	8.69225	8.63911	8.78084	7.84163	7.90518	7.86408	8.30624	7.69311	8.24588	8.37252	8.01559	9.33235	8.04618	8.02732	7.9593
AGTPBP1	6.31817	6.77309	6.26797	6.76616	6.64284	6.63843	6.70956	6.6679	6.30936	6.45112	6.253	6.81141	5.82294	5.46233	6.46301	6.21264	5.47383	5.96717	5.98457	6.30769	6.24397	6.23829
AGTR1	6.3116	6.02861	6.11017	5.89367	6.86952	6.40853	6.34065	6.78106	6.57737	6.8502	6.13415	6.39116	6.75875	6.30863	6.43673	6.49646	7.02782	6.67764	5.95116	6.31619	6.69782	6.64919
AGTR2	4.28169	5.97545	5.60558	4.13553	5.65117	5.35284	5.40987	5.28235	5.38827	5.55579	5.48173	5.22042	5.36605	5.7965	5.04918	5.1889	4.04525	3.388	5.10935	4.61903	4.56182	4.93555
AGXT	3.06497	3.77096	3.89523	3.45921	5.0678	4.91039	3.15843	5.35818	4.88369	5.63572	4.01759	3.32033	4.29157	3.75978	4.04692	4.51135	5.1236	4.10139	5.03237	3.55712	4.03302	4.42231
AHCTF1	5.38273	5.66477	5.64037	6.18525	6.13284	6.05859	5.16289	5.48907	4.28379	5.65306	6.16706	5.78016	5.97203	5.77846	5.89769	4.50191	5.4511	4.08106	5.92437	5.73753	6.09777	5.72782
AHCY	8.61423	8.08628	8.11167	7.98387	8.16309	8.09456	8.01859	7.98934	7.50201	8.02536	8.09334	8.38256	8.04482	7.92095	8.09424	8.1601	7.76032	8.03087	7.99063	8.08503	8.15403	7.84326
AHCYL1	8.26797	8.47526	8.15817	8.43203	8.62334	8.55903	8.50976	8.3387	7.799	8.22349	8.67925	8.54004	8.08744	7.62903	8.4641	7.78409	7.7158	8.17414	7.70444	8.13351	8.25818	8.19658
AHCYL2	7.08457	7.36537	7.62376	7.54345	7.35756	6.95656	7.5503	7.45833	7.19474	7.97765	7.79064	7.12514	7.26777	7.56704	7.77633	6.81618	7.32708	7.37828	7.28096	7.37888	6.97315	7.67846
AHDC1	7.10816	7.31734	7.7078	7.38558	6.71483	7.44287	7.79801	6.77997	6.99991	6.95511	7.81392	7.69865	7.52193	7.96379	7.37567	7.49139	8.6176	6.93084	7.67449	8.23576	7.73624	7.31206
AHI1	5.863	5.68931	5.43761	5.49454	5.76558	5.85661	6.08232	6.02402	6.14598	6.63351	5.88816	5.76074	5.61005	5.74172	5.61223	5.70923	5.94264	6.21141	6.06453	5.75835	5.5929	6.01282
AHNAK	8.35028	8.32002	8.70567	8.47845	8.34932	8.60152	8.05365	7.84647	8.04999	8.10665	9.39739	9.16254	9.2295	8.50695	8.62334	9.42235	7.46589	8.92443	7.36205	8.47296	9.29093	8.94652
AHNAK2	6.1561	4.22229	4.9007	5.29495	6.42132	5.91524	5.30556	5.60228	6.22013	5.6633	5.23249	6.30296	6.63285	6.33885	5.56987	5.83806	6.94383	5.63204	5.79963	5.77912	6.12338	6.20631
AHR	2.22694	4.59437	2.29458	4.35895	2.28336	2.07895	4.10244	2.50346	1.63358	4.13413	1.78273	2.92224	4.77902	1.5281	2.63136	2.80994	2.29749	4.93242	1.33887	3.60399	3.36574	2.68041
AHSA1	8.36481	7.9036	8.18567	8.6176	8.09699	8.34225	7.8959	8.4552	8.11267	8.15865	8.22727	8.07522	8.43203	8.39883	8.36956	8.77889	7.43306	7.97009	5.49494	8.60053	8.86416	8.3255
AHSA2	5.25812	5.06435	6.26008	3.11002	5.02884	5.10955	3.7656	3.20247	5.8542	4.69582	5.53203	5.59442	5.75738	4.54409	6.0729	5.94985	5.50789	4.74311	3.7457	6.45091	5.59058	5.95369
AHSG	3.81522	4.82008	4.92817	3.21456	5.07059	4.13946	4.52556	4.60381	5.68864	4.24475	3.46375	4.16749	3.89765	4.81552	4.13692	4.13774	4.10636	4.23307	4.82769	3.63094	4.62165	4.07253
AHSP	6.87753	6.57234	6.46934	5.32008	7.1792	4.97409	6.59203	6.50786	6.69733	6.49196	5.9308	7.07138	6.75039	6.8577	6.12728	5.90378	5.677	6.22292	7.27361	6.93438	6.51514	6.69329
AICDA	5.57969	5.50547	6.05815	5.78319	3.56934	3.78277	5.64884	5.9896	4.01975	3.66306	3.00563	4.96562	5.01396	4.58725	5.50906	6.07662	5.40906	4.44134	2.28717	5.74663	2.61697	5.70532
AIDA	5.59306	6.14735	5.99701	5.89714	6.19033	6.21397	6.09353	6.28588	2.58369	5.71856	6.13415	6.2895	6.80473	4.08959	6.03883	7.07187	1.4734	6.03662	5.27829	6.32323	6.84721	6.46692
AIF1	5.51204	5.31437	5.97331	5.72712	5.96261	4.84291	4.53446	5.53068	4.89211	5.94502	5.80604	5.45995	5.44092	5.75061	5.37064	4.53102	5.4481	4.96851	5.17465	4.68733	4.30327	4.8561
AIFM1	8.7107	7.87885	8.3093	7.71376	8.68204	8.41592	8.82443	8.95691	8.42594	8.95387	7.99219	8.2494	8.30136	7.96048	8.87287	8.46767	7.04701	8.42451	7.68545	7.71632	8.41097	8.41165
AIM1	6.42189	6.04604	6.48488	6.55177	6.46424	6.02815	6.29692	6.7906	7.10154	5.96438	6.53912	5.56547	7.10754	7.01939	6.2658	6.28402	7.03825	5.95714	7.23745	6.25813	5.68433	6.20316
AIM1L	5.59982	5.57666	4.26324	5.61185	5.7594	5.17897	4.99897	5.61185	4.23432	5.63376	5.56969	6.01727	5.69172	5.86379	3.99271	4.2783	6.09177	6.06701	4.48375	5.87764	5.61542	5.07527
AIM2	5.88755	5.7809	4.53117	5.85602	4.39583	4.40412	3.36996	4.13109	6.96691	4.86201	5.50372	5.67238	5.61288	6.39316	4.27394	6.09177	5.88247	6.37083	5.86077	5.13216	6.30631	6.34296
AIMP1	7.98822	7.84919	7.76925	7.60853	7.98794	7.8036	8.02834	7.51525	7.46633	8.01649	7.45	7.63913	7.43367	7.02107	7.74077	7.68034	6.72519	7.56569	6.43937	7.78123	7.77658	7.78754
AIMP2	9.37904	9.80972	9.59815	9.76151	9.71828	9.55399	9.71828	9.84398	10.0216	9.43101	9.47561	9.26903	8.94951	9.14255	9.2582	9.26903	8.73414	9.547	8.65087	9.71226	9.15928	9.22333
AIP	7.61492	8.17124	7.538	8.0241	7.71981	7.67883	7.8889	7.86509	8.4493	8.28039	7.82277	7.71895	7.69419	8.0982	7.38503	8.01859	9.24545	7.52292	8.69057	7.66904	7.9512	7.90933
AIPL1	6.13877	5.46977	6.159	6.69769	6.31867	5.7286	6.44721	6.5064	6.56683	6.03283	6.72348	5.791	4.93363	6.41187	6.07383	5.66802	6.89622	6.27213	6.67436	6.29441	5.92082	6.06274
AIRE	3.71006	4.18006	4.18537	3.72623	4.18419	4.23635	4.31088	3.67646	4.4903	3.68403	4.39177	4.26986	3.96477	4.16552	3.78506	5.17201	5.11572	3.0673	5.26141	4.66245	3.99773	3.8413
AJAP1	4.64244	4.68127	4.84647	5.08435	4.49756	4.54435	4.82936	5.28083	4.96967	5.11313	4.52239	4.96822	4.89803	4.42889	4.0068	4.18036	4.9181	4.86319	5.39799	5.18763	4.26638	5.03335
AK021537	6.45379	6.60546	6.90979	6.83842	6.75243	6.49372	6.81177	7.45684	7.52739	6.81967	6.69176	6.48287	6.47215	6.92922	6.57415	7.06201	6.60387	6.93499	7.16172	6.98952	7.18311	7.13683
AK021933	5.63123	5.84709	4.89234	5.37617	5.95978	5.43436	5.89367	6.21427	5.43893	5.49056	4.75273	3.81182	4.92921	6.27882	5.50512	4.64924	5.74466	5.32008	6.32975	4.48891	5.5528	5.84745
AK055981	8.83021	8.24084	8.32771	8.36115	8.60742	8.40324	8.26266	8.2726	8.30624	8.63275	8.13079	8.68676	8.46449	8.03434	8.24981	8.53299	8.29038	8.13197	7.76505	8.62513	8.46583	8.7524
AK1	10.5031	11.3334	10.7386	10.9925	10.617	10.4981	10.7386	10.9787	10.5239	10.3607	11.1025	10.514	9.88267	10.1927	10.349	10.0928	10.3874	10.4311	10.4488	10.0481	10.227	10.1878
AK2	7.57244	7.7919	7.79872	7.75548	7.76986	7.47365	7.62376	7.86881	7.4566	7.78287	7.59893	7.55466	7.37463	7.45256	7.66992	7.54234	7.15261	7.6002	7.18578	7.65213	7.60118	7.58928
AK5	5.97656	5.31653	5.98522	6.13922	5.80512	5.80919	6.11694	5.95226	6.50954	6.41436	5.27408	6.305	6.65944	6.54817	5.31182	5.04652	7.24301	6.34312	7.6002	4.48147	5.46363	6.23223
AK6	7.11066	7.18757	6.95877	6.6141	7.82333	7.50275	7.47971	6.395	6.87477	7.51982	7.40123	7.16501	6.92563	6.52515	7.19507	6.87572	6.27391	7.27412	4.23691	6.70858	7.0463	7.18628
AKAP1	9.20889	9.31324	9.2946	9.35486	8.95691	9.23534	9.50656	9.33235	9.76845	9.17234	8.55903	8.97148	9.15542	9.02548	9.15542	9.07596	7.86509	9.09282	8.80089	9.18081	9.21575	9.13446
AKAP10	5.87314	6.27872	6.20055	5.92694	6.32823	4.61923	5.95585	6.43276	6.35451	6.15503	5.55207	5.75612	6.37006	6.25218	5.65625	6.65546	5.8331	5.33189	6.43552	5.38288	6.26436	6.08136
AKAP11	6.79408	6.40599	6.76147	6.65071	6.35439	7.05404	6.90578	6.47104	6.15808	6.80394	6.78675	7.05316	7.23488	5.69707	6.78981	7.1648	5.82379	7.30622	6.36462	6.78621	7.06165	6.9475
AKAP12	6.99266	6.41078	6.64449	6.6296	6.51705	6.73861	6.09137	6.09561	6.45485	5.55093	6.84992	6.56856	8.4493	6.67305	7.15448	7.6549	4.56416	7.30677	5.70416	6.51659	7.04858	7.27844
AKAP13	6.93382	7.18254	6.86581	6.73239	6.99654	7.31326	7.03187	7.19949	6.65847	7.33802	7.56504	7.16459	7.40968	7.87148	7.75651	7.46633	7.51294	7.10396	7.88098	7.20811	7.54362	7.35291
AKAP17A	6.61046	6.03391	6.32764	6.6919	6.50404	6.87333	6.5674	6.2133	6.29918	5.66634	6.32471	5.73172	6.21296	5.10765	6.53201	6.39953	5.9531	5.33498	6.1556	6.293	5.49364	6.43798
AKAP3	3.50968	3.59985	3.61069	3.58868	4.06689	3.79938	3.93547	3.52117	4.23432	3.98204	3.49861	3.72784	3.92864	4.1487	3.58423	4.16749	4.54139	3.44224	4.28379	3.8108	3.88789	3.83305
AKAP4	4.75466	3.68943	5.47553	4.18963	4.73911	4.85139	3.12521	5.91094	3.72812	4.83815	5.74663	4.0961	2.8538	3.62313	2.94004	3.68824	3.05696	6.37237	4.2135	4.34219	3.84196	4.57039
AKAP5	5.67623	3.80119	3.53723	4.14601	4.16424	5.95071	6.91842	6.07741	3.72812	4.4888	6.27782	3.1983	4.83239	3.25813	5.20698	4.03797	6.24684	4.48285	3.51586	4.28275	3.23798	3.41253
AKAP6	6.79336	6.75999	6.40668	6.99309	6.46587	6.68912	6.97556	6.38436	6.49334	6.67074	6.77513	6.55633	6.56657	6.32136	6.41124	6.86119	7.07522	6.73635	6.99609	6.6327	6.78564	6.42709
AKAP7	7.27914	6.93005	7.07996	6.98634	6.98562	7.17546	7.0881	6.86344	5.96222	6.99037	6.33348	6.87531	6.54078	6.60254	7.23732	6.76337	6.12129	6.66119	6.26975	6.94449	7.1	7.11582
AKAP8	7.26981	6.81838	7.29609	7.13466	7.37192	7.51615	7.04254	6.99735	7.54403	7.09258	6.87461	7.44484	7.22022	6.53413	7.36696	7.55992	6.63616	7.51116	7.3235	7.59995	7.46671	7.28272
AKAP8L	6.64101	6.30562	6.63579	6.5792	6.17039	6.67551	6.51614	6.33363	5.863	6.31799	6.52971	6.4225	6.31438	6.65882	6.4641	6.54835	6.108	5.96048	6.32725	6.28772	6.4373	6.38126
AKAP9	6.94296	6.60411	6.42629	5.65144	6.95856	7.13363	6.89318	6.24694	6.02065	6.45135	7.20902	6.53836	6.30027	6.255	7.1801	7.49359	6.05616	6.9086	5.67132	6.58922	7.13784	7.51149
AKIP1	6.26504	5.93269	5.9673	5.97309	6.49456	6.55571	4.9303	6.53482	5.1768	2.9093	5.92497	6.1501	5.81135	5.05304	6.65944	6.43973	3.03289	6.27366	4.64093	6.18845	5.64393	6.40889
AKIRIN1	5.72749	3.80119	3.74208	4.81048	4.66736	4.96497	5.03056	3.03313	3.51824	4.20358	5.27408	5.29687	5.35319	3.08229	4.63179	5.99188	3.13768	3.71791	4.00588	5.5016	4.6012	4.48869
AKR1A1	7.37669	7.23834	7.04007	7.54501	6.88645	7.15913	7.49547	7.6819	7.72541	7.10816	7.36537	7.36133	7.50678	7.69034	7.7054	7.84587	7.87287	7.66185	6.31453	7.52213	7.06024	7.24016
AKR1B1	10.2787	10.3936	10.2968	10.5743	10.126	10.1927	10.2689	10.5379	10.2099	10.3724	10.508	10.4257	9.9714	10.4547	10.2413	10.5438	10.4981	10.3108	10.2043	10.5641	10.3724	10.1038
AKR1B10	7.44287	7.53485	6.87378	7.3971	7.00922	6.81197	7.55605	7.49834	4.96689	6.5064	7.46559	7.20486	6.58227	7.02818	7.35409	7.22225	6.80958	6.91921	5.95116	6.78509	7.2946	6.19404
AKR1C1	8.37252	9.00559	9.17495	8.72363	9.10543	8.62784	9.05273	9.36841	8.60053	8.91595	7.74653	8.74996	9.80684	8.5655	9.49359	8.58616	8.37103	8.92044	7.65873	9.01575	8.96944	8.86948
AKR1C3	5.81277	6.80272	6.7236	6.91873	7.03132	6.7996	6.58328	5.71292	5.70375	4.98345	4.28091	6.48817	7.8195	5.86744	7.70853	6.9222	3.89088	7.42007	5.82363	6.91008	6.92385	6.87137
AKR1C4	3.39967	3.21892	3.501	3.00992	3.92986	3.96172	3.36996	4.71245	3.26646	3.71312	2.11188	4.21747	2.65439	3.3861	3.07121	4.36388	2.89495	5.9315	3.41079	4.26481	3.23798	3.92942
AKR1D1	4.39165	4.59887	5.20591	4.42002	4.95718	2.73755	4.64763	4.53068	5.09998	2.19776	4.95116	5.34592	4.9184	5.70266	4.32744	1.55097	6.23468	4.28752	3.63177	5.36481	5.62752	4.54645
AKR7A2	8.01218	7.93924	8.31868	7.83501	7.8889	7.9774	8.00896	8.1123	9.37697	8.22898	7.94751	8.35694	8.29837	9.22822	8.25415	8.12331	9.36542	7.99409	9.83829	8.11522	8.16246	8.02213
AKR7A3	7.66852	7.51482	6.68912	7.02553	7.3991	6.68972	7.05604	6.094	6.28127	7.40019	7.43988	7.04591	7.38299	7.14752	7.53052	7.20448	4.92754	7.63969	7.18254	6.79006	7.25918	7.00922
AKT1	7.40938	7.88032	7.70106	7.22517	7.357	7.44287	7.29686	6.66696	6.51952	6.62809	7.47984	7.40144	7.54459	5.7609	7.62099	7.59803	5.30881	7.26815	5.07674	7.09482	7.47095	7.66407
AKT2	5.56663	5.29333	5.5029	5.68175	5.36551	5.97632	5.10955	5.16974	4.94773	5.52933	5.81075	5.71806	4.98654	5.26587	5.53847	4.91454	3.64737	5.80722	4.00588	5.34652	4.99969	4.70687
AKT3	6.49387	6.67669	6.92246	5.86193	6.37719	7.09735	6.56237	6.53955	6.41948	6.69922	6.54255	6.24506	6.69303	6.51203	6.35849	6.72305	6.45918	6.33665	6.62504	6.44787	6.36469	6.40348
AKTIP	8.97507	8.65393	8.31383	8.60888	8.53451	9.16542	8.74592	8.9479	7.24135	7.46994	8.61311	8.85693	8.22011	6.13415	8.93959	8.78575	3.75628	8.16309	4.30726	8.34225	8.15497	9.07712
AL109706	5.13509	6.40117	5.88901	6.3872	5.31581	1.76492	5.1046	6.09874	6.29025	6.5097	5.84324	1.75554	5.00762	6.0719	5.62697	5.32866	3.25274	5.46104	5.19728	3.8108	5.29656	5.00054
AL590762.11	4.43587	6.22185	5.08413	5.05839	5.69962	6.09294	5.40125	5.40559	6.09672	6.25572	5.65053	5.54551	5.83541	5.50492	6.21427	5.48446	5.49388	6.38222	6.29782	5.12126	6.16068	5.92976
ALAD	6.66843	5.35939	6.16264	5.87654	6.00122	6.05951	6.17294	5.861	5.62041	5.14014	6.19559	5.49525	5.76204	5.72833	6.15482	5.38177	5.22135	5.30311	4.82769	5.6879	4.22764	6.10963
ALAS1	8.58748	8.38775	9.09163	8.5487	8.43203	8.6062	8.83742	8.35618	8.56855	9.09163	7.71557	8.16635	8.63655	8.5596	8.6176	8.44436	7.59506	8.5826	7.72664	8.48562	7.83031	8.72363
ALAS2	3.27295	4.29334	4.2856	3.39034	3.68824	3.32001	2.99126	3.96166	4.28379	4.96749	3.3956	3.68908	3.46548	4.1487	4.11062	4.01147	3.66771	4.39195	4.58097	3.44107	4.13712	3.41253
ALB	4.73188	3.81786	4.86429	4.95914	5.09915	3.92986	4.3689	5.21567	4.04372	4.18733	5.18605	4.45765	4.2789	5.48893	4.99467	4.334	5.64602	5.03155	5.04737	5.13736	4.24524	4.66457
ALCAM	5.79425	5.54344	5.93748	4.87674	5.56969	5.53962	5.97182	6.07085	6.29224	5.16514	4.56269	4.24475	5.92515	5.71314	5.40375	4.86482	5.72341	5.43589	6.53541	4.98461	5.60357	5.43321
ALDH18A1	6.33551	6.03058	5.67024	6.36795	6.17185	6.34088	6.78275	5.96696	6.22881	7.27025	6.34194	6.97167	6.50419	5.81929	6.18343	6.13499	5.08922	6.66206	4.5166	5.78972	6.27135	6.15621
ALDH1A1	7.05979	7.58534	7.39047	7.85776	7.79034	8.15557	7.62886	7.31554	5.5929	7.5779	6.47203	7.46746	7.88098	5.32697	7.79633	8.0619	4.75874	7.38503	2.70174	7.24352	7.79258	8.10088
ALDH1A2	5.31528	4.69265	4.02472	5.49364	4.43425	4.4208	5.1228	4.4199	4.52025	4.38418	4.34934	5.68664	4.63766	4.49637	4.53102	3.25274	6.38651	4.677	5.46747	4.52948	4.79421	3.38536
ALDH1A3	3.59625	3.64936	3.40298	2.76385	2.63136	4.34112	2.40576	3.30158	4.25255	3.20343	4.46521	3.46108	5.06771	4.18072	4.14328	5.47664	3.84706	4.60322	4.64093	2.47677	4.21728	3.97478
ALDH1B1	6.52218	6.60652	6.5641	6.84703	6.50008	6.64117	6.7575	6.72109	6.6671	6.83741	6.50365	6.57023	6.49845	6.49406	6.91873	6.36241	6.48625	6.10644	6.6099	6.54255	6.56695	6.7786
ALDH1L1	7.65342	7.71812	7.20309	7.62338	7.23797	7.65213	7.57699	7.23247	8.35862	7.63234	7.4431	7.99219	7.38197	8.07125	7.42083	7.74309	7.13254	7.61928	8.21494	7.68545	7.40371	7.22493
ALDH2	9.89779	9.60543	10.1075	9.66419	10.3347	10.1095	9.80405	9.72915	9.37138	10.1634	10.1878	10.4445	10.7447	9.60809	9.99487	9.90776	9.55399	9.79949	9.1886	10.1752	9.9714	9.94885
ALDH3A1	5.61542	4.77709	3.95397	5.12874	4.43881	3.92427	3.93082	4.72119	4.90474	4.88227	5.2978	4.15049	4.334	4.56484	4.35926	5.56463	3.10975	5.76589	5.11615	4.60974	5.35747	4.31039
ALDH3A2	7.56084	7.89879	7.91813	8.14287	7.94922	7.52095	7.76857	8.12331	7.38816	8.08046	7.40921	7.99754	7.74759	7.19095	7.78287	8.12069	6.90275	7.98582	6.95545	7.64714	7.90685	7.86064
ALDH3B1	6.27503	6.34312	6.59927	6.46742	6.34985	6.46857	6.45888	6.41874	6.01727	7.48205	6.04143	6.20265	6.15503	6.60254	6.33546	5.88413	6.33317	6.12041	6.39961	6.56303	5.98105	6.23686
ALDH3B2	4.62122	4.83753	4.66654	3.93603	2.90646	5.64267	4.25614	5.62869	3.80595	5.85252	5.35113	5.14226	3.92427	5.32697	5.43918	5.34045	4.36551	4.97409	4.58097	4.72586	4.52671	5.09973
ALDH4A1	7.49359	6.90768	7.47949	7.46112	7.2083	7.28939	7.23526	7.15365	7.29625	7.47323	7.53198	7.8994	7.40818	7.40968	7.25305	7.94601	5.39662	6.69205	6.74672	7.84469	7.85716	7.81366
ALDH5A1	7.05626	6.92359	7.19716	7.11492	7.24277	7.69522	6.51247	7.27246	6.63248	7.55798	7.3908	7.48838	6.97382	6.67815	7.78798	7.12528	5.26989	7.57588	6.01462	7.46611	7.23295	7.72031
ALDH6A1	7.31554	7.23624	7.41835	7.24688	7.12074	7.2153	7.36731	7.24544	7.00942	7.92855	7.32947	7.96504	7.83885	7.68903	7.0907	7.50014	7.06444	6.96914	7.10974	7.96814	7.45746	7.72202
ALDH7A1	5.2853	4.70003	5.10822	5.34307	5.89739	5.32756	5.10276	4.90262	5.25154	6.099	4.73911	5.50547	5.98477	5.26873	5.37064	5.97645	5.71432	5.86204	5.69905	5.12304	5.63595	5.37206
ALDH8A1	4.97674	2.61223	3.81254	4.6563	3.17131	2.57938	3.84435	4.72534	4.03744	5.56895	4.72489	3.14165	4.20808	5.46648	5.01327	2.55288	4.97625	3.15627	5.03784	4.95666	4.32744	4.17168
ALDH9A1	9.07596	8.86235	9.40615	7.81366	9.24545	8.97899	9.32135	8.67266	8.61698	8.09849	9.40615	9.49045	9.18444	9.15758	9.36929	8.92634	9.84398	9.63867	9.37904	9.21789	9.01903	9.17867
ALDOA	13.7185	13.8281	13.6036	13.6259	13.4075	13.4442	13.5073	13.5073	13.3379	13.6036	13.7739	13.6892	13.3729	13.5073	13.3729	13.2563	13.6479	13.4075	13.5073	13.4442	13.5073	13.3379
ALDOAP2	2.45792	2.68861	2.73981	2.26058	2.55781	3.09087	2.554	3.00085	3.81592	4.12176	2.11188	2.58008	2.41123	2.82697	2.38272	2.22276	4.42749	2.82006	3.41079	2.40873	2.61697	2.20615
ALDOB	5.74172	5.56354	5.61932	5.8857	5.75757	6.00907	5.74288	5.8686	5.63572	5.98259	5.79816	5.73543	5.32944	5.61168	5.59132	5.51654	5.73864	5.65809	5.92256	5.2645	5.49419	5.57209
ALDOC	7.37363	7.42395	7.29971	7.76212	7.54044	7.18866	7.85002	8.08262	6.12118	7.00345	7.27929	7.08342	7.06795	6.84567	7.03676	7.24235	8.6176	6.96495	6.76992	7.16875	7.12292	7.20546
ALG12	3.84816	3.83332	3.71481	3.28479	3.9066	4.35773	3.05464	3.57995	3.85824	3.87695	3.57638	3.25029	5.14102	3.50859	5.10498	3.80828	4.06689	3.71791	3.09454	3.7011	3.74474	3.71457
ALG13	5.82745	4.8847	5.56017	5.14085	5.42757	5.9477	5.27989	5.61932	5.95099	5.49525	5.90204	5.55163	5.84324	5.21567	5.53496	5.95993	5.24885	5.61628	5.08279	4.97638	6.07741	5.62233
ALG3	7.12833	6.34966	4.88525	6.17965	6.41424	4.64199	6.65865	6.73279	6.11057	6.60665	5.47052	6.12858	6.70675	4.40934	5.24502	6.95142	5.67084	6.4017	5.61017	5.70681	6.20899	5.23943
ALG5	7.851	7.93306	7.37864	7.39825	7.57574	7.45172	7.44032	7.71981	7.68959	7.38046	7.44711	7.34249	7.49888	7.31677	7.5367	7.28036	7.07978	7.08269	7.45453	7.16875	7.58339	7.47249
ALG6	6.77873	6.96879	7.37407	7.22477	7.16071	7.20646	6.93867	7.04301	6.79703	7.36298	6.82123	6.76147	7.21925	6.88767	7.26592	7.24706	7.29758	7.44591	6.99958	7.27412	6.98701	7.03161
ALG8	7.04214	7.02668	6.48652	6.6141	6.54858	6.7553	6.78147	7.10832	6.69106	7.23488	6.76428	6.65944	6.89594	6.63761	6.97687	6.66721	6.62027	7.12278	6.22278	6.92546	6.56941	6.6566
ALG9	6.22386	6.44721	5.43488	6.27849	6.53482	5.40977	6.20274	6.59927	5.70907	6.37507	5.9916	6.52676	6.58154	6.12984	6.55735	6.42374	5.17071	5.99593	5.88066	5.10201	6.03243	6.02279
ALK	4.46197	5.73017	3.67668	4.87674	5.01372	4.87969	5.49788	5.66415	5.41096	3.80739	5.47693	3.90806	5.0047	5.53068	3.46905	4.56063	5.9869	5.98911	4.67026	6.0598	5.35037	4.62453
ALKBH1	7.70883	7.21937	7.02107	7.4401	7.71724	7.56014	7.50387	7.67212	7.21889	7.09028	7.41705	7.07776	7.44183	6.73069	7.359	7.59732	7.35969	6.9124	6.70406	7.19252	7.60329	7.42058
ALKBH4	6.49896	7.28249	6.3814	7.25439	6.2344	5.70317	6.53557	7.44089	6.26417	5.46304	7.14173	6.8479	6.76147	6.5068	6.37893	6.37113	6.08939	5.14384	5.99635	6.0598	6.55784	7.028
ALLC	2.35154	3.93082	3.82522	3.54898	4.30046	4.39251	3.03131	4.05597	4.85734	5.80867	3.05877	4.34168	4.75643	2.97182	3.81038	4.61344	5.88712	5.603	5.00363	3.47853	4.35879	4.34822
ALMS1	6.89488	7.34291	6.88036	7.08604	6.62406	7.223	7.02735	7.20323	7.97278	7.06258	7.45068	7.14017	7.30424	7.66185	7.22002	7.17985	8.5713	6.53165	8.32503	6.92008	7.31595	7.23393
ALOX12	4.88823	5.1129	3.3006	5.71377	3.56934	4.40412	5.3302	4.47388	3.46269	4.08796	5.13669	4.43023	4.0748	4.47806	3.70441	4.71219	4.52633	4.705	6.18772	6.26714	3.97712	3.92942
ALOX12B	3.18317	3.32463	3.86599	3.15036	3.514	1.98082	3.89007	3.15318	3.26646	3.66306	3.13938	3.62809	3.73379	3.43428	3.00085	3.47876	3.28213	2.62296	3.35371	2.82697	3.38536	2.31337
ALOX12P2	4.86994	4.50713	5.08561	5.1635	4.77457	4.86868	5.08906	5.02505	5.42628	5.00207	4.56269	4.89803	4.6625	4.68821	4.75643	4.62412	5.29465	4.90424	4.40457	5.46694	3.98916	5.00548
ALOX15	2.89807	3.3006	3.60213	2.82776	3.23431	3.14832	3.68959	3.76174	3.12962	4.05957	2.59113	2.79032	3.03067	3.32463	3.16144	2.26218	5.1437	3.31391	3.13613	2.67316	3.51688	2.73108
ALOX15B	7.38773	7.57051	7.1621	7.32071	7.64955	7.49984	7.8263	7.47655	7.13653	8.15497	4.39177	7.49381	7.31141	7.30011	6.84381	7.0837	7.8994	5.08981	7.4288	7.55373	7.16415	7.59652
ALOX5	5.64621	5.91255	5.71211	5.47242	5.49555	5.00124	5.71432	5.98559	6.30027	5.41721	5.80332	5.52588	5.2875	5.83613	4.96202	5.43303	6.45112	5.14119	6.15051	5.81667	4.99133	5.43589
ALOX5AP	7.00593	6.51158	7.20751	5.07579	6.87531	6.59076	7.0067	7.54234	6.94674	6.76089	6.62645	7.01976	7.09028	6.66752	6.61046	6.76747	6.90011	7.12278	7.32113	6.53864	6.57396	6.76671
ALOXE3	6.75389	6.74063	6.39997	6.78179	6.76992	6.45867	6.55633	7.02303	7.03448	7.03925	6.74528	6.79078	6.86132	7.00922	6.22162	6.22598	7.30122	6.57898	7.57588	6.45255	6.37719	6.31835
ALPI	2.71856	2.74381	3.08276	2.65568	2.59018	3.10175	2.84638	2.95833	2.6263	3.16812	3.0896	3.49671	2.70546	2.68041	2.8538	2.22276	2.42361	2.77024	2.94063	3.03859	2.82969	2.79763
ALPK1	5.69917	5.09932	7.10109	7.01172	5.67511	6.81952	6.84369	6.24132	7.3544	6.99836	8.09067	7.26494	6.18729	7.37192	7.3971	6.68822	8.44465	6.34966	7.30483	5.90308	4.29743	7.14291
ALPK3	8.51632	8.14865	7.80384	8.04903	8.20535	8.36336	8.06419	7.31759	7.75883	7.26202	8.64539	9.05859	8.39556	8.23477	8.70232	9.5109	7.26178	8.63862	7.07522	8.96549	9.2737	7.8994
ALPL	5.37077	5.83207	5.49956	5.93993	5.33751	4.89219	5.19149	6.02289	5.05914	6.19435	5.18605	6.06129	5.3379	6.23232	5.30208	4.9349	6.24264	6.11538	6.74987	6.05297	5.63714	5.64983
ALPP	3.41751	3.77096	3.28213	3.23727	4.20939	3.26355	3.17752	3.82223	3.95337	3.64301	3.51336	3.51304	3.79699	4.60276	3.45486	3.93897	3.94978	3.20783	4.15681	3.25329	3.78214	3.464
ALPPL2	6.00669	6.3096	6.36925	6.255	6.01125	5.88172	6.39506	6.50489	5.99487	6.6687	5.66136	6.34611	6.06554	6.16951	5.86062	5.63509	6.52393	5.91851	6.46368	5.95595	5.58577	6.20631
ALS2CL	8.64396	9.00988	9.22333	8.75575	8.87556	8.43329	9.02548	9.26903	8.44494	8.76626	8.18225	8.65393	8.45058	8.60152	8.59146	8.23477	9.57802	8.71539	9.19349	8.83834	8.61098	8.82557
ALX1	4.42556	5.11677	4.87955	3.84984	4.01654	4.78356	4.47274	4.19384	4.82566	4.44707	4.07987	4.20673	4.39111	4.87674	4.46852	4.1546	4.95914	4.2096	5.77949	4.08879	5.87981	3.97478
ALX3	3.87125	3.77096	6.15366	5.25907	4.86763	4.18827	5.96866	3.74329	6.13823	5.61998	5.97656	6.13823	5.36605	6.12651	5.84427	5.88944	7.05556	4.20323	6.21264	5.72476	6.44267	6.06274
ALX4	4.03774	4.33068	4.93904	3.42702	4.76347	4.76388	4.4061	4.19384	5.2853	4.6558	5.13669	4.64545	4.03797	4.50955	4.15232	3.78005	5.04323	3.8413	4.38861	4.49916	4.6012	5.09746
AMACR	5.55757	4.66039	4.66268	5.69676	5.74974	4.02472	5.50711	5.85225	3.6274	4.51973	5.21967	5.65144	4.8607	5.5159	4.78823	5.03196	5.30379	5.04571	6.11538	4.96711	5.83706	5.19634
AMBN	5.19821	4.51227	4.28078	4.77058	4.47017	4.76901	4.54083	5.2354	5.11105	5.57112	4.07987	5.19995	4.79316	5.79214	4.11796	4.03797	5.16378	4.76476	3.7457	5.36206	4.51773	4.41597
AMBP	4.83968	5.10201	5.57009	6.66732	4.09622	5.38551	5.1777	5.603	4.52025	5.74815	5.36948	5.44173	4.59213	5.46233	4.76821	4.37372	5.79973	3.96874	5.57112	5.35422	5.24352	4.31229
AMBRA1	6.57146	5.307	6.15115	6.02021	6.29553	5.36246	5.33263	4.48285	5.95143	5.14756	6.09472	5.30875	5.39256	5.26181	5.88534	6.41514	5.71958	5.95033	5.53678	5.35113	5.05724	5.58219
AMD1	6.96218	6.49387	6.57942	6.7399	7.0665	6.84522	6.62207	6.10411	6.56891	6.2566	7.00815	6.87181	6.42611	5.88186	6.79361	6.80426	5.45658	6.46555	5.85379	6.74383	6.62406	6.9433
AMELX	4.95116	5.7965	4.91351	4.9211	2.63136	5.86874	5.34939	5.81717	6.13074	5.87981	4.63924	5.3499	5.47256	5.1779	5.62942	5.83806	6.5784	5.71503	6.267	5.22543	6.0399	4.50617
AMELY	6.33221	6.55119	6.5787	6.8637	6.55992	6.25928	7.01234	6.50908	5.90693	5.74974	5.86589	6.3102	6.58308	6.83266	6.11222	6.42044	5.97667	6.89608	5.78578	6.45789	3.87407	5.73485
AMFR	8.90639	7.0475	7.10847	6.67074	7.17683	7.58661	7.60118	8.11943	6.92694	6.01863	8.13478	7.03786	6.91008	6.59026	7.59304	6.66721	6.59061	7.96763	7.28096	8.04278	7.45339	7.56272
AMHR2	4.60362	5.34482	4.20013	4.60515	4.64802	4.6462	5.37447	4.62113	5.18531	5.54514	4.82983	5.13942	4.03797	4.31229	4.48097	4.34795	4.55285	4.56499	5.13702	4.98735	4.98887	4.81144
AMIGO2	5.30358	5.77377	6.03931	6.04029	6.11884	5.95071	5.63288	6.11168	5.5202	5.09932	5.42017	5.48645	7.36364	6.3592	6.01601	5.94985	3.46729	6.15725	5.74073	6.4257	5.98532	5.44869
AMMECR1	5.18842	4.59887	5.22892	5.29823	5.68844	4.334	5.54421	5.0135	5.79234	5.5924	6.01462	5.45532	5.99554	5.82949	5.60558	5.52359	6.66655	5.53068	5.22892	5.46252	5.31653	5.43868
AMN	6.42394	6.52663	6.31784	6.26752	6.33264	5.79723	4.78677	6.49507	6.74202	6.35255	5.25087	6.7122	6.35275	6.59765	5.21252	6.52503	5.87737	4.1179	7.71847	6.14336	6.05019	6.48004
AMOT	6.7005	6.43999	7.11134	7.51913	6.87531	6.9603	6.98048	7.48171	7.11896	6.98909	7.30011	5.75307	6.18145	7.29661	6.94766	6.30993	7.11805	5.8369	6.03243	6.85984	6.78409	6.94079
AMOTL2	7.30299	6.93424	7.49011	6.62716	7.55992	7.48095	7.23488	7.42326	7.48723	7.60008	7.79573	7.16948	8.01956	7.80249	7.78561	7.56704	8.25238	8.20084	7.9036	7.51712	7.86386	7.65293
AMPD1	11.4675	11.7568	11.692	11.8201	11.7947	11.8888	11.8312	11.8601	10.7587	11.769	12.2517	11.8888	12.1318	11.5488	12.4868	11.6003	12.1738	11.8312	11.1624	12.1853	11.7266	11.5359
AMPD2	5.85431	4.50713	4.40562	3.28479	4.42749	5.97769	5.62112	6.58531	6.9159	5.19923	5.77046	5.94651	6.21438	6.73468	4.53551	6.16977	5.62235	5.41418	6.15926	4.30495	5.86555	6.07464
AMPD3	7.36224	7.31643	6.86513	6.72861	6.61176	6.23242	6.83191	6.19795	6.37705	6.79889	6.62353	7.55848	6.86711	6.87531	7.33634	7.77489	6.55801	6.51514	6.88019	6.93438	7.38943	6.84472
AMPH	5.82379	5.9344	6.2014	5.83659	6.72732	5.69225	6.4373	5.88349	5.70375	5.27301	6.02248	5.90246	6.47215	6.19695	5.57992	5.80325	6.64495	5.26421	4.73525	6.80394	5.86047	6.14542
AMT	7.56014	7.98752	7.40921	8.31868	4.5227	7.86779	4.3766	7.32157	7.54964	7.1764	7.31554	6.182	7.80125	7.36314	7.87112	8.00489	7.196	8.1029	7.80336	7.45417	7.7507	7.98582
AMZ2	8.63215	9.02134	8.91538	8.89586	8.73005	8.66804	8.80239	8.67266	8.06254	8.90639	9.00255	8.99143	8.65139	8.2334	8.91595	8.79592	7.48557	8.79945	7.4004	8.98212	8.72721	8.93755
ANAPC10	5.7025	5.14181	5.06935	5.35284	5.26085	6.15527	5.58836	3.70854	2.72105	2.17815	4.26737	5.08632	5.35319	2.4678	5.41696	5.92312	2.47677	6.02861	2.50253	4.17526	5.06807	4.31539
ANAPC13	8.55664	8.60398	8.59935	8.50068	8.73624	8.59276	8.83143	8.64396	8.68621	8.74592	8.42887	8.68204	8.44075	8.48678	8.53906	8.30304	9.2582	8.84441	8.57178	8.39426	8.64079	8.7107
ANAPC15	7.90235	7.98582	7.62176	8.02343	7.71086	8.06	7.7104	7.73896	9.05519	8.07548	7.64927	7.90518	7.87664	8.90436	7.62099	7.93121	9.08319	7.71461	9.03691	7.98582	8.13977	7.78448
ANAPC2	6.71977	7.0353	7.09754	5.28204	7.23507	7.02945	6.85655	6.84096	7.46049	5.76074	7.16253	6.74815	6.9119	7.96554	6.95445	7.45357	7.88769	7.15936	8.1696	7.4296	7.13079	6.0794
ANAPC5	8.85875	8.41822	8.51478	8.71175	8.53677	8.54139	8.43498	8.90071	8.43329	8.60398	8.77308	8.78575	8.40011	9.07879	8.84104	9.03246	8.65696	8.63472	9.04158	8.68081	8.85109	8.61545
ANG	6.24146	6.56213	6.91822	6.70956	7.29246	7.14621	6.22688	7.14	4.85734	4.44707	4.11861	4.6749	6.80203	5.80204	4.87218	4.03797	4.4119	6.38555	4.80299	6.028	7.00988	5.72988
ANGEL1	5.69665	5.80453	4.08016	6.35905	6.30519	6.77542	5.41671	5.54514	7.18578	4.62453	6.92385	6.74202	5.16707	6.23232	5.65351	5.38633	5.94945	6.76762	6.65944	6.31469	5.14181	6.24684
ANGEL2	5.87222	5.68381	5.9538	5.86814	5.98139	5.64786	5.56486	5.23963	6.03453	5.74504	6.23783	5.58587	6.15167	5.76531	6.23166	5.87358	5.51773	6.35413	5.25734	5.99847	5.79581	5.89385
ANGPT1	6.93231	7.19228	7.13864	6.61124	7.38281	7.30649	6.77017	7.15499	7.66234	7.53458	6.9078	7.12074	7.66765	7.50839	7.44615	6.80688	8.06821	7.31861	7.78016	7.26178	7.43329	7.72541
ANGPT2	2.61011	2.68861	2.26768	3.74863	2.78761	3.64486	2.74381	2.44191	2.72105	2.72201	4.61607	2.77948	3.12459	2.86462	3.10544	3.48923	2.76385	4.09121	2.8322	3.5896	3.57709	3.60367
ANGPT4	4.00173	4.90855	3.01722	4.12802	3.62355	4.36573	3.49149	6.14317	3.65157	4.24102	3.35122	4.00701	3.5732	2.94278	3.76602	3.62716	3.10975	4.78738	3.38232	3.65977	4.13712	3.68153
ANGPTL2	7.86191	7.67595	7.34601	7.851	7.49569	7.4702	7.2888	7.76212	7.90906	7.60898	7.93657	8.1237	7.98185	8.02732	7.49381	8.17336	7.49652	7.76072	7.75979	7.51396	7.73994	7.69522
ANGPTL3	4.6859	5.10935	4.10244	5.01827	5.18814	5.3212	5.59786	4.6859	3.54658	5.09666	5.02326	5.03409	4.84017	4.55263	4.39931	4.33947	4.71721	4.94831	4.78009	5.33246	2.53268	3.58812
ANGPTL4	5.93702	4.6895	4.91825	4.50055	5.64583	4.17351	4.19058	5.34629	5.93017	5.69172	4.07987	4.6749	6.5117	4.79565	4.76361	5.06435	3.8665	5.30936	3.79582	5.72847	4.52671	5.00966
ANGPTL7	3.37879	3.86441	3.96224	5.6592	3.514	3.29431	3.00461	3.81455	3.9776	2.47573	3.22725	3.70042	2.98831	3.11002	3.63955	4.77379	3.58085	3.29666	2.70174	2.70068	3.68759	5.49388
ANK1	10.9259	11.0053	10.5922	10.9726	10.9465	10.5743	10.6579	10.6472	10.4591	10.8888	10.2099	10.508	10.0083	10.5641	10.7386	9.86882	9.74974	10.7134	10.1715	10.349	10.1674	10.5743
ANK2	7.88032	8.06552	8.406	8.04278	8.04722	8.06317	7.58624	7.69058	7.8195	7.80863	7.76742	7.80598	7.85635	7.12641	8.18567	7.57206	7.22712	7.93565	6.96751	8.0241	7.99682	7.99682
ANK3	7.6827	7.9036	7.91964	7.681	7.81579	8.11054	8.12678	7.84055	7.27802	8.28764	8.16309	7.92685	7.51221	8.08546	7.81784	7.96707	7.63609	7.97901	7.52007	8.06591	8.10893	8.29837
ANKEF1	1.19656	4.24312	3.56824	1.38355	2.6035	3.53926	2.11174	2.52604	3.3738	3.84401	2.73814	2.23571	1.90459	2.753	2.67898	1.55097	2.8624	3.72909	2.79019	3.90906	3.38536	1.76114
ANKFY1	5.90114	5.61039	5.90572	6.43905	5.8869	6.515	6.24864	6.23964	5.18531	7.19027	6.33853	6.59362	6.05595	5.64898	6.30296	6.46033	6.71845	5.77118	6.8556	6.71763	6.06528	7.00209
ANKH	3.46245	3.74027	4.36095	3.0285	3.98772	2.79163	4.18072	3.46683	3.87543	3.40911	3.89963	3.74537	3.42828	3.43428	3.28425	2.86993	3.49731	3.67624	3.82148	4.89734	2.93733	4.9399
ANKLE2	5.74001	5.94284	6.04845	5.96084	5.93652	5.75349	5.98496	6.43872	5.62235	5.13216	6.20742	6.23428	5.57062	5.15023	6.19145	6.06575	5.72557	5.32273	5.39799	5.33894	5.45275	6.12166
ANKMY1	5.43303	4.06284	4.41044	3.71345	2.88918	5.13473	3.68877	4.6694	3.3738	3.58932	5.0657	5.09127	4.69429	4.26638	3.68061	4.02357	3.6805	5.15942	3.33705	5.06277	4.93804	4.34078
ANKMY2	8.24263	7.96504	7.86967	8.06402	8.08667	8.25061	7.88679	8.15817	7.91549	7.78498	7.67212	8.23225	7.71442	7.62679	8.44359	7.90685	7.75316	8.43498	6.98154	8.08589	8.14444	8.40963
ANKRA2	5.90529	7.48838	6.0993	5.60671	6.26271	6.33572	6.24864	6.56488	4.83719	5.4201	5.88264	4.90424	6.12884	5.40355	5.58426	6.09435	4.60276	6.65579	3.72505	6.06203	6.07602	5.63123
ANKRD1	7.20067	6.06905	2.27794	4.63689	6.22944	3.57939	4.67922	3.82223	4.00075	4.31153	4.49916	6.50396	3.6127	6.52114	4.89398	5.07373	5.51378	4.91079	4.83848	4.78738	4.41235	5.39221
ANKRD10	8.32334	8.43736	8.38068	8.27399	8.45753	8.32649	8.53149	8.39035	6.98578	8.12678	8.3449	8.36794	8.2012	7.36314	8.38992	8.24048	5.86631	8.74762	5.03784	8.4846	8.36744	8.39079
ANKRD10-IT1	8.13977	8.69468	8.49486	8.42887	8.60888	8.05697	8.82278	8.65806	8.55664	8.05478	7.97242	8.16877	7.78529	8.90841	8.33251	8.32649	9.63451	8.7288	9.27879	8.55903	7.30202	8.67819
ANKRD11	5.21297	6.51496	5.84803	3.78255	5.9791	4.66751	5.60993	6.28837	4.72	4.38861	6.60116	6.60433	5.97619	7.26796	5.96368	6.38827	6.58695	5.59475	7.48205	5.20642	7.09735	5.28456
ANKRD12	5.30556	4.37837	4.98541	4.98394	4.66391	5.29101	4.42231	5.10579	5.49265	5.66231	5.79953	5.20876	5.23391	4.82006	5.9993	5.26349	5.1129	5.54251	5.57869	5.41612	5.46533	5.91622
ANKRD17	7.1461	6.50133	6.97674	6.31473	7.06322	7.67172	7.29401	6.17786	6.18845	6.55801	7.08897	6.93039	6.89253	7.0811	7.17705	7.58948	6.96842	7.21238	7.0325	7.10154	7.49444	7.11243
ANKRD2	11.7417	10.7892	8.54925	9.06487	10.4151	10.1634	9.19158	9.43316	10.3842	9.06845	8.71123	10.1634	10.4408	10.5379	9.26373	10.9726	11.3809	10.5641	10.6416	9.60194	11.4022	9.09786
ANKRD26	5.25047	4.88762	5.80544	5.99026	5.75182	5.77505	5.48753	5.31373	4.17085	5.52791	5.76776	5.6449	5.47256	4.60276	5.43158	5.82814	3.72853	4.96391	4.8179	5.33498	5.71838	5.8896
ANKRD27	6.85446	7.15013	6.76147	7.25155	7.09107	6.89279	6.95251	6.79836	5.21842	6.93287	7.4778	7.1023	6.87181	6.47585	7.06008	6.69158	6.49171	6.63248	6.20542	7.21461	7.31643	7.32487
ANKRD28	7.73259	8.1389	7.39505	7.65213	8.13021	7.50655	7.36696	8.17163	7.18443	8.09424	7.58383	7.57051	7.69087	7.46746	6.90011	7.28036	7.90784	7.56455	7.60546	7.35799	7.46589	7.15807
ANKRD34C	4.76476	4.83753	5.68185	5.23669	5.63162	5.33964	5.28622	5.36345	3.67792	5.20216	4.83848	5.58096	4.2722	1.98046	4.58792	5.08922	5.70948	4.02868	5.54091	4.84949	2.75971	5.15567
ANKRD36	2.95766	0.941306	2.77713	1.88382	0.990543	4.81608	2.97043	2.9531	1.36571	1.34617	2.96603	1.62699	4.24847	3.3861	2.02659	3.91318	1.00628	1.79782	4.19598	1.38355	1.15385	4.2216
ANKRD36B	4.89577	5.89648	5.34222	5.18038	5.62153	5.59665	4.16025	5.90246	4.82566	6.33522	5.95585	5.12126	5.95733	5.92339	5.75569	5.9632	5.1437	5.24443	5.89254	5.73753	6.00647	5.76558
ANKRD36BP2	1.07713	3.1488	2.27794	3.26175	2.07895	2.64866	1.6988	2.91733	0.990543	1.5726	0.924681	1.62699	3.3329	1.39296	1.45315	1.31984	3.49731	1.79782	3.09454	3.84167	1.60807	1.09526
ANKRD40	6.49596	6.80272	3.90376	6.50091	4.8021	5.28834	6.87169	7.12982	7.01965	6.80272	6.80394	5.91537	5.13892	6.43954	5.97134	7.20546	5.07964	6.36084	7.16459	7.33214	6.20083	6.32807
ANKRD46	8.69018	8.57225	8.22898	8.63538	8.64396	9.13446	8.65556	8.71662	7.97869	8.38512	8.87805	8.82557	8.0999	8.06972	8.68891	8.53677	8.17782	8.73913	7.67172	8.83618	8.70232	8.6219
ANKRD49	6.24146	5.71725	6.36263	5.66779	5.87539	5.41504	5.81741	5.72087	5.12126	4.8579	4.32911	6.32281	6.59614	4.99995	5.85075	6.70956	4.00269	6.10767	4.23691	5.09721	6.52864	5.37617
ANKRD53	3.28729	3.64936	3.79214	4.40174	3.32001	2.93891	3.69754	5.21234	3.49009	3.68403	4.45242	3.8734	3.30223	5.37028	3.46413	5.22862	3.41681	2.93891	3.86599	3.13207	4.20358	2.79763
ANKRD55	5.31528	3.35344	5.5924	3.36887	5.56726	5.88338	5.20093	4.73281	5.74954	6.67887	5.20374	2.79032	5.2853	5.85324	3.25029	3.58085	6.30624	4.50465	6.05698	6.09419	5.52731	6.07621
ANKRD6	4.88323	3.58932	4.54388	4.23322	4.3045	4.89547	3.61294	3.55153	5.0228	4.2216	4.94305	4.37525	4.9117	5.04286	5.12156	4.46557	4.63323	5.8369	5.59088	5.52933	4.75865	5.15132
ANKRD7	2.35154	3.51249	2.33207	4.27452	2.2589	2.83953	1.41532	2.63339	2.33667	4.43881	3.41751	2.4678	3.5252	4.52239	3.44387	3.11164	4.05345	4.39854	4.0816	4.05008	4.27124	2.00107
ANKS1A	6.82994	6.35779	7.29114	6.31975	6.99086	6.97443	7.1496	6.58531	6.57942	6.55505	6.68972	6.44201	6.95484	6.34329	6.5949	6.93994	6.68428	6.64391	4.67716	7.26568	7.08769	6.68284
ANKS1B	4.65173	4.34022	4.96497	4.57999	3.03452	5.12126	5.48614	5.51543	3.23598	3.05058	5.20374	4.24475	4.34168	3.08229	3.04659	3.76602	3.39296	1.93766	2.42013	3.55712	4.86187	3.28996
ANKZF1	3.75024	3.66002	4.22124	4.05008	3.98772	5.54073	3.6376	3.44212	4.87845	5.27129	5.04448	4.05345	4.87969	3.74524	4.61428	4.67609	4.90957	3.44224	3.54985	4.64172	6.57396	3.73424
ANO1	5.63253	5.47142	6.14298	4.63689	5.94757	5.56873	6.16415	5.96839	4.23432	5.95885	5.49177	4.93829	5.49388	5.40964	5.56124	4.97781	2.61882	5.27875	3.54985	5.37064	5.34695	6.15339
ANO10	5.89367	4.64497	4.73714	4.39583	6.11017	4.88722	5.87248	5.89019	6.02065	4.50444	6.37728	6.64874	5.41649	5.40964	5.81883	4.72894	5.40906	5.15175	6.08149	6.17002	6.79534	4.55825
ANO2	6.36744	5.72889	6.17737	5.6716	5.69962	4.25422	6.05739	6.24961	5.79656	5.1702	5.50372	4.42168	4.14806	6.31298	5.83838	5.8869	4.15315	4.72995	6.12426	5.10648	4.73984	5.43704
ANO3	4.86994	5.02998	2.99897	5.14529	2.46329	2.73755	2.50592	5.49129	2.48329	1.83825	5.1714	3.74537	3.03067	4.35134	4.22099	5.57666	2.92372	5.05839	2.55512	3.514	2.67579	4.34822
ANP32A	7.76418	7.71981	7.50939	7.50897	7.52095	7.58882	7.46869	7.59923	6.64391	6.92101	7.61459	7.90141	7.6549	6.71123	7.78016	7.44032	6.1018	7.89738	6.7845	7.49955	7.64626	7.74495
ANP32A-IT1	4.43087	3.21892	3.65963	4.56305	2.07895	3.53926	3.66012	1.98265	5.13942	3.49861	5.02326	4.05345	4.0954	2.56199	2.76557	4.78823	3.62716	3.03338	2.74447	2.62427	3.30946	3.03768
ANP32B	8.2092	8.02343	8.06254	8.25312	7.9593	8.37653	8.14865	8.04618	8.56443	7.88098	8.82278	8.51531	8.65806	8.38939	7.93244	8.42887	9.2737	8.15527	9.22608	8.04147	8.30304	8.25312
ANP32C	3.02417	2.58619	2.90787	3.39034	3.71356	2.63002	3.01653	3.29456	2.93939	3.74185	2.96603	2.63517	2.54402	2.60789	3.37354	2.80994	3.58085	3.22645	3.57956	3.514	2.34176	2.66257
ANP32D	3.04929	3.1641	2.9714	2.914	3.84947	3.57052	2.47993	3.0648	2.67164	4.82769	4.11861	4.06487	3.08824	4.40934	4.94092	3.31947	6.37956	5.54434	3.84235	3.26687	3.1668	3.64737
ANP32E	7.25946	6.88781	6.87546	6.60049	7.24723	7.4035	7.54785	6.14563	6.25539	6.74158	7.37289	6.79232	7.30024	6.51798	7.18115	7.36205	6.74158	7.43284	5.61443	7.05204	7.19821	7.3599
ANPEP	4.5624	4.48802	4.36095	2.79502	5.66528	4.77404	5.70083	3.67646	3.77819	5.26055	4.91079	4.70318	4.97631	4.21068	3.17298	5.08371	6.08939	2.69189	5.37121	5.90076	5.47849	4.82218
ANTXR1	2.66911	4.45673	3.54284	4.10598	3.36462	4.74203	3.06774	3.46245	3.6666	5.08371	3.7172	3.22327	4.31039	4.50955	3.17298	4.38253	3.1967	3.19951	3.73473	3.08824	3.641	3.70723
ANXA1	6.48257	7.16469	6.75943	6.9222	6.825	6.99192	6.61176	7.23355	6.47104	6.68355	6.62353	6.98136	9.40615	7.54533	6.98314	7.89764	7.0245	7.73259	6.63562	6.71613	7.14337	7.71062
ANXA10	3.84816	3.93897	4.21502	4.6119	5.75103	6.32992	4.46756	3.47899	4.65482	5.45198	4.06632	6.01308	4.92422	4.79565	4.51773	3.67443	4.66522	5.03774	3.68228	6.65294	3.87407	5.54264
ANXA11	8.56954	8.44494	8.13617	8.40324	8.29038	8.51143	7.83564	8.30799	8.70232	7.64666	8.50695	8.59935	8.19378	9.06487	8.1696	8.36794	8.59498	8.45833	8.65806	8.34441	8.41165	8.24084
ANXA13	4.41434	4.20338	5.01681	4.52875	4.3541	3.34254	5.37447	4.03797	4.73234	5.39892	4.89227	4.21747	5.32788	3.79836	4.05419	5.51863	3.64737	4.00959	3.00616	5.79593	2.56659	4.69559
ANXA2	8.96944	9.64264	9.47818	9.55917	9.53142	8.96944	9.5034	9.81239	9.20046	9.1303	9.49981	9.43411	10.7179	9.54909	9.28766	9.87533	9.5197	9.76625	9.04993	9.29868	9.29363	9.43316
ANXA2P1	5.33921	5.73919	5.84427	5.00532	2.77856	5.2786	3.21154	4.76376	5.61628	3.26866	5.3715	5.30063	5.3328	4.91275	4.06141	5.39326	6.12546	4.39195	5.20538	5.63413	3.96874	4.56484
ANXA2P2	7.77727	8.09424	7.66117	8.23576	7.84893	7.41424	7.31042	8.12331	7.62149	7.71018	7.70138	8.23976	8.99032	6.44507	8.03458	8.45321	7.86779	8.43329	8.02536	7.57378	8.3547	8.07684
ANXA2P3	5.92909	5.39883	3.95397	3.95064	4.47017	3.88947	4.50617	4.46608	6.71377	5.63788	4.49916	3.81725	5.35319	5.09584	5.1175	5.69383	3.55685	5.9315	4.67716	3.78612	5.71671	4.46405
ANXA3	6.43022	6.25395	6.41948	6.48781	6.65157	6.5493	6.12311	6.25342	5.93017	7.32691	6.33139	6.68338	6.25395	5.57478	6.77686	6.68086	5.6302	6.68028	6.0764	6.68328	6.42312	6.5422
ANXA4	5.69259	5.56463	5.66704	5.0239	5.43082	5.72594	5.09456	4.75466	5.83468	5.14544	5.11572	6.13178	7.0321	5.08656	5.61835	6.64271	4.8416	6.19192	4.92422	5.45092	5.87539	5.94379
ANXA5	8.34697	7.92938	7.93616	7.8315	8.03319	7.69116	7.84613	8.01003	6.56237	7.52144	7.8318	8.21463	9.00255	7.46746	8.17574	7.91034	5.65704	8.23643	6.798	7.83986	7.95802	7.952
ANXA6	9.5197	9.5197	9.42483	9.28107	9.40067	9.44591	9.66419	9.13161	9.28107	9.21575	9.69185	9.7414	9.24883	9.64359	8.92242	9.59009	9.86466	9.60809	9.93391	9.11132	9.30387	8.99343
ANXA7	9.11923	9.08112	8.76475	9.18305	9.1372	9.01349	9.27879	9.19792	8.34932	8.78679	9.34093	9.10543	8.78575	8.51982	9.0042	9.23534	8.74886	9.21789	7.96258	9.10935	9.19349	9.18801
ANXA9	3.87321	5.07337	4.32607	3.96639	4.45233	5.17605	5.44707	4.43587	4.52025	3.6551	4.20527	3.96681	4.76707	4.34411	3.81429	3.52348	4.41972	5.10793	4.49586	4.15232	3.67792	5.02557
AOAH	4.13151	4.1487	3.85468	4.62945	4.03689	4.41044	3.06774	3.93227	4.37267	4.59383	3.63232	3.93709	3.6389	3.68279	4.9373	3.25274	3.28213	4.2096	3.63177	3.40218	3.4435	4.24722
AOC1	6.20909	5.95604	5.90734	5.88349	3.23431	2.83953	6.03332	6.06216	6.26417	6.62946	6.22483	6.18549	5.7306	5.96866	5.52075	5.42373	6.53893	6.26623	6.35463	4.73072	5.80966	4.82218
AOC2	6.00235	5.87593	6.17294	5.80022	5.97288	5.3429	6.02151	6.12201	6.87912	6.52393	6.2629	6.68822	6.20274	6.22066	6.00696	4.91275	6.72713	6.39316	7.06307	6.10111	6.11982	6.52916
AOC3	6.90409	4.96999	7.50472	7.06041	6.77574	4.29291	6.63083	7.473	6.82899	6.34194	6.59006	6.51864	9.2663	6.83741	6.62245	7.48977	4.63996	5.62153	5.73543	6.83476	7.24926	6.49575
AOC4P	6.62677	5.53178	6.47068	7.30713	6.11291	5.26368	5.85637	5.17731	5.06909	6.00669	5.48629	5.92758	6.19077	6.22457	6.50282	5.38483	5.26989	5.53895	5.29465	6.08158	5.50098	6.84738
AOX1	5.33109	5.5808	5.13492	5.57737	6.06825	5.22503	6.13141	5.5254	4.77391	4.54268	4.58029	4.76032	6.29553	5.25874	5.09523	5.51399	4.20234	6.21791	5.04737	4.1258	5.0379	5.26484
AP1AR	5.00926	5.1515	4.98364	5.15435	5.04684	5.73741	5.36206	5.53437	3.51824	5.676	4.76976	5.24489	5.0047	4.55263	5.31897	5.41005	5.5393	5.6592	3.60819	4.49509	5.76613	5.13084
AP1B1	6.27581	5.91524	5.62251	5.55251	6.29098	6.38007	6.42967	5.79656	6.45719	6.23767	6.35395	6.58424	6.30581	5.58979	6.28685	6.28705	6.30624	5.72529	6.58768	6.37864	6.31409	5.90769
AP1G1	6.35779	6.60049	5.41145	5.69884	6.25809	6.61392	6.52619	7.18026	5.52706	5.10648	7.07316	6.29335	4.81503	5.01479	7.12102	5.84901	5.17071	4.84136	5.54091	6.60665	6.45903	6.63351
AP1G2	3.49038	2.98086	4.04333	2.97277	4.02325	4.2462	2.67634	3.35622	5.29399	2.51362	3.30404	3.93709	3.15177	4.82006	3.30866	3.09541	4.38487	3.43341	3.85395	4.04289	3.41997	3.19014
AP1M2	5.75073	5.18594	5.86797	5.9149	5.25734	6.734	5.20705	6.50045	6.00297	5.91834	4.93965	5.31528	5.4287	5.40964	6.02758	6.06245	6.6262	5.08413	5.95842	6.52722	5.88796	6.15417
AP1S1	5.4511	4.75824	4.56545	4.39177	4.06182	5.09666	3.62469	5.41197	4.22473	4.72534	4.40927	4.70537	4.96077	4.87329	3.74143	4.84647	4.67002	3.53547	5.22418	4.2198	4.62967	4.40088
AP1S2	8.93857	8.72076	8.83788	8.47634	8.7107	8.71292	8.86722	8.45622	7.80793	8.88963	8.6734	8.4416	8.25979	8.09424	8.60484	8.31333	8.63911	8.46898	8.27517	8.64272	8.85209	8.65035
AP2A2	7.41264	7.32157	7.36205	7.26334	7.15149	7.59677	7.02711	6.91644	7.65397	7.256	7.26981	7.53695	7.6002	7.68164	7.36519	7.64927	7.88679	7.48398	7.2586	7.71018	7.71961	7.36205
AP2B1	8.22396	7.89346	8.18962	8.3547	8.17605	7.95245	8.26367	7.86615	7.87381	8.406	7.90044	8.13197	7.79034	7.81079	7.81189	7.98934	6.95511	7.81635	8.09628	7.85564	7.71724	7.92358
AP2M1	7.98005	8.21329	7.92897	8.07348	8.07496	7.8985	7.76194	7.64762	8.05126	7.65986	8.54139	8.09363	8.12046	7.97391	7.97166	8.16877	6.99118	7.96849	7.75504	8.10448	7.75949	8.00269
AP2S1	8.59276	8.30304	8.35113	8.44494	8.33653	8.38886	8.30799	8.21573	9.07596	8.16786	8.85109	8.79703	8.88616	9.1372	8.44436	8.31868	8.79592	8.4088	9.21789	8.44275	8.50695	7.88975
AP3B1	6.49787	7.39335	7.03907	7.24793	6.77844	6.97329	6.94041	7.27025	5.88123	6.72623	7.01271	6.94674	6.95371	6.00521	7.19054	6.54991	5.81667	6.50142	6.92861	7.18311	6.81342	6.99151
AP3B2	5.75598	5.75307	5.50098	6.09271	5.86107	2.93891	5.61511	5.31074	5.71269	5.94954	5.9916	5.68307	5.50004	5.63956	5.06651	4.95132	6.48032	4.9443	6.77172	5.28127	5.81404	5.77018
AP3D1	7.25816	6.54817	6.74347	6.63843	6.7418	7.14991	6.33587	5.43364	7.35314	5.94012	6.90127	7.32947	6.98416	7.02107	7.45808	7.3166	5.20705	7.44711	7.16289	7.14243	7.681	7.10816
AP3M2	6.47343	6.77017	6.88947	6.67686	6.30897	6.56449	6.84369	5.93005	6.21397	6.03434	6.27782	5.64731	6.62207	6.32311	6.94549	6.49558	7.88179	6.41874	6.03243	7.12129	6.44756	7.13974
AP3S1	8.36744	8.54345	8.59545	8.29329	8.68676	8.49486	8.63275	8.40494	8.00461	8.49486	8.46898	8.55778	9.20889	8.44494	8.5796	8.78414	9.06088	8.74996	8.54925	8.61637	8.81625	8.91208
AP4E1	4.49315	4.40986	4.65978	4.05008	4.35722	5.47403	4.59677	4.442	3.34131	4.37837	4.9181	3.03826	4.05393	4.85767	3.51325	5.03485	5.76896	3.98772	4.35358	4.99092	3.84974	5.15339
AP4M1	4.66135	4.64497	4.71852	4.57011	4.49366	4.28703	4.79144	4.15049	4.42231	5.43813	4.49916	4.52424	4.52368	4.38418	4.43439	4.14672	4.09914	4.48746	5.56726	5.54164	3.47487	4.64522
AP4S1	5.35204	5.11677	5.6306	5.30037	5.86193	5.40806	5.47508	5.18081	5.57924	4.85178	5.62153	4.58165	4.57391	4.88634	5.28323	4.62122	3.88148	4.88525	5.59339	4.57753	5.83819	4.62043
AP5M1	7.86744	7.61126	7.82022	7.83885	7.61613	7.78254	7.97494	8.1982	7.00702	7.46334	6.89222	7.50918	7.4778	6.77309	7.52578	7.53247	6.67878	7.77597	6.24747	7.66234	7.4681	7.65005
AP5S1	7.88218	8.08778	7.97432	7.85856	7.56704	7.71376	7.91813	7.98684	8.41097	7.10355	7.82653	7.06847	7.74653	8.05344	7.99063	7.07882	8.02067	8.33301	8.51531	7.88451	7.53217	7.69668
APAF1	5.95298	6.06701	5.60881	5.92923	5.43636	5.84497	5.50743	5.37798	6.6341	5.88734	6.15975	6.03554	6.25037	6.23907	5.52764	5.89648	6.93231	5.51566	5.68404	5.68864	5.58063	5.82515
APBA1	5.07259	6.46555	4.13553	5.69015	5.54507	5.17201	5.81515	6.17066	5.61005	5.57924	5.16468	5.22758	4.62412	4.13109	4.74131	5.93319	7.06905	3.56049	5.58127	4.42092	6.76907	5.1283
APBA2	6.33389	7.13949	6.765	7.17765	6.80768	5.79194	6.94041	6.1406	6.95014	6.59916	6.53264	6.46045	6.11149	6.63639	6.7005	6.50502	7.0907	6.87737	6.70571	6.64085	5.16491	7.58828
APBA3	6.2399	6.0729	6.06093	6.53047	6.23199	5.97396	6.26128	6.56695	6.48927	6.63222	5.97966	6.19055	6.27232	7.07867	6.30205	6.39789	6.64644	6.25677	7.10642	6.39116	5.94954	6.58154
APBB1	7.11681	6.7154	6.47506	6.64271	6.1406	6.34368	6.47275	6.2602	7.3544	6.55872	6.23119	7.11101	6.55361	7.52495	6.40977	5.50466	7.07712	7.55691	7.15598	6.02151	6.45186	5.18514
APBB1IP	4.50092	3.97953	4.10244	5.64884	4.2292	5.05184	5.38892	5.43094	6.56237	5.74741	3.59509	4.66545	5.38633	5.41696	5.43782	4.71219	6.80714	7.14866	7.08586	5.99372	5.49599	5.26795
APBB2	6.67235	6.9222	7.03132	6.82847	6.66499	6.16128	6.73825	6.7063	6.49646	6.878	6.45628	6.59472	6.50529	6.39944	6.38689	6.55666	6.91346	6.68912	6.77954	6.69205	6.84877	6.83812
APC	5.725	5.56398	5.35514	5.70168	5.98796	5.89481	5.6659	5.74797	5.21842	5.99048	6.13026	5.54091	5.8786	4.97359	5.85887	5.84968	5.36801	5.86709	5.24063	5.36871	5.61592	5.83166
APC2	4.28572	4.41235	4.37161	4.89672	3.93709	5.47964	4.43954	5.13049	4.54834	4.86038	5.00762	4.76032	5.11487	5.38597	3.86512	3.60367	4.36551	4.98461	5.05685	4.01125	3.641	3.69991
APCS	6.62027	5.94662	6.63743	5.83377	6.70234	6.34554	5.99692	5.96696	6.08858	6.98012	6.82677	6.5437	5.70168	6.97542	6.38104	6.06245	6.43442	6.64912	7.06588	7.03518	6.5534	6.02562
APEH	8.28436	7.68243	8.292	7.91113	8.14143	8.19131	8.27863	8.21494	8.51234	8.49106	7.82864	8.24502	8.13571	8.01417	8.4493	7.50472	6.00195	8.13706	6.84857	7.81705	8.03816	7.6537
APEX1	8.25193	8.59593	8.79703	8.31711	8.91075	8.41898	8.85875	8.03738	7.81531	8.80089	8.80797	8.65751	8.49486	8.63215	8.48678	8.46583	7.91418	8.7408	7.0728	8.5841	8.62334	8.48946
APEX2	5.29014	6.10493	5.57682	5.42092	6.53597	6.12546	6.0899	5.62218	7.17728	5.82895	5.39518	5.95288	6.28042	5.94836	5.68732	5.76162	4.37385	5.4792	6.89125	6.14336	5.68749	6.42312
APH1A	8.16142	7.92855	7.83619	7.87228	7.86881	7.74874	8.04848	8.06793	7.07041	7.491	8.08503	8.10762	7.92753	7.72753	7.90979	7.55133	6.92311	7.79742	7.95985	7.40999	7.46722	7.64626
APH1B	6.66997	6.99654	7.11681	6.47036	6.69782	6.55769	6.76848	6.72588	7.43488	6.93084	6.02665	6.29736	5.6178	7.10933	6.82899	6.97222	7.72609	6.64703	7.48557	6.32323	6.09777	7.16271
API5	6.70486	6.39609	6.29131	6.69608	6.40556	6.54387	6.23508	6.00956	5.90693	6.48353	6.3698	6.39458	6.21935	6.39458	6.73722	6.63486	6.68428	5.942	6.40687	6.12811	6.22207	6.22923
APIP	7.91785	8.15741	7.92225	8.39275	8.39165	8.78575	7.98794	8.62334	6.65138	7.46431	9.20046	8.41988	7.52717	6.98299	8.10218	7.31398	4.79475	8.1187	5.14924	7.88941	7.77856	8.52304
APLNR	5.48614	6.26906	6.44267	7.03108	5.46818	4.92589	5.1666	6.49237	8.29171	7.25227	5.70775	5.06935	4.93916	6.75943	6.2037	4.2783	7.18726	6.21194	6.46555	6.46679	5.09425	4.94445
APLP1	3.22639	3.3738	3.52786	3.35722	3.63318	3.34254	3.61294	3.41173	4.20208	3.49861	3.32917	3.60988	3.5732	4.01874	3.50354	3.41823	4.51092	3.24427	4.32827	3.71259	3.23798	3.5395
APLP2	7.59452	7.69741	7.85635	7.90979	7.8263	7.60118	7.8167	7.70275	7.06529	7.64983	7.78798	7.70709	7.98658	7.31501	7.55005	7.55005	7.35858	7.74986	7.47074	7.57699	7.45536	7.99477
APMAP	7.13435	7.41749	7.43675	7.61012	7.51482	7.07336	7.04714	6.86186	7.62149	6.73331	7.55928	7.61459	8.15605	7.43388	7.20998	7.29885	7.04987	7.538	6.85145	7.45256	7.15891	7.52739
APOA1	4.18577	3.91391	4.48761	6.26592	3.96161	5.32221	3.96131	6.72879	4.39062	5.4266	4.32911	4.32091	4.2722	5.03813	4.14328	5.61526	5.25613	4.27247	6.09149	5.34105	3.53773	3.74143
APOA2	4.78983	4.00312	4.73431	4.78756	3.96324	4.96497	3.33588	5.59982	3.49009	3.59625	4.87708	4.72824	4.96999	5.71131	4.38418	4.43023	5.4847	5.26789	5.2247	4.55009	4.54938	4.16214
APOA4	3.58807	3.91118	2.46659	5.52892	4.38018	3.8555	4.57039	4.54317	3.46269	5.20486	3.32917	3.8734	5.0868	4.92244	4.74697	3.00932	3.89088	3.62809	3.79582	3.42057	4.17256	3.37413
APOB	6.55555	6.60181	7.15807	7.47221	6.34572	7.08979	7.21095	7.8036	6.21397	7.22505	6.63761	6.61581	6.79385	6.37361	6.30296	6.27321	7.74475	7.23944	6.28068	6.66477	6.70764	6.93962
APOBEC1	6.34594	6.74365	6.86513	6.97344	6.71366	4.92146	6.8408	7.11262	7.40061	6.74875	6.6972	6.37128	6.63054	6.62379	6.33348	6.3229	6.94535	5.98301	7.008	6.54255	5.62752	6.55132
APOBEC2	10.796	11.2175	11.1298	10.9585	10.9259	10.8888	10.8212	11.0951	9.46225	10.5239	11.0755	10.9138	10.4467	10.4363	11.1884	11.1472	10.1878	10.9925	9.94486	10.9854	11.2444	11.1229
APOBEC3B	4.06162	3.54395	4.58165	4.53675	2.11108	5.16997	2.75182	4.15959	3.93478	4.56203	4.82983	5.05995	4.00929	4.50955	3.37354	3.39949	3.82632	2.05004	5.35307	4.37327	5.66503	4.92692
APOBEC3C	6.08579	6.30013	5.94165	6.15832	6.03453	6.26397	6.00445	6.60366	6.00174	6.67887	6.59006	5.8181	6.23072	7.11101	6.31845	5.89439	7.46408	6.52892	7.6125	6.37409	3.94892	5.77018
APOBEC3F	4.80655	2.90841	5.0109	4.38724	3.1855	2.03483	2.51873	4.79619	3.12962	3.7516	4.76976	4.95233	2.68264	5.25237	4.0765	5.1129	5.80867	2.9165	3.2142	3.76293	3.46413	2.70068
APOBEC3G	5.76871	5.73919	5.81052	5.0896	5.71131	5.6451	4.63809	5.27129	4.45593	5.0657	5.88264	5.71099	5.04002	4.81125	6.23508	3.91318	5.66732	5.70639	4.53133	5.74663	5.38038	4.90654
APOBR	3.80962	4.73624	3.90376	4.1001	4.30046	5.21381	3.65215	4.3076	4.83719	3.90721	3.28066	4.72197	3.91061	4.08959	3.91417	3.16299	3.41681	4.3685	6.62012	3.23431	4.70757	5.2235
APOC1	7.05491	7.57182	7.48453	7.0287	7.28844	7.08642	6.9078	7.36088	7.10434	7.60823	6.97284	7.33949	6.75626	8.17636	7.35799	7.05626	7.49547	7.19001	7.86428	7.12692	7.56609	7.37914
APOC3	2.95766	2.9977	2.9714	2.82776	3.54476	4.28023	3.14832	2.78952	3.30374	3.48089	3.98939	3.06935	3.08824	4.50955	3.03289	3.52348	4.27766	3.83358	3.57956	3.16144	2.51015	3.85766
APOD	10.514	10.9925	10.7816	10.8267	10.7134	10.635	10.6767	10.0265	10.0612	11.1682	11.3809	11.0603	11.3469	10.6883	10.833	10.2787	11.1081	10.9465	10.4842	10.6524	10.7242	10.3842
APOE	6.86891	6.8074	6.60217	6.65579	7.13653	6.45772	6.61429	6.57177	6.76104	6.56879	6.53077	6.67572	7.14243	7.16394	6.79215	6.70156	6.90199	6.51725	7.42525	6.70665	6.52709	6.59076
APOF	4.46804	1.7406	2.27794	3.88053	1.40276	1.90114	2.22276	2.47333	4.35704	4.32007	2.81356	2.01523	1.29411	4.422	4.86588	2.48175	2.78004	2.42576	2.35265	1.48592	0.790483	2.17959
APOH	3.52414	4.47806	4.36095	3.60819	5.81445	4.45851	4.44982	4.18733	5.39095	5.00207	4.26737	3.68908	4.23691	4.26049	4.31451	5.59265	5.71432	3.77669	4.15681	4.26481	4.99969	4.89689
APOL1	5.59781	4.59437	4.30124	4.25204	5.49636	5.83829	4.36373	4.99467	6.19998	3.79214	3.18317	4.63766	4.29533	3.94829	4.80495	6.0725	4.98428	4.84136	6.1556	4.25366	5.91801	4.67075
APOL2	5.85661	5.18814	5.68552	5.9828	5.14356	5.5543	5.0087	5.39941	6.34985	5.78934	5.63376	5.64174	5.52331	6.29531	5.56439	5.71377	4.37385	5.48788	6.43287	4.01125	4.64221	5.0018
APOL3	7.47116	7.17288	7.86191	7.38962	7.3235	5.91731	6.71094	7.12846	8.15653	7.3057	7.30171	7.50369	7.24619	7.90044	7.60051	6.94863	7.82059	6.9124	8.07348	6.96001	6.76147	7.37567
APOL5	4.03774	3.99952	3.86599	3.71345	3.94078	4.34112	4.13985	3.80518	4.09575	5.0633	3.98939	4.15049	3.96477	4.01874	3.59343	3.6108	4.16855	3.35344	4.82769	4.01125	4.09885	4.1652
APOL6	7.07595	7.3601	7.42311	7.27945	7.16127	5.95071	7.42614	7.59012	7.13209	7.66441	6.9137	6.91295	6.66523	7.05126	7.08269	6.69608	7.94015	5.79118	7.39755	6.96594	6.61769	7.22401
APOLD1	6.07984	6.21308	7.92456	5.73971	6.23686	6.0993	6.51514	5.30881	6.79703	6.16643	6.24582	6.68338	6.48805	6.60502	6.83308	5.66528	4.45225	5.89568	6.86482	6.6618	6.59117	6.9819
APOM	7.22908	7.43617	7.29609	7.22559	7.24378	6.85101	7.24819	7.73055	6.65999	6.97007	7.24601	7.20849	7.28726	7.38216	6.8282	7.02265	7.9219	7.3465	7.59952	7.41225	7.26727	7.60546
APOO	8.51855	8.84601	8.90436	9.03893	8.68676	8.58055	8.51478	8.683	8.26601	8.91481	7.83533	8.06764	7.90495	7.9017	8.6062	8.33653	7.66992	8.31835	7.27738	8.43841	8.24012	8.58616
APOOL	6.81177	6.91797	7.32593	7.02635	7.252	7.04301	6.97021	7.54632	6.28329	6.94259	6.57313	7.06567	6.78722	6.41187	7.22778	7.03348	6.10767	6.68175	6.82373	7.43195	7.19395	7.59824
APP	7.01965	7.00384	7.07138	6.44875	6.97471	6.53874	7.25155	6.57072	7.31837	6.72943	6.57192	6.51705	7.25094	7.33949	6.88351	7.0169	7.77957	7.13239	7.24277	6.7399	7.18462	6.90319
APPBP2	6.04016	6.00445	6.29849	5.98496	6.27027	6.27391	6.27089	6.09025	4.86319	6.1654	6.34041	6.02903	6.23646	6.25218	6.1515	6.07819	5.68701	5.79963	4.59151	6.34368	5.91227	6.05489
APPL1	7.56944	7.06053	7.3798	7.14849	8.23851	7.68216	7.70522	6.90389	6.2674	7.35799	7.01865	7.47323	7.05111	6.39736	7.76542	6.67166	3.3738	6.57023	6.28068	6.62601	6.71558	7.41957
APPL2	5.38273	5.78722	5.37736	5.77168	5.59508	5.96452	5.75927	5.58836	2.53268	6.79678	5.79562	5.85123	6.38431	4.39583	5.96159	6.51493	4.16855	6.07274	4.10244	5.98522	5.93975	5.82745
APRT	6.62874	6.64271	6.65803	6.57855	5.92842	6.45562	6.71922	6.35612	7.71278	6.04488	7.23545	6.93136	6.8074	7.21799	6.30013	6.91695	6.60463	6.14002	7.35152	6.05241	6.82834	6.28095
APTX	6.4017	6.62525	5.90734	6.60678	6.46424	6.96203	7.12938	6.01873	7.14866	6.63118	6.62645	6.27265	6.63285	6.72588	6.56237	6.62946	7.14481	6.55132	6.8556	6.96001	6.38651	6.62428
AQP1	7.99975	8.12491	8.41739	8.59593	8.62447	7.77462	8.14335	8.26155	8.04087	9.19792	7.42326	7.64762	8.31383	8.16371	8.29228	8.02708	7.88498	7.97589	8.09699	8.22238	8.2166	8.5444
AQP2	6.27232	7.07202	7.21663	7.67172	5.50911	5.49636	7.53217	7.32947	6.90661	5.6161	7.00593	6.87964	6.44159	5.90107	5.57395	7.10873	7.24301	7.24135	4.9917	7.30122	6.47337	6.95945
AQP3	4.60895	5.30978	5.17465	4.442	5.35549	5.43561	5.29285	5.0135	5.0657	5.67785	4.37788	5.21381	4.53032	5.23379	4.65693	4.98609	5.59306	5.25577	5.34759	4.69315	5.31488	5.34075
AQP4	5.3429	5.53943	5.83587	6.20972	6.42033	6.21097	5.71704	5.85759	6.06289	5.99701	6.18973	6.23223	5.38916	5.79898	6.38622	5.88944	5.72833	6.07133	5.72889	6.01205	6.40701	6.61213
AQP5	3.6326	3.32463	3.57638	3.71345	3.9066	3.78277	3.74998	2.54862	3.12962	3.04124	2.62296	3.84577	3.3329	3.70053	3.81592	3.95245	5.0087	4.31761	2.79019	3.74437	2.89445	4.0068
AQP6	5.9896	6.41491	5.94662	5.52791	7.01844	4.97031	6.92852	6.38959	7.08873	6.27213	5.99372	6.26454	5.39256	6.57855	6.20631	6.12248	6.54967	6.46172	6.8556	5.83541	5.60357	6.64058
AQP8	6.24666	6.36114	6.78424	6.14628	4.64802	6.03483	4.72119	4.80265	5.53916	4.63557	4.9181	4.00701	6.4435	6.50365	4.40484	4.5925	6.99383	5.13441	5.82363	4.66245	3.67418	5.89685
AQP9	3.60383	4.13242	4.91351	4.03053	3.93409	3.54858	3.89007	3.93227	3.54658	3.61814	3.0896	4.87743	4.30264	4.03735	3.59343	2.84638	4.63996	4.85894	4.30726	4.34219	4.17256	4.2885
AQR	5.70681	5.8708	5.80725	6.24011	6.29149	6.1827	6.27837	5.3715	4.74719	5.86927	6.27329	6.17508	6.48805	5.94836	6.44107	6.7305	5.7423	6.34312	5.83541	6.05297	6.33968	6.20235
AR	6.77558	6.9849	7.085	6.9567	6.76074	6.92642	7.15385	7.43916	6.55633	6.52971	6.40139	6.99958	6.91314	6.34537	6.7879	6.78275	6.77072	6.45903	7.06024	6.71094	6.91873	7.32368
ARAF	9.14649	8.86049	9.61071	9.49981	8.86416	8.68891	9.17495	9.71226	9.07879	9.66635	9.44448	8.84983	8.69468	9.09505	8.97507	8.70916	8.80721	8.90436	9.84683	8.88006	8.81285	9.2663
ARAP1	6.40348	6.75156	6.7521	6.765	6.48939	6.54111	6.64677	6.36482	6.80059	6.31286	6.37033	6.7181	6.67959	6.76472	6.34953	6.51108	6.7567	6.38222	6.90792	6.81777	6.49827	6.21727
ARAP3	7.20177	7.24636	7.50678	7.3375	6.91579	6.82937	6.7722	7.19027	7.01965	7.78183	6.95371	6.73701	6.65384	7.24533	6.83724	6.63262	7.57496	6.71938	7.40551	6.8662	6.89534	6.96137
ARC	2.73697	3.03281	3.24336	2.60645	3.00804	2.69443	2.67057	3.04993	3.65157	3.37932	3.28066	2.82006	3.00733	2.94278	2.96603	3.21077	2.66063	2.87931	3.13613	2.6475	2.61697	2.71719
ARCN1	7.66474	7.08799	7.79633	7.56358	7.41483	7.86779	6.8901	7.03174	6.86513	7.18041	7.29174	7.55466	8.12794	6.89622	7.49955	7.41749	4.34629	7.61334	4.73525	7.51482	8.07254	7.56704
AREG	3.76754	4.46014	3.60213	3.90438	3.1187	3.40812	4.51163	4.12035	2.53268	3.47159	3.87856	3.8734	3.6389	4.55263	4.21218	5.2806	4.59517	3.7742	4.19598	4.00449	4.58538	3.81786
AREL1	6.4608	6.38944	6.58393	5.9086	5.94341	6.726	6.54095	6.00894	4.52025	6.45506	6.11262	6.38679	6.45719	6.25809	6.34877	6.95495	6.08458	7.03085	4.17511	6.5024	6.71992	6.4338
ARF3	6.98259	6.88391	7.16739	6.59265	6.945	6.91629	6.74528	6.76975	7.12573	6.65071	7.07462	7.0624	7.40102	7.11881	6.89914	7.09511	6.06789	7.15499	7.14439	6.94582	6.94449	7.09283
ARF4	8.19378	7.64142	7.7285	8.12794	8.16501	8.18374	8.1672	8.06436	7.40424	7.78498	8.33653	8.23162	8.45972	7.27318	8.06735	8.1284	7.69419	8.28669	6.74815	8.20421	8.11304	8.21046
ARF5	8.07221	7.92358	7.91273	8.43082	8.03055	7.92777	8.06045	8.14335	8.53362	7.58806	8.15093	8.29568	7.99002	8.5168	8.25061	8.17915	8.3699	8.04329	8.66235	8.25061	8.10407	7.87076
ARF6	8.23374	8.26978	7.65603	7.91349	8.30464	8.30888	8.47789	8.108	7.77957	8.26646	8.17782	8.6062	8.11167	7.90542	8.5841	8.16501	7.82277	8.34932	8.48269	8.27165	8.53807	8.62
ARFGAP1	7.32133	7.2982	7.35947	7.18746	7.14291	7.00577	7.55992	7.42665	8.35772	7.03174	7.43041	7.73856	7.25732	8.16371	7.07712	7.48706	8.06821	6.99974	8.69754	7.62505	7.28864	7.25579
ARFGAP2	9.04676	8.60053	8.4416	8.63275	8.81285	9.07712	8.69225	7.91785	9.35757	8.31533	9.47356	9.1892	9.05859	9.92777	9.01575	9.20427	9.4974	9.46847	9.78671	9.47356	9.23534	8.499
ARFGAP3	6.80449	6.66206	7.3375	7.0411	7.37374	7.21959	7.50073	7.4752	6.52503	7.44638	7.37693	6.88504	6.97284	6.32311	7.14051	7.2586	6.15883	6.65465	6.29782	7.29423	6.73419	7.23488
ARFGEF1	6.85351	7.07296	7.10262	6.95495	7.33894	6.97542	6.74489	6.55513	6.2602	6.90264	6.66356	7.20177	6.75328	6.54817	7.24868	6.87836	5.77225	6.6824	6.24132	6.79643	6.86197	6.89575
ARFGEF2	5.54521	5.47573	5.74552	5.73786	5.88135	6.1501	5.97667	5.28622	5.19381	6.00174	5.49177	6.16856	6.04077	4.68167	6.13132	6.46301	5.15457	6.21427	4.4699	5.94165	6.42991	5.80181
ARFIP1	6.2602	6.44617	5.9178	7.12833	5.33832	5.87275	6.23709	6.91394	3.9776	6.03789	5.40375	5.30368	5.40592	5.19888	5.75927	5.80141	5.4481	6.34184	3.2142	5.3741	5.60993	6.07999
ARFIP2	7.72636	8.15182	7.96421	7.96233	8.02313	5.93736	7.60713	7.92938	5.55229	7.42248	7.32748	7.79224	7.57436	7.30349	7.21848	6.73884	7.40551	7.93218	7.81997	7.60279	7.44738	7.53646
ARFRP1	6.95401	6.68692	6.78847	7.35858	6.98368	6.50142	6.82045	6.82847	7.14401	6.96789	6.59522	6.70458	6.58265	7.14631	6.97848	5.64869	6.96992	6.68338	7.03108	6.84813	6.04685	6.0018
ARG1	5.836	5.73107	6.22457	6.1275	5.47553	4.81144	5.57112	6.20437	5.8896	4.37188	6.08649	6.39571	5.5882	5.74435	6.10298	5.35747	6.64101	4.00959	6.43937	5.9156	5.39072	5.42323
ARG2	6.46983	7.25138	7.01124	6.6526	6.89149	7.17546	6.77774	7.73719	6.8567	7.02928	7.54837	8.10088	6.36642	7.45256	6.36306	6.63099	7.0417	6.53389	7.06024	6.29531	6.11809	6.88258
ARGLU1	7.77429	7.57515	7.82191	7.3401	7.70827	8.51585	7.13079	7.04025	7.25424	7.44939	7.94093	7.32998	7.73126	6.64271	7.96308	8.4088	6.89622	7.57283	5.65714	7.70969	7.93306	8.36876
ARHGAP1	7.0032	7.12641	6.82006	7.14631	7.18677	6.94601	7.02838	6.94944	7.21452	6.76376	6.92385	6.96001	7.9593	7.52838	7.161	7.27678	7.52213	7.47971	7.42311	7.30424	6.99074	7.37914
ARHGAP10	7.42278	6.99074	6.82994	6.78179	7.2304	7.60684	6.89715	6.8034	8.40547	7.21937	6.76711	7.02284	7.02107	8.05954	6.99138	7.45536	8.4153	7.03266	7.88351	7.07083	7.29885	7.22757
ARHGAP11A	4.48746	4.41235	4.0748	4.29324	4.97514	5.66069	4.92443	4.78823	3.67792	2.53268	3.81909	3.78048	3.49335	5.19888	3.85063	4.08007	5.10399	2.3778	4.54834	4.5838	3.91781	3.00858
ARHGAP12	5.92603	5.70671	5.4053	5.21321	5.70154	5.9753	5.56106	4.78105	5.38288	5.45795	6.22207	5.82379	6.185	4.58725	6.41468	6.90409	3.64737	6.73635	6.21264	5.64188	5.87539	5.86573
ARHGAP17	7.10328	7.02408	6.82373	6.94238	7.00474	7.10174	6.55066	6.49237	6.22289	5.7089	7.12145	7.33524	7.00101	7.21385	7.13338	7.16985	6.2111	7.25424	6.69316	6.99795	6.94863	7.10109
ARHGAP19	2.93838	2.48543	2.75643	2.31868	3.47956	3.22307	2.75182	3.27536	3.35562	2.76557	2.98701	2.96552	3.11474	3.34294	3.11474	3.38399	3.46729	2.87931	3.53021	3.35091	2.73164	3.9693
ARHGAP22	5.13509	3.53423	4.62507	6.20265	4.3045	4.58635	5.16289	3.83218	4.61576	3.86113	4.75662	4.42168	5.39768	4.88323	5.23042	4.21708	5.22135	5.14756	5.66294	5.27732	5.78953	4.44349
ARHGAP24	6.7906	6.64561	6.63743	6.47226	6.45663	6.91226	6.61581	7.42894	6.70858	6.55649	6.74528	6.42825	6.34513	6.93667	6.55906	7.02408	7.58751	6.17949	6.96673	5.88988	6.37719	6.45059
ARHGAP25	6.00114	6.1428	6.07552	5.70775	6.26397	5.76042	6.00174	5.77846	5.57594	6.45941	6.2037	6.03104	5.61005	5.7609	6.09842	5.54367	5.62688	6.07478	5.46213	5.93869	5.63376	5.7764
ARHGAP26	5.13372	5.1515	4.77785	4.99467	5.69676	5.52764	5.12173	5.10935	5.26691	5.39451	5.61907	5.13294	5.38177	5.06277	5.17233	5.13407	6.05047	5.54164	5.41983	5.10422	5.40847	5.1057
ARHGAP28	5.25127	5.28679	4.55497	5.33725	5.12044	4.94049	4.72861	4.72534	5.29849	5.52289	4.11861	4.61486	4.0151	4.62122	3.82223	3.62716	5.49808	4.3385	5.37973	5.31234	4.80731	3.89018
ARHGAP29	7.74759	7.44887	8.09269	7.86135	7.9359	7.91597	7.97836	7.05204	6.91276	7.7094	7.66087	7.84682	8.03673	7.06567	7.77516	8.06793	6.31993	8.09424	6.43937	7.88351	7.88806	8.2032
ARHGAP32	6.26567	5.74933	6.00625	5.0877	5.83428	5.45432	5.04096	5.43723	4.91736	6.36237	4.39177	5.98496	6.08124	5.41344	5.91944	5.38633	5.5254	5.99026	5.63455	5.77521	6.09777	5.41438
ARHGAP33	5.79425	5.18594	5.98403	5.36988	5.36206	4.66256	4.82008	5.31581	4.98461	6.18377	5.75341	5.27097	4.97222	4.79565	5.7286	3.54833	6.18715	5.27696	5.78578	5.48119	5.46233	6.22369
ARHGAP35	6.62379	6.76074	6.41948	6.68145	6.40499	6.39237	6.8313	6.73079	6.16842	6.74624	6.21013	6.28224	6.24993	6.19173	6.29827	6.29281	6.36084	6.14538	6.61541	6.45091	6.21052	6.18794
ARHGAP4	3.00793	3.46683	3.52786	2.64289	5.04684	2.75602	4.60301	4.79619	3.95337	3.29058	3.41751	3.1983	3.49335	3.00616	3.41539	3.6108	4.61344	4.71045	4.48891	3.43132	3.4435	3.03768
ARHGAP44	6.4465	6.28068	6.72292	6.12871	6.35241	6.46972	6.32888	6.22066	5.69078	5.625	5.83428	6.57824	6.06973	6.27312	6.20993	5.611	6.34408	6.44519	6.79385	5.62251	5.95625	6.01083
ARHGAP5	6.20093	6.12785	6.0432	6.37361	6.27321	6.92342	7.05111	6.01164	6.34118	6.92504	6.86498	6.72746	6.36056	5.8124	6.54788	6.45059	6.29098	6.57496	3.77172	5.95714	6.51514	6.91177
ARHGAP6	5.96676	6.04143	5.76936	5.55602	5.47019	6.32902	5.93748	5.68077	6.981	5.45676	6.54817	5.75469	5.73404	5.64648	5.39408	5.10201	6.36962	5.97134	5.37121	5.41269	6.0085	6.3073
ARHGDIA	7.39164	7.15124	7.14206	7.20067	7.17148	7.46232	6.98952	7.20015	6.77233	7.16172	7.91502	7.8016	7.82442	7.59452	7.59113	7.52292	6.73239	7.5318	7.75824	7.40123	7.6199	7.29074
ARHGDIB	6.66191	6.84693	6.9075	7.02473	8.01292	7.40061	7.32239	4.98713	4.82566	6.87492	4.65559	6.90611	8.27743	7.51294	7.55244	7.12833	5.53346	7.54588	4.91572	6.38957	5.82245	7.71871
ARHGDIG	4.44269	5.55093	5.32998	5.77898	4.54268	5.35284	5.54941	6.47104	6.55132	6.53998	4.40927	5.05487	5.21381	5.51021	5.93168	4.74906	4.94985	6.56324	5.9817	5.42944	4.72894	5.93993
ARHGEF10	4.17256	3.7234	5.09584	4.08811	3.91171	5.55251	4.20234	4.49129	3.12962	4.59383	4.11201	3.86432	5.53124	3.82656	5.13779	5.42092	3.91118	3.97241	4.78492	4.32431	4.8461	4.32684
ARHGEF10L	8.29742	8.50857	8.05905	8.30576	7.91502	7.89764	8.28346	8.23643	9.35486	7.59732	8.19613	7.92482	7.86744	8.43003	8.13079	8.30402	8.95306	8.11692	8.65696	8.13197	8.03409	8.02143
ARHGEF11	6.31062	6.91884	6.7305	7.0232	6.71483	6.30976	6.69775	6.74009	6.74875	6.68852	6.24423	6.59916	6.52064	6.72163	6.61819	6.28545	5.64251	6.64058	5.96763	6.4017	6.44756	6.60217
ARHGEF12	6.81519	6.87506	6.81381	6.82358	6.80024	6.73766	6.67063	6.85866	6.79175	6.34857	6.93287	6.77137	6.70013	6.74446	6.71714	7.45193	6.46754	6.97653	6.49425	6.76189	7.28686	7.07171
ARHGEF15	7.51221	7.56455	7.57359	7.25289	7.78338	7.24836	7.32093	6.98634	7.77124	7.20459	7.41483	7.47457	7.13139	7.42368	7.17362	6.85195	7.71278	7.00245	8.11822	7.34084	7.00005	7.30788
ARHGEF16	4.81177	3.77096	6.26362	3.74863	6.81866	6.11305	5.13758	4.40986	5.41096	6.05151	4.38334	6.42033	4.41075	4.87674	5.31448	6.46396	6.49171	4.85894	6.9385	6.25994	4.95889	6.77751
ARHGEF17	4.90244	5.01372	4.89547	5.49729	4.85569	5.25638	5.25173	4.54317	5.08291	4.44245	4.77933	4.93829	6.40224	4.46944	4.81449	4.61344	5.11058	4.43087	5.38761	5.11586	4.87656	4.71764
ARHGEF18	6.11705	5.32582	4.47749	3.52853	4.72	6.19033	5.63288	5.60865	6.55943	3.26866	6.25153	6.05268	6.02861	5.98948	6.28055	6.98952	3.89088	6.1689	4.72145	3.96055	4.31126	4.24205
ARHGEF2	7.50985	8.02248	7.70883	8.05954	7.82578	7.54656	7.9082	7.38424	7.72031	6.76958	7.10575	7.84429	7.99547	7.42368	7.65505	7.71895	8.86416	7.65728	7.91137	7.94312	7.34362	7.81109
ARHGEF26	2.56862	3.81488	2.2462	3.54898	1.8915	3.18317	5.28107	3.76174	1.88382	2.08595	4.25554	2.66063	2.29749	2.4678	3.85063	2.98831	3.16299	3.92562	4.34673	1.95952	2.34176	2.48084
ARHGEF28	6.27089	6.2943	5.84803	4.63689	4.56182	4.15977	5.47226	5.65072	4.86826	5.61168	3.88789	4.63766	5.59427	4.32607	3.85969	6.2614	5.27779	4.72995	4.94222	6.42887	4.47806	4.31539
ARHGEF3	6.53818	6.37483	6.37874	6.55926	5.82046	5.86874	5.76204	6.30936	6.79522	3.67276	5.97249	5.97189	6.33522	6.09149	6.53998	4.96391	4.70361	5.6097	6.49039	6.15527	5.27674	5.93702
ARHGEF38	6.75338	6.91614	7.55323	6.89969	7.1331	6.67063	6.86744	7.83303	7.0728	7.09534	4.21885	6.61232	6.91579	7.01156	6.9648	6.33044	8.50551	5.77573	6.72475	7.20524	7.21645	7.15209
ARHGEF4	5.52062	5.77799	3.82522	3.53862	3.81552	5.75227	3.89007	6.09634	4.35704	3.91369	3.05877	4.12763	3.62648	3.6608	4.08903	3.90021	4.79475	3.57794	4.91572	3.84167	3.68759	5.30893
ARHGEF40	6.43022	6.70686	5.21711	6.47226	6.42709	6.59773	6.68877	6.28837	6.55801	6.45	6.77005	6.46382	6.92694	6.33522	6.92881	6.47036	5.95071	6.53511	7.42105	6.98314	6.56392	6.64644
ARHGEF5	5.78488	5.68765	5.40299	6.39158	5.20081	4.50114	5.01897	4.72119	5.11105	5.0633	4.60343	4.21747	6.19077	3.90866	4.81083	4.09512	5.98509	6.37237	4.03849	5.14529	6.08613	5.40987
ARHGEF6	9.09505	8.75882	8.93437	8.54071	8.46717	8.32895	8.38886	8.77607	9.17074	8.78826	8.60888	8.42061	8.32725	8.53807	8.69468	7.86881	8.47153	7.99718	8.13525	8.50184	8.27743	8.35772
ARHGEF7	7.95033	7.87148	7.98794	7.88351	7.80724	7.70709	7.98658	7.99135	7.45536	8.30091	7.61792	7.81854	7.65668	7.21625	7.96233	7.93565	6.95511	7.56524	7.51036	7.80282	7.90495	7.89269
ARHGEF9	5.30358	4.20624	5.9334	4.98109	4.9349	4.47448	4.56748	4.62956	5.05025	3.84995	4.59594	4.33742	5.12529	4.74631	4.96458	4.77785	4.21112	5.77118	4.81048	4.03493	4.59832	4.95594
ARID1A	7.54735	7.43165	7.55691	7.74404	7.76689	7.85322	7.74309	7.31088	7.11518	7.69277	7.88179	7.6764	7.68216	7.28489	7.93924	7.8451	6.88008	7.72031	7.48924	7.95556	7.83619	7.7111
ARID3A	4.50875	5.48199	5.13159	5.07259	5.25487	5.93062	5.80804	5.61185	3.17062	4.67002	4.14575	5.65306	5.93702	5.18621	5.78488	5.36927	6.02562	4.37837	6.04616	5.48732	5.38519	5.94422
ARID3B	4.59701	4.64497	4.47749	3.95064	4.56182	4.58635	4.42878	3.92328	4.84743	5.38038	4.60343	4.53032	4.28785	4.32607	4.40973	3.70042	4.71721	4.65279	4.7678	4.41402	4.72894	4.05716
ARID4A	4.26784	4.12468	4.21502	5.32008	5.38055	5.68816	5.29285	4.57697	4.60388	4.30726	5.25087	5.17731	5.04548	4.61335	4.05419	5.15067	5.66462	5.90043	5.59339	4.9517	5.27097	5.5379
ARID4B	6.53109	6.70306	6.90037	6.53047	6.46826	6.90264	6.75096	6.31473	6.21168	6.432	7.01448	6.47868	6.84837	6.33057	6.91552	6.58683	6.50695	6.55587	6.43287	6.70826	6.83501	6.63743
ARID5A	4.63899	6.30638	4.56224	4.82218	6.09745	4.47274	4.07622	6.23619	5.26228	4.1702	3.94978	4.99119	6.23783	5.60218	4.88634	6.02562	4.48344	4.93242	7.33634	5.28127	5.71029	4.24722
ARID5B	7.8315	8.41097	8.84441	7.73773	7.90716	7.86637	8.30576	8.63759	8.08934	8.47296	7.8312	7.87287	8.66129	7.70194	8.46767	7.50897	7.41824	8.3255	7.91964	8.20211	7.68738	9.00095
ARIH1	7.56218	7.72581	7.65505	7.79783	7.70319	8.03738	7.80649	7.94649	6.7375	7.81366	7.89821	7.92482	7.6199	7.01976	7.75316	7.62078	6.84703	7.90685	7.33962	7.81972	7.78648	7.67735
ARIH2	7.69716	7.50839	7.44368	7.81972	7.54785	7.83501	7.43938	7.45491	7.29738	7.36205	7.42428	7.91273	7.44089	7.35102	8.08744	8.04445	6.87861	7.66234	7.05777	7.72824	8.12887	7.6444
ARL1	7.21452	7.22869	7.27995	6.78993	7.3923	7.04671	7.26568	7.11564	7.26417	6.91822	6.84665	7.48015	6.92844	7.22225	7.25732	7.15175	7.54261	7.17288	7.74759	7.13338	7.08315	7.20902
ARL14	3.68557	2.45373	2.8273	2.5016	2.46329	2.30815	2.40576	2.70447	1.36571	1.76492	1.6988	1.42191	1.09526	2.22504	1.95453	4.39623	3.7172	1.12571	1.49097	4.31878	4.53233	1.96374
ARL15	4.87779	5.20158	3.36401	5.88031	5.50098	5.54311	6.51142	5.79656	3.26646	6.33522	5.75626	6.51475	3.26948	5.73417	5.00966	5.48446	5.06253	4.91079	3.72505	6.20972	5.47403	5.08922
ARL2	8.9975	8.78271	8.73913	9.1303	9.14547	8.9606	8.68204	8.33548	9.24992	9.20889	8.81877	9.0405	9.16744	9.547	8.97735	8.57225	9.83409	9.29363	10.0481	8.94434	8.79336	9.03893
ARL2BP	7.78721	8.08628	8.04903	8.15913	7.73185	7.94491	7.96627	8.14698	7.4959	8.53237	7.79474	7.9764	7.99063	7.64816	7.66607	7.83885	8.53544	7.84745	8.17163	8.00786	7.88806	8.18374
ARL3	6.29243	6.5764	6.80782	6.22207	6.32251	6.27185	6.15926	7.02711	7.3544	5.76776	6.12651	5.87557	6.51458	7.01898	6.40977	6.52503	6.45694	6.07055	6.73701	6.51659	6.43022	6.86581
ARL4A	4.31403	3.91118	4.17085	3.62221	4.3045	3.57052	3.35875	3.82632	4.52025	3.65992	3.86832	4.06487	3.93513	3.68279	3.7129	3.59886	4.18184	4.1611	5.53346	3.67711	3.78214	3.82573
ARL4C	5.5379	4.94049	4.95631	5.92285	5.47403	4.43107	4.46886	4.89227	4.63778	4.19346	5.01582	5.10078	4.11349	5.78649	5.32206	4.23409	5.06253	4.29117	5.47123	4.53514	3.70373	5.28456
ARL4D	6.362	5.94147	5.99372	6.17881	6.36084	6.1	6.44267	5.60706	6.15642	5.84991	5.09355	6.09712	6.1835	6.32029	6.13454	6.16415	5.77466	5.77831	6.44227	5.9308	5.49232	5.55896
ARL6IP1	7.1904	6.30013	6.59117	6.35153	7.1	7.15913	6.35936	7.39522	3.93478	6.37974	6.06575	7.32487	8.03673	5.64898	7.1136	7.02995	6.11648	6.81546	4.17511	3.91444	7.5383	7.5512
ARL6IP4	8.75121	8.8399	8.57408	8.6396	8.4493	8.50764	8.69754	8.49575	9.39739	8.53544	8.93437	8.54214	8.66235	9.35161	8.33653	8.77462	9.40332	8.45179	9.65865	8.40691	8.6734	8.41739
ARL6IP5	9.7039	9.56806	9.40067	9.53906	9.90159	9.68114	9.80684	10.0996	9.49981	9.61071	10.0996	10.1674	9.87861	9.8168	9.82316	10.2215	10.005	10.3986	8.97354	9.84125	10.0585	10.1519
ARL8B	8.37024	8.5168	8.68416	8.66732	8.54139	8.82025	8.02683	8.93347	8.46833	8.71175	8.5476	8.42649	8.68204	8.39762	8.43498	8.44275	8.08891	8.32455	7.63521	8.85556	8.71392	8.65556
ARMC1	6.89664	7.14267	7.14776	7.17328	6.86549	6.7575	7.5448	7.11838	5.86107	7.75526	6.94349	6.96257	6.68864	6.23	6.95929	7.13268	6.34537	7.085	5.66294	6.90389	7.04858	7.39755
ARMC4	5.91156	4.8847	6.05815	4.517	5.90455	6.45	5.6564	4.41665	5.01252	4.87862	5.22829	5.6292	5.98118	4.62623	5.99847	6.43255	4.94985	6.46706	5.22892	5.88643	6.44519	6.48558
ARMC6	6.41699	6.66806	6.34898	7.02473	6.67711	5.4899	6.13141	6.52358	5.8074	6.36962	6.30581	5.10229	6.23545	6.86565	5.87548	5.50877	6.84435	5.8191	6.81177	6.17991	6.29509	6.56283
ARMC7	7.09974	7.05377	6.429	5.80022	6.37469	6.79546	6.36098	5.07452	6.31074	6.22845	6.29492	5.80307	6.35426	6.04537	6.55571	4.9279	6.47433	4.21576	4.28379	5.55093	4.76863	5.83587
ARMC8	7.14752	7.20486	7.16522	7.0494	7.26386	7.35498	7.45746	6.94281	6.75186	7.1245	7.5388	7.20584	7.03806	6.15366	7.49547	7.23673	6.37956	7.48706	5.97164	7.36461	7.21238	7.24378
ARMC9	2.79634	2.9165	3.52348	4.17511	3.1488	3.22639	3.0896	4.2625	2.89598	3.11085	3.18317	4.08081	4.25255	3.89018	4.07253	3.41823	4.34629	3.80886	4.9917	3.27295	4.31878	4.73911
ARMCX1	7.41225	7.41454	7.01925	6.35315	6.73956	7.64295	6.93025	7.04478	6.62785	6.58393	7.38177	7.41771	7.29609	6.40061	7.35235	7.89764	6.2111	6.95511	5.88066	6.88307	7.71376	7.5135
ARMCX2	5.68883	6.02665	5.77066	5.61932	5.32619	6.40786	5.45432	6.81342	4.3316	6.62187	6.24582	6.47506	6.4312	4.52239	6.31298	5.59265	4.29077	3.62809	3.72505	5.66984	5.80468	6.79522
ARMCX3	7.28939	7.57515	7.38407	7.18937	7.31927	7.46408	6.94217	6.87677	6.74543	6.60665	7.48275	7.36314	6.9075	6.70874	7.66765	7.72722	6.74383	7.12641	6.85329	7.24745	7.2766	7.66057
ARMCX4	3.91498	3.09053	3.47853	3.45305	3.35034	3.43363	4.05597	4.6413	3.17062	2.4619	4.06632	3.02094	3.70048	2.97182	3.00085	3.16299	3.93082	4.91079	3.89088	3.67276	3.10764	2.57762
ARMCX5	6.22053	5.32582	5.88901	5.47573	5.69024	6.28895	5.48876	6.34166	5.818	6.07724	5.57842	6.10321	5.64675	5.11017	6.02356	4.74222	4.37385	6.07984	5.28622	6.00682	5.46137	5.52462
ARMCX6	7.6511	7.40798	7.69087	7.67488	7.45068	7.47221	7.38002	7.61837	8.17336	7.63234	7.56159	7.70444	7.49181	8.35772	7.29673	7.71507	8.84104	7.38962	8.73913	7.50701	7.74404	7.56944
ARNT	5.46848	4.5348	4.63464	5.46463	5.32487	5.33246	5.05405	5.35514	5.39903	4.79176	5.29249	5.79542	5.14625	5.31853	5.72971	5.34482	5.0383	5.72833	4.83848	4.57315	4.35879	4.80996
ARNT2	5.02969	5.37693	5.97024	3.99923	5.46182	5.86874	6.06656	4.22535	4.76108	3.24427	5.55207	4.46886	3.91061	4.40934	4.37297	6.21868	4.76804	6.29064	6.087	5.04053	5.90121	3.35107
ARNTL	4.53588	5.62367	4.60322	6.26752	6.04016	5.66069	6.76445	4.84743	4.83719	6.17865	4.86429	5.21747	4.64842	4.33248	6.05096	4.16749	4.69551	5.83854	4.56472	6.32011	4.30327	5.41014
ARNTL2	4.74763	5.95604	6.25793	5.69582	5.83541	5.55825	6.16706	5.82334	4.17976	6.71771	4.90262	4.79448	3.76449	5.77846	5.69365	3.46108	5.57478	5.94605	6.32975	3.82112	4.16258	4.50114
ARPC1A	7.20584	5.84709	7.40444	7.13079	7.11082	7.52169	7.07687	7.02995	6.99699	7.64626	7.09939	7.56189	7.81579	6.5955	7.47074	7.59893	5.96663	7.38407	6.12426	7.5638	7.38024	7.52578
ARPC1B	6.79408	6.38167	5.99806	5.95152	6.08371	6.14399	4.54569	6.12201	7.91964	6.6972	6.59006	6.52804	7.52311	8.33301	6.51764	7.06353	7.35016	2.08863	7.6125	5.78709	6.44519	6.05761
ARPC2	9.85147	10.2856	9.7439	9.71226	9.57802	9.87533	9.67279	10.1473	10.4151	9.64264	10.1075	9.59217	9.53142	9.90459	9.74974	9.88853	10.4208	9.55399	9.79471	9.6948	9.93391	9.5723
ARPC3	7.12833	7.12528	6.9075	6.36171	6.5787	6.23242	6.65622	5.97839	5.74954	6.66191	6.31259	6.82483	6.78106	6.05215	6.54146	7.14	6.31993	6.47226	2.50253	7.05264	7.08013	6.78586
ARPC4	4.90513	6.17352	4.24385	4.85178	4.78596	4.91963	4.16025	4.2789	5.66546	5.5331	4.231	4.39062	5.1635	6.72827	4.23009	4.69265	5.07233	5.05206	7.14096	4.3364	5.25998	4.20583
ARPC5	7.12164	6.68201	7.33302	7.48398	7.57818	7.52376	7.30914	7.41835	7.16191	6.97382	6.93368	7.57309	7.83223	7.13064	7.15175	7.4959	6.69812	7.72692	4.80299	7.34668	7.26981	7.36148
ARPC5L	8.3547	8.85556	8.70322	8.99032	8.50976	8.89771	8.90885	8.71954	9.56806	8.74762	8.22561	8.59012	8.27566	8.85875	8.48902	8.63911	8.50811	8.55721	8.59498	8.64539	8.39491	8.24395
ARPIN	5.95864	5.93995	6.33013	6.87405	6.31473	6.13809	5.67785	6.07741	6.91276	6.06924	6.63627	5.74733	6.07583	6.30863	6.1475	4.31001	6.82718	6.27213	7.11337	6.51339	5.72698	5.77343
ARPP19	9.18305	8.84104	8.99896	9.04676	8.95111	9.06845	9.07048	9.00988	8.12705	9.1689	8.60152	8.99343	8.98369	8.40103	9.06326	8.99896	7.73231	8.95886	7.7523	9.0405	9.1689	9.25702
ARPP21	5.01609	3.91118	4.8339	4.42798	5.38633	3.87583	5.92339	4.80265	5.48876	3.70618	5.41481	6.00278	5.26421	5.37028	4.01975	6.54111	4.6764	5.71503	4.91572	5.50906	5.68433	4.66245
ARR3	7.06102	6.69245	6.51493	7.20794	6.52722	5.77327	7.12367	6.74658	7.44514	7.06779	6.96218	6.02146	6.156	7.18115	6.81708	7.08799	5.30881	5.7809	7.99443	7.02945	4.75043	6.67258
ARRB1	5.9665	6.18973	6.88036	6.62122	6.83759	5.76226	5.819	6.97556	5.95653	6.02151	6.3592	6.43999	5.7554	6.25015	5.90529	5.47953	6.63996	6.23049	6.57221	5.87358	5.87358	5.54578
ARRB2	4.93392	3.63094	4.30472	4.12035	4.60413	3.06935	3.57501	4.22535	3.59886	3.32873	4.26737	4.93196	4.20208	3.00616	3.95157	3.03099	3.80119	2.9165	3.93174	3.78612	3.30946	4.10533
ARSA	5.71904	6.39841	4.88879	6.71977	5.14473	6.01698	5.97384	7.08653	5.21842	5.58577	4.99066	6.094	4.62412	6.47585	4.39931	6.24666	4.29077	6.09508	4.53133	6.60448	5.21747	6.34296
ARSB	5.2865	4.9007	5.23347	4.89319	4.28881	5.79413	5.68226	4.78105	5.53916	5.81786	5.52088	5.95993	4.20208	5.56591	5.03813	4.02084	4.13348	5.1815	4.48891	5.83149	4.8238	4.50617
ARSD	3.99131	3.39517	3.35122	3.12093	3.35875	3.17331	3.40276	3.02266	4.14575	2.68861	3.95699	3.85895	3.60213	4.15681	4.06487	2.70872	3.97673	3.15627	4.33703	3.36401	3.54476	3.33746
ARSE	7.09884	7.48095	7.5851	7.6793	7.19054	6.73861	7.3281	7.46671	6.20679	6.46891	7.3258	6.9078	6.99037	6.95642	6.75253	6.57207	7.22505	6.57364	7.55181	6.6679	6.70764	7.15209
ARSF	5.19163	4.26018	4.46383	5.706	4.20939	4.94373	4.88762	4.05148	4.30023	3.89107	4.87297	4.48134	4.14806	4.87674	4.76361	3.88099	5.25613	5.37447	6.48323	3.97279	4.21728	4.08016
ARSJ	2.38616	3.89088	1.96297	4.51135	2.38096	2.60789	2.4371	4.30287	2.93939	2.19776	4.68029	2.33868	2.48543	4.03735	2.43318	5.1865	5.7804	1.55771	3.54985	3.65977	4.90914	4.2109
ART1	7.19168	8.01417	7.66642	7.75343	7.47365	7.23295	7.56189	7.58576	8.29523	8.46031	7.86038	6.79129	7.08413	7.473	7.1136	7.5367	8.79005	7.55261	8.42024	7.40999	7.49336	7.74563
ART3	9.94137	10.1154	10.0445	9.74674	10.0129	10.0585	10.4311	10.0536	8.46487	9.48537	10.7179	9.83409	9.16254	8.82025	9.6987	9.26373	9.02548	9.87533	8.70811	10.0962	9.88074	10.3874
ART4	6.07398	6.74543	6.39707	6.60812	6.9576	5.14473	6.01614	4.61244	4.82566	6.13639	6.01863	6.5288	5.3616	5.35818	6.16869	5.56838	5.27779	5.52913	4.89429	6.28251	5.68433	6.59843
ARTN	5.15359	5.03375	4.57604	4.87955	5.31124	5.38155	4.45195	5.02326	5.56188	5.68975	4.57058	4.98146	4.45195	5.00896	4.99467	5.06678	5.97476	4.99969	5.78578	5.38519	4.84768	6.02861
ARVCF	7.03645	6.65638	6.8725	6.97344	6.33968	6.51247	6.53226	7.03806	5.71904	7.72692	7.64927	7.22157	6.63562	6.75655	7.08063	5.70189	5.61882	6.11296	7.38002	7.1599	6.69708	6.67483
ASAH1	8.67191	8.61311	8.89771	8.30709	8.68891	8.36876	8.99896	8.46224	9.90459	8.6734	8.5617	8.76346	9.13853	8.7288	8.83143	9.04376	10.0129	8.60742	9.80972	8.77889	9.06845	8.93606
ASAP1	6.12374	6.31357	5.6954	5.29207	6.64101	4.91504	5.95369	5.39941	4.74719	6.1954	5.47052	5.55163	5.94849	6.40687	5.85533	5.64457	4.29077	6.35557	4.66391	4.99092	5.39072	6.61696
ASAP1-IT1	6.12612	5.98315	5.79744	4.55707	3.95051	4.319	6.48463	6.68	4.45103	6.28284	5.72889	4.06487	4.12636	5.64393	6.14217	5.28958	3.08387	5.95391	5.43981	6.58985	4.08879	6.34205
ASAP2	5.50195	5.39185	6.03153	6.13639	6.08136	5.66874	5.68226	4.85828	4.05369	6.27939	6.01462	6.33762	6.88578	3.70053	4.20208	6.32493	3.35497	6.45903	3.17422	5.38001	6.09326	6.29335
ASAP3	5.92404	7.46112	6.72178	6.84892	7.28412	7.15034	7.20155	6.50786	6.53912	6.81816	6.47859	6.36623	6.41256	7.01976	6.03434	5.96853	7.40727	6.61213	6.91884	6.83191	3.69851	5.43094
ASB1	7.27436	7.32424	7.21422	7.11573	7.36314	7.37888	7.33391	7.36556	7.4385	7.25351	7.48767	7.29625	7.25439	7.72284	7.21848	7.19001	7.27459	7.73994	7.58534	7.52401	7.08769	6.94811
ASB13	6.60607	6.69846	6.21898	7.0232	6.92816	6.81094	7.3057	7.1442	7.99718	7.01706	5.5734	6.83045	5.97433	7.74137	6.81342	6.58683	7.161	7.59824	7.65668	6.72732	4.8238	6.41411
ASB4	4.16728	5.19443	4.31856	5.06705	5.01988	4.46659	4.57999	4.92763	4.30023	5.11542	4.52349	2.93688	4.51392	5.0274	5.00645	5.08922	4.26932	5.25772	5.14384	4.44616	5.13188	4.35038
ASB6	3.19613	3.78048	3.18431	3.54898	3.80119	3.87583	4.13985	3.02266	4.00075	4.12724	3.53021	3.78048	3.62648	3.50859	3.33262	4.08746	3.1967	3.74662	3.49281	3.67711	3.35107	4.43973
ASB7	6.04863	5.88323	6.07859	5.48488	5.23996	5.70111	6.3872	5.23391	5.79234	6.25572	2.52207	4.38269	4.41953	5.6548	4.19058	6.46033	5.2865	5.58039	7.29133	5.70923	2.14113	5.50877
ASB8	9.01422	8.61423	8.24158	8.47987	8.4552	8.42362	8.5841	7.29873	8.30402	8.54004	8.65626	8.332	8.30304	8.24158	8.90639	8.15779	8.0241	7.7094	8.52944	8.59276	8.04549	7.89082
ASB9	5.74309	6.20725	5.6106	6.28495	5.39852	4.69551	6.09653	5.89019	6.05268	5.05078	5.45466	5.72476	5.69665	6.34329	6.50843	6.33044	6.85943	6.60949	5.92909	6.62042	6.50515	5.50075
ASCC1	6.68139	6.19314	6.3096	7.23564	7.32469	6.99726	7.62651	7.10991	6.53109	5.53916	6.79732	6.32506	6.27862	6.66752	6.54546	7.12768	6.68175	6.69909	7.31431	7.30233	7.20177	7.12692
ASCC2	7.05144	6.798	6.78509	6.9222	6.84044	6.4906	6.56581	6.27441	6.77377	6.54948	6.46301	6.95172	6.86912	6.7063	6.70276	6.43538	3.84706	5.98911	5.5202	6.84326	6.64027	6.35296
ASCC3	6.25847	4.34987	5.14102	5.09456	5.80022	5.66634	6.16234	5.27408	5.22969	6.01282	5.80468	5.97604	5.73645	5.0462	5.95293	6.159	3.44107	6.11375	2.87791	5.88217	6.31835	5.65377
ASCL1	5.44542	4.91554	5.06621	5.08435	4.90474	5.60476	4.74203	5.07612	5.4305	5.25918	5.53203	5.15199	4.79085	5.43265	4.90539	5.69149	6.80106	4.95089	6.68574	5.51634	6.05215	5.26036
ASCL2	2.15707	4.62412	3.03273	2.42576	1.75736	2.64866	1.51176	2.34973	2.97397	1.69843	2.52207	1.62699	1.98989	2.52005	1.69806	1.61465	3.10975	1.55771	1.49097	1.78601	1.04051	2.88549
ASCL3	6.43784	6.38167	6.12145	6.18525	6.91579	6.29588	6.91742	6.87445	6.89368	7.65342	5.92092	6.45562	6.36778	7.12514	6.41948	5.36395	7.39577	3.91346	7.89909	5.92842	6.37591	6.16671
ASF1A	6.81141	6.97523	6.7474	6.94057	7.20155	7.21385	7.2168	6.75569	4.85734	6.57415	7.43644	7.15316	6.91797	5.09584	7.06426	7.11518	5.0087	6.65579	2.94063	7.19027	7.22696	6.95275
ASF1B	6.54478	6.21497	6.74798	6.69451	5.92135	5.4502	6.93368	7.48171	7.57416	6.81838	6.94734	6.55505	6.57611	6.98299	6.62057	6.21438	7.80455	7.2525	7.91007	6.00682	6.74104	7.38324
ASGR1	3.61294	4.17085	2.61882	2.60645	2.35852	5.0633	4.77391	3.46683	6.03122	4.0207	4.7125	5.4095	3.15177	4.73738	3.27661	3.00932	3.7172	3.18945	3.09454	3.50113	4.06434	3.83305
ASGR2	4.23818	4.09654	4.16301	2.89598	4.6558	4.06632	4.30023	2.91733	5.00645	4.61244	4.28091	4.0388	4.15941	3.92819	3.90021	4.57875	5.21297	4.80299	5.214	3.06446	4.67609	2.96552
ASH1L	7.23313	7.01898	7.59652	7.31341	6.74076	7.19181	7.75343	7.84385	7.30768	7.77338	7.44887	7.62968	7.09222	7.6345	7.07628	7.39271	8.73757	7.50369	8.72143	7.03518	6.91418	7.46969
ASH2L	8.43963	8.50024	8.48313	8.51047	8.45179	8.60398	8.52043	8.54139	8.36744	9.03449	8.32858	8.52424	8.40963	8.06821	8.49797	8.67191	8.51188	8.88252	7.63203	8.70567	8.76925	8.42649
ASIC1	4.22381	4.9007	4.18072	4.58635	5.62235	5.13933	4.19735	5.22076	4.91736	4.49992	5.42017	4.78236	4.98654	6.10274	4.7729	3.95245	5.02966	5.32156	4.87962	5.87059	4.00789	5.457
ASIC2	3.75024	4.56142	4.92719	3.5006	5.06435	4.28023	6.00445	3.98327	4.60388	4.75763	3.88789	5.7967	4.54317	4.84768	4.52747	4.21708	4.52633	4.70088	5.17093	4.66245	5.14529	4.43328
ASIC4	5.42452	5.97865	5.44403	7.51712	5.00318	5.27626	6.3354	5.15864	5.8413	6.53998	5.13669	5.62233	5.19177	6.51084	5.32206	6.66721	7.57082	5.66634	6.16405	6.65044	5.08279	4.98388
ASIP	4.61637	3.64091	3.65963	3.52853	4.49366	3.90746	3.86303	5.54514	4.86826	5.72211	5.40822	4.6749	5.05405	6.33057	3.94026	6.06245	6.31273	6.0021	5.79463	6.01115	4.58827	5.02345
ASL	5.69774	5.84709	5.77275	3.73872	6.437	5.67678	6.31845	3.88726	7.08769	6.81381	6.02248	5.26782	6.13178	6.68944	5.61373	5.10822	6.42449	4.87879	7.09107	5.95355	6.23298	5.56439
ASMT	3.65113	3.15749	3.28933	3.85322	3.7788	4.26324	4.31374	3.95732	4.94222	4.16459	3.32917	2.96552	3.13381	3.0282	3.34966	4.62043	4.05345	3.17298	4.07289	4.1618	2.51015	4.17526
ASMTL	6.65018	6.26846	6.24033	6.34149	6.51125	6.63971	6.19795	5.71972	6.82517	6.27882	7.041	7.21293	6.95897	7.33552	6.64357	6.78492	6.42991	6.46485	6.51426	6.5064	6.765	6.05937
ASMTL-AS1	2.55058	2.22276	2.3116	2.1954	2.46329	2.40873	2.51873	2.52604	2.77713	2.40873	2.33207	2.4678	2.51873	2.4678	2.43318	2.76754	3.00461	2.67579	2.64958	2.35265	2.44934	2.31337
ASNA1	7.82864	7.83501	7.68783	7.9121	7.72664	7.36283	8.11014	7.45417	6.81838	7.83371	7.74986	7.76032	7.4631	7.13363	7.64093	7.29885	7.34504	7.92897	7.93955	7.66551	7.74309	7.29885
ASNS	5.71602	5.50547	5.7945	5.80512	5.7826	6.27185	4.13014	5.47693	5.79656	6.10784	6.00625	4.96562	5.74775	5.72833	5.5831	5.45092	5.04323	3.90561	4.10244	3.514	5.55135	3.61059
ASNSD1	8.10723	8.03458	8.2671	7.83795	7.97614	8.57712	8.23113	7.9082	8.15741	8.50764	8.25456	7.85599	8.03026	7.54811	8.18962	8.24048	7.00519	8.20847	7.36205	8.29742	8.48807	8.09153
ASPA	7.02859	6.82847	7.2562	6.77017	6.97065	6.79836	6.94944	6.57626	6.39056	7.23696	5.98851	6.9078	7.05415	6.13415	7.48516	7.19296	7.11805	7.32026	4.60251	7.13742	6.9385	7.51116
ASPH	6.06636	6.12296	6.02562	6.18106	5.57918	6.61272	5.7025	6.16483	5.77799	5.49788	6.2803	5.49525	6.93438	5.54355	6.37893	6.29025	5.64898	6.01449	6.03843	4.58576	6.17276	6.08795
ASPHD1	3.28729	3.42549	3.99893	3.72623	3.24643	3.40812	3.39034	3.66936	3.65157	4.18387	3.16521	4.06487	3.85766	3.68279	3.76602	3.50669	3.10975	3.71791	3.54985	3.06446	3.18686	3.81786
ASPM	1.80194	1.44172	0.924681	1.44172	1.67116	1.51687	2.67057	2.39881	2.43984	2.34176	2.00701	2.16616	1.6957	1.63358	1.64841	2.89445	2.03893	2.4028	2.19658	2.07895	1.82066	1.53534
ASPN	6.40786	6.57377	6.76762	5.48488	6.56449	6.14399	7.15289	6.48338	6.54773	6.48353	4.57684	6.40096	7.85564	6.89405	6.33221	6.56213	2.47677	6.82358	4.53133	6.64319	6.5068	7.59428
ASPSCR1	6.17817	5.46194	5.29465	3.91284	5.84415	6.28736	5.50466	4.83239	6.45485	5.50141	6.77414	6.17185	5.37077	7.13904	6.40742	6.62946	5.21297	5.95613	6.99118	6.06831	6.36886	4.1587
ASRGL1	5.78953	6.05914	6.64667	6.80714	6.49836	5.97769	5.14529	4.96609	5.83109	5.89819	6.72746	5.39272	6.42204	5.8124	5.67342	6.02861	5.65704	7.13239	7.59192	6.61978	4.85643	6.83191
ASS1	7.09416	7.5247	7.67449	7.29971	7.41861	7.45707	7.06258	7.65437	8.1982	8.22512	7.21777	7.67139	8.4846	8.31155	7.76857	8.05365	8.60742	7.73773	8.17782	7.64118	7.59428	8.1672
ASTE1	3.79016	3.51249	3.62003	5.52313	4.22197	3.60988	4.06416	4.08852	3.59886	4.60643	4.42958	4.28004	3.98	4.46014	4.24312	3.89018	3.58085	3.82044	4.61817	4.30495	3.94892	4.08796
ASTN1	3.61294	3.84206	3.40298	3.34333	3.9066	4.28023	4.73369	4.79316	3.81592	4.08796	3.41751	4.5624	3.78255	4.0783	3.45486	4.56328	4.63996	3.99131	4.37536	4.89398	3.64758	4.63139
ASTN2	4.83488	4.89562	4.66268	4.34987	4.10533	4.58059	5.28806	4.42403	4.73234	3.20783	5.35939	4.74447	4.52076	2.84737	4.78069	5.89224	4.38018	4.13151	4.34673	4.45434	5.05981	5.10173
ASUN	7.08964	6.91295	6.9159	6.6713	6.98667	7.37059	7.24619	6.75889	6.37705	7.06201	6.52804	6.86101	6.74054	5.41696	7.34886	6.87836	5.7804	7.05079	3.68228	6.42312	6.90815	6.86711
ASXL1	7.33962	7.31554	7.36556	7.28726	7.16739	7.13064	7.53217	7.43306	6.95929	7.01318	7.04025	7.40197	7.21777	7.24636	7.13864	7.29197	7.1599	7.22265	7.45552	7.37669	7.13639	7.2946
ASXL2	8.37446	8.35984	8.23374	8.17574	8.47296	8.46767	8.43082	8.0695	8.3992	8.42649	8.26678	8.26891	8.38022	8.36259	8.39165	8.66466	9.07048	8.29837	8.18567	8.5487	8.80501	8.30181
ASXL3	4.44269	3.57921	2.67524	4.60515	3.13753	3.89674	4.87814	3.30158	2.72105	6.03153	4.29324	3.62809	3.24427	4.54409	3.35357	5.07373	5.52234	3.49609	4.0816	3.20125	3.90806	3.68153
ATAD2	4.09161	2.11934	2.52268	1.88382	2.48329	3.46729	2.18137	3.45328	3.17062	2.51362	1.26761	3.55247	2.41123	3.08229	2.76557	3.96639	2.22883	1.62437	1.98265	2.76578	3.7923	2.73108
ATAD2B	4.96133	4.06284	3.12273	5.39072	5.20081	5.33613	5.47427	4.76376	2.82559	2.97964	1.6988	4.78823	5.91512	3.14425	4.9211	5.68077	1.91899	5.80953	2.8322	5.81515	3.4435	5.40592
ATAD5	6.15842	5.93995	6.02926	5.61185	5.88386	5.86426	5.81323	5.75041	6.38637	6.67609	5.17911	4.17717	6.04801	3.92819	6.185	5.31074	6.05782	6.33078	6.58768	3.49535	6.61272	5.40125
ATAT1	7.00268	7.57309	8.03567	7.51015	7.61396	7.30024	7.77633	7.59452	7.71018	7.83564	7.49628	7.69199	7.62054	7.70883	7.49181	7.21925	8.18758	7.70522	7.95608	7.9516	7.19155	7.28824
ATF1	7.44765	6.61779	7.40444	6.5437	7.1331	7.56218	6.99936	6.65384	6.18845	5.77873	7.18199	6.91552	6.76786	6.59026	7.21912	7.39369	6.00832	6.44987	6.36163	7.15891	7.21117	7.33949
ATF2	5.97459	6.07085	5.80825	6.09156	6.33899	6.16499	5.77505	6.12936	5.59029	5.913	6.09777	6.38457	6.15098	5.39892	6.20909	5.94985	5.55757	6.10767	6.01863	6.13275	6.29509	6.16234
ATF3	7.35409	7.09416	7.91273	7.38263	7.22643	6.87169	7.38962	6.65915	6.46189	6.02606	7.10154	6.89894	7.24301	6.02151	7.58718	7.49745	7.58905	6.42132	5.85014	7.13742	6.66564	6.7682
ATF4	11.1419	11.1298	10.7134	10.8658	11.0951	11.3882	11.6373	11.0826	10.7242	11.5844	10.9414	11.1298	10.764	11.2444	10.7587	10.5922	10.5317	11.1419	10.5438	10.9667	11.0105	10.7179
ATF5	6.04583	6.159	6.62451	5.84182	6.3872	6.32622	6.27329	6.21543	6.60665	5.86062	6.44176	6.13653	6.27312	6.57023	6.40977	6.06886	6.86457	6.08196	6.5964	6.17556	6.27135	5.79686
ATF6	6.74513	5.92603	5.49056	5.26228	6.47915	5.83186	5.34734	5.13779	5.99097	5.24641	5.64078	6.27921	5.84481	5.52359	5.64007	6.31984	5.29875	5.69055	5.11615	6.75655	5.73144	5.52975
ATF6B	5.74001	5.20642	5.65377	7.03378	5.64343	5.93188	6.05944	5.90416	6.45719	5.02557	6.45628	5.62075	5.73216	6.10502	5.95821	6.1901	6.82899	5.43723	5.91392	5.78365	5.53523	6.03863
ATF7	5.86092	5.72889	6.13861	6.02181	6.39571	3.49761	6.04369	5.95939	6.7063	5.43166	5.3715	5.29384	4.72258	6.03578	6.36431	3.18106	6.71076	6.62187	6.6618	5.87764	4.75043	6.36744
ATF7IP	5.82379	6.12296	6.12145	6.33579	6.10502	7.06981	6.31984	6.12728	5.45171	6.21593	6.40871	6.65094	6.26727	6.46993	6.05595	6.64622	6.30624	6.19504	6.34241	6.5231	6.81777	6.5106
ATF7IP2	4.75466	4.53866	4.34231	5.66605	6.18031	3.88947	4.4061	5.19634	4.03744	5.21627	5.44173	4.6578	5.248	6.30391	6.2335	4.20177	4.52633	4.35593	6.30296	4.51092	6.08613	3.93409
ATG10	5.80722	5.95604	6.46632	6.96825	6.19033	5.79723	6.46045	6.05739	6.13074	6.79678	6.37728	6.39316	6.08953	6.85244	6.68837	6.45059	6.1835	6.54465	3.68228	6.12574	5.43846	6.22369
ATG101	6.74624	5.39185	6.7737	6.48247	6.83236	6.75116	6.57055	6.27751	7.49139	4.97176	6.82358	6.75369	6.76548	7.29787	6.75958	6.50273	5.13441	7.07202	7.2603	6.86217	7.05749	6.76394
ATG12	5.40752	4.98199	5.2806	5.30881	5.45275	5.60285	5.60706	5.81984	5.44303	4.9792	6.10982	5.5077	5.86672	5.16303	5.29175	6.16977	5.61745	5.68143	4.9373	5.57737	5.90246	5.73485
ATG13	7.11573	7.31464	7.32544	6.9849	7.42105	7.19432	7.50226	7.05062	7.75123	7.84682	7.21495	7.35756	7.06165	7.81505	7.18746	7.19864	7.75526	7.51958	7.75038	7.89143	7.34682	6.81488
ATG14	7.62376	7.56569	7.61526	7.49915	7.51866	7.43012	7.25155	7.52957	6.95619	7.36298	7.8097	7.18172	7.4385	7.20565	7.68545	7.50602	7.28895	7.35572	6.75958	7.48015	7.80793	7.63969
ATG16L1	3.65113	3.27471	3.56824	4.44616	3.22639	3.71457	3.24271	3.36353	3.3738	2.93891	3.28066	3.76449	3.93513	3.41173	3.24216	5.43166	3.3738	3.81442	4.37536	3.85029	3.35107	3.48001
ATG2A	7.74653	7.90849	7.40527	7.9862	7.16909	7.46722	7.39825	7.98145	8.40393	7.37463	8.14473	7.26752	7.04653	8.17306	7.45746	7.35535	8.63538	7.68716	8.77689	7.58642	6.96825	7.47692
ATG2B	6.13382	6.06245	5.95511	5.83133	6.19901	6.11884	6.04156	5.00948	5.22969	4.93392	6.30205	5.24011	5.98118	5.74435	5.91167	6.0568	5.70337	6.06701	5.18702	6.71429	6.64191	5.4753
ATG3	6.81118	6.5757	6.73147	6.51881	6.49016	6.55887	6.50091	6.58116	6.43661	6.59916	6.64464	6.52358	6.62946	6.31645	6.82175	6.57415	5.27779	6.51008	5.23669	6.2463	6.24911	6.59422
ATG4A	7.63521	7.2982	7.78312	7.30171	7.96789	7.93565	7.36148	7.75565	8.00726	7.48878	7.62946	7.69564	7.88806	8.23976	7.87736	7.54811	8.13706	7.69419	7.90906	8.27083	7.68876	7.82364
ATG4B	5.90529	5.8811	6.21194	5.71652	5.95799	6.40977	5.77443	4.98276	7.3229	5.22203	6.17451	5.60499	5.93299	6.99654	6.0377	6.67572	5.90378	6.11375	7.32909	5.68433	6.65929	6.29837
ATG5	6.9348	7.07385	6.92901	6.90463	7.01156	7.09511	6.93438	6.94217	6.44739	7.00975	6.58043	6.89253	6.55466	6.21052	6.81381	6.67572	6.34775	6.65044	6.02093	6.55828	6.59117	7.00863
ATG7	6.07765	6.55297	5.83408	6.98279	6.5964	6.79096	6.44107	6.68494	5.37571	6.34088	6.62353	7.6444	6.52538	4.61335	6.68398	6.76428	6.27055	6.52	5.35307	6.74962	6.55222	6.36744
ATG9A	8.92443	8.76111	8.38342	8.18919	8.40359	8.53677	8.67925	8.47462	8.92443	9.05146	8.66548	8.67191	8.61311	8.97899	8.60261	8.43329	9.44735	8.49106	9.68343	8.60261	8.71234	8.25061
ATHL1	5.13216	4.65667	6.38305	5.4511	6.3134	6.07398	6.32651	6.64874	6.71636	3.89107	5.88264	5.5077	5.218	5.63956	6.14935	5.94836	6.88351	5.17314	5.17093	5.59953	4.0117	6.24499
ATIC	8.62513	8.8333	8.83143	8.25608	8.1389	8.65806	8.36876	8.53906	8.43003	8.47209	7.88769	7.99894	8.53362	8.25193	8.45622	8.15779	8.3992	7.88498	8.39846	7.95777	8.67664	8.13431
ATM	5.54791	5.14924	4.65422	6.113	5.37798	5.4285	5.24968	5.77327	5.3328	5.7021	5.00318	5.42092	5.64282	6.06877	5.07208	5.86127	6.21352	6.02861	6.11291	5.16011	5.56726	5.75152
ATMIN	7.2153	6.75077	6.85446	7.15209	6.84857	7.24256	6.60217	6.70472	5.33942	6.48353	6.75889	6.95712	7.19949	7.11372	7.07912	7.28726	6.395	7.31022	4.64842	7.30914	6.97867	6.91602
ATN1	6.1419	6.82336	6.97743	6.72348	6.73722	6.86082	7.00502	6.73941	6.48828	7.09308	6.96388	7.29152	6.98416	6.77606	6.46934	6.6903	6.84044	6.81338	7.36638	6.83795	6.7474	6.53077
ATOH1	3.88789	4.06284	3.44107	3.91284	3.67646	3.72505	4.22832	5.50789	3.81592	6.20883	4.89227	4.26986	3.31487	3.41173	3.83253	5.61258	4.51092	3.71791	5.52778	3.77758	3.64758	3.71457
ATOX1	5.25613	5.43158	4.88879	6.37579	5.1702	4.72995	5.214	5.28864	7.72877	5.45795	4.83848	5.18583	5.01839	5.22208	6.34446	4.15977	5.70948	5.00377	6.82771	4.76183	4.8238	4.91306
ATP10A	4.81048	5.22671	5.361	5.00532	5.28622	5.21909	5.48446	6.10111	5.7816	5.19081	5.07508	5.31329	5.05887	4.42889	5.36206	5.98542	5.11572	5.58145	5.83541	5.34421	5.54507	5.52747
ATP10B	6.88424	7.17174	7.51232	6.89516	6.97848	6.62027	7.09735	7.58969	6.77233	6.96789	6.54478	6.62525	6.55538	7.54128	7.04524	6.56142	7.35262	7.03907	7.47904	6.75613	6.29658	7.16655
ATP10D	5.15359	5.14534	5.30311	5.39852	5.18814	3.64091	4.97889	5.64745	2.77713	5.02193	4.65559	4.66545	5.79661	5.52088	4.33238	4.86879	6.53264	4.73882	3.46322	5.01252	4.20358	4.79316
ATP11A	3.88904	4.30956	4.94892	4.88252	4.00495	4.86868	4.67578	5.17864	2.80284	4.4716	4.87862	4.53322	3.70048	4.21068	4.43854	4.15171	4.77169	3.96539	5.55688	4.18115	4.86187	4.72258
ATP11B	6.07398	5.33061	5.88593	4.97789	5.73485	5.58596	5.45963	4.88879	5.12961	3.34092	5.83923	5.85123	5.9918	5.01479	5.69905	6.05489	5.72557	6.06701	5.07674	5.8559	5.78207	5.99521
ATP12A	5.38761	6.31093	6.36263	6.58006	6.01308	6.59843	6.65167	7.01865	7.21452	6.28545	4.26737	5.74974	5.64139	7.04964	6.53836	6.04814	7.59506	6.67347	6.63562	6.51203	6.44519	6.65803
ATP13A1	6.61124	6.34312	6.16614	6.2943	6.73521	7.01389	7.07385	6.21194	6.73606	7.14866	6.75136	5.96353	6.83501	6.86934	6.53955	7.45193	7.13919	6.7305	6.78694	6.31035	7.20524	6.44305
ATP13A2	3.94026	3.77096	3.28213	3.44021	3.55735	3.57052	3.27621	3.24698	4.00075	3.95187	3.48161	3.8319	3.73379	3.52987	4.08016	3.18106	4.13348	3.82681	3.63177	3.32463	3.71382	3.87881
ATP13A3	5.12257	6.04289	5.32721	4.50303	5.03444	5.03249	4.9286	4.68029	4.66603	5.27674	4.93965	4.79448	5.27272	5.00896	5.54922	6.16527	4.1767	4.99668	5.24916	6.06388	4.95594	4.7024
ATP1A1	6.98408	7.16271	7.19315	7.26417	7.04591	6.95656	6.82347	6.46793	7.4306	7.29738	7.04701	7.25463	7.11582	7.14051	6.89862	7.06201	7.03676	7.143	6.98779	6.98613	7.13934	7.06847
ATP1A2	11.0315	11.0105	10.7892	10.4842	10.6416	11.1884	10.9726	10.878	10.67	11.0227	11.2691	10.9259	11.0388	11.1727	11.088	11.0684	10.702	11.1081	11.1081	11.0826	11.1375	10.9094
ATP1B1	11.1805	11.0537	10.8029	10.6666	11.1419	11.1229	11.3469	10.6883	10.6631	10.7892	11.5359	11.365	11.045	11.1118	11.2175	11.1154	11.3414	11.1375	11.8201	11.0951	11.1682	11.3544
ATP1B2	6.09472	5.91524	6.22902	6.17128	5.9109	6.41968	4.90154	5.18566	6.99309	6.54948	6.51292	6.12858	5.34906	5.80204	6.06365	5.59265	6.94535	5.57247	7.80336	5.94401	4.79421	4.63139
ATP1B3	7.28272	6.91295	7.75504	7.36314	7.61863	7.49359	7.67155	7.24235	7.28864	7.07725	7.42147	7.2525	8.34105	7.37192	7.68419	7.88258	6.65177	7.63913	6.84004	7.13194	7.57588	7.8263
ATP1B4	5.87965	5.44622	5.55445	6.23132	5.67084	6.27569	6.19953	5.3191	5.56439	6.2545	5.52623	6.19504	5.92285	5.53422	6.04304	7.11607	5.88247	6.32214	1.82995	5.78246	7.11029	5.90315
ATP2A1	13.4075	13.5439	13.3078	13.4442	13.4442	13.5073	13.4442	13.6892	11.3739	13.2104	13.5439	13.4442	13.2104	12.1988	13.2104	13.1614	11.9928	13.5439	11.9928	13.5073	13.2104	13.3729
ATP2A2	10.5317	10.6029	10.796	11.0227	10.8119	10.796	11.1537	10.4151	10.4363	10.9335	10.0651	10.8658	10.9181	11.0315	10.8949	11.3414	9.90459	11.0755	9.5723	10.9585	10.9414	10.9259
ATP2A3	4.80889	4.07742	5.05304	4.36392	4.20604	4.15977	5.24565	3.7742	4.59088	5.80388	4.97399	4.21422	5.19948	5.43338	4.14987	3.30803	5.60706	4.43453	4.55825	4.43587	4.23533	4.4521
ATP2B1	6.05375	6.3737	5.99593	5.68322	6.08795	6.73259	6.69542	5.55779	5.60159	6.41633	6.3712	6.34762	6.33587	5.63676	6.45186	6.38478	6.32156	6.19404	6.34513	6.27523	6.55145	6.31579
ATP2B2	7.11149	7.25274	6.90037	7.18254	6.98456	7.18462	7.02928	7.18098	5.64457	6.04656	7.22157	6.63743	5.68701	6.13742	6.76762	6.74313	6.35891	6.99319	6.22207	7.03645	6.49737	7.01468
ATP2B3	3.68959	3.58343	3.50968	3.82765	4.21502	3.5755	3.80069	3.98805	4.92401	4.70894	3.87695	4.33789	3.58034	3.85242	3.64301	4.18072	4.76361	4.09121	4.65978	4.05008	3.31836	3.75269
ATP2B4	7.11681	7.3798	7.86135	7.52597	7.43409	7.03598	7.44089	7.32332	7.29274	8.06591	6.99654	7.39489	8.12705	7.44847	7.26153	7.10434	7.00245	6.93945	7.75316	7.18705	7.48901	7.55653
ATP2C1	6.15677	5.9334	5.76936	5.31733	5.97384	5.9156	6.19367	5.96483	5.71503	5.40183	5.37469	5.78503	5.57478	6.39079	6.20265	5.90708	6.5625	5.24689	6.61779	5.44069	5.6954	5.78649
ATP2C2	5.58163	5.27812	5.9392	5.86193	5.30617	5.8074	4.83433	4.52556	5.58145	5.69487	5.74663	5.00515	5.16974	5.54763	4.66751	4.93928	6.29098	5.32738	5.93714	4.41732	4.97711	5.70416
ATP4A	5.23717	5.5254	4.4699	5.42486	6.18031	5.42431	5.36948	4.67075	5.6387	5.60947	6.20274	6.04304	3.88148	5.77846	5.67884	4.91275	4.58827	4.19239	5.01859	5.22829	4.49832	6.02021
ATP4B	5.34516	6.42967	6.53413	5.85602	6.29949	6.24539	5.30347	6.07367	5.9673	4.64172	5.04448	6.61581	5.61005	6.09943	6.12397	5.79628	6.47772	6.06008	5.61017	6.62301	5.63037	5.55461
ATP5A1	11.8724	12.1074	12.2154	12.1853	12.0887	12.0454	12.0082	12.1738	12.4622	12.2327	11.7417	11.7417	11.9762	11.8312	12.0082	12.1504	11.3882	12.0265	11.2225	12.0265	12.0082	12.2154
ATP5B	11.9928	12.1738	12.4273	12.2668	12.0454	12.1738	12.1853	12.2517	11.9843	12.5988	11.7033	11.8459	11.8601	11.7568	12.4273	11.7417	10.8726	12.1175	11.0053	12.0082	11.9332	12.3883
ATP5C1	10.9925	10.9787	11.1884	11.3155	11.2175	10.8412	11.0826	11.1884	11.1419	11.2444	10.514	10.5922	10.7242	10.6309	10.6971	10.7179	10.514	10.8888	10.3724	10.8212	10.7738	10.8029
ATP5D	10.2573	9.87861	9.67497	9.95607	9.70168	9.78233	10.0378	9.46847	11.1624	9.79471	9.91957	9.70902	9.40067	10.4842	9.68114	9.622	10.8888	9.67279	11.4771	9.70168	9.54909	9.2832
ATP5E	10.5583	10.4445	10.6309	10.3785	10.3011	10.2573	10.3222	9.97517	11.0315	10.3874	10.1115	9.73552	9.93745	11.1229	10.183	10.0265	11.0603	10.1473	11.1298	10.0612	10.1927	10.2099
ATP5F1	11.1081	11.1025	11.3078	11.3414	11.1884	11.2039	10.9854	11.1154	10.8888	11.2372	10.617	11.0755	10.9726	10.2316	11.1624	11.0537	9.35161	11.2317	9.13446	10.9335	10.9522	11.2106
ATP5G1	9.73552	9.65667	9.80684	10.0714	10.0714	9.56806	9.76151	9.56562	10.8119	9.97806	8.9964	9.16542	9.38425	10.3443	9.1235	9.37017	10.6971	9.82316	10.5922	9.61404	9.50656	9.76151
ATP5G2	9.62893	9.1372	9.14931	9.19528	9.09889	9.51426	9.35968	9.52314	9.7414	9.08984	9.80405	9.56806	9.41128	10.3551	9.3495	9.89779	9.52657	9.54493	9.5197	9.66146	9.46522	9.4974
ATP5G3	11.0388	10.833	11.3809	11.4574	10.9925	10.9522	10.9259	11.1624	11.4156	10.9925	10.4909	10.5438	10.6309	10.5317	10.796	10.5239	9.56261	10.9094	9.93745	10.8568	10.7308	11.3334
ATP5H	11.2317	11.4156	11.4091	11.3739	11.4675	11.4156	11.3232	11.365	11.1727	11.4249	11.0826	11.292	11.0105	10.5031	11.0315	11.0951	9.2663	11.2106	9.09222	11.2444	10.9465	11.1959
ATP5I	10.3443	10.5702	10.9787	10.7506	10.4777	10.1332	10.1203	10.3347	12.0454	10.4208	10.3551	9.90776	10.1383	11.4319	10.3062	9.85456	11.9843	9.95607	12.1318	10.2514	10.0216	10.4257
ATP5J	11.1624	11.1537	11.6611	11.1375	11.1537	11.017	11.1081	11.1682	11.5844	11.1472	10.9259	10.6247	11.0951	11.1884	10.9992	10.9181	11.2175	10.7386	11.4057	10.9259	10.8726	11.1537
ATP5L	10.5641	10.7308	10.702	10.6971	10.6524	10.464	10.508	10.4777	11.2691	10.67	10.0299	10.5702	10.5702	10.5523	10.4909	10.4311	10.236	10.4777	10.0585	10.635	10.4363	10.5702
ATP5O	10.9585	10.878	11.0537	10.9465	10.903	10.7816	10.6883	10.3986	11.0684	11.0388	10.6579	10.7308	10.5438	10.8212	10.8212	10.6416	10.6029	10.9726	10.0651	10.7816	10.6767	10.3785
ATP5S	7.17049	6.71756	6.88839	6.77072	7.13919	7.08979	6.95306	7.26454	6.93257	6.91552	6.79006	7.06149	6.62417	6.69205	7.12205	7.19949	5.94264	6.68692	6.19726	6.77631	7.07296	6.89426
ATP5SL	7.6199	7.23745	7.31927	7.34668	7.32567	7.45707	7.49834	7.48795	8.09953	7.59012	7.01271	7.08789	7.3057	7.45256	7.07108	7.27587	7.55629	7.19821	7.36314	7.28489	7.2658	7.45235
ATP6AP1	8.10593	8.24898	7.94182	8.21933	8.27432	8.05461	8.3521	8.05546	8.96944	8.16467	8.32226	8.46624	8.52794	8.43595	8.35733	8.48511	7.96814	8.60484	8.59012	8.58748	8.46994	8.52104
ATP6AP2	6.48998	6.55361	6.46463	6.49737	6.60762	6.68768	6.9518	6.62207	5.98542	6.39292	6.04537	6.79836	7.32947	6.16614	7.03718	7.22778	5.83643	6.65354	6.06825	6.40021	6.69974	7.10559
ATP6V0A1	7.64789	7.65476	7.0618	7.72447	7.56988	7.66407	7.59167	7.91905	8.2261	7.39505	7.70504	7.65795	7.31734	7.83591	7.45235	7.90632	7.37693	8.01218	8.20772	7.97166	8.0241	7.96763
ATP6V0A2	5.17049	5.1815	5.35549	5.09157	5.56214	5.00493	5.6243	5.98154	3.32463	3.95187	5.45772	5.12874	5.13447	4.98252	5.15114	5.1298	5.84901	5.68322	5.61761	5.82088	5.46233	5.15132
ATP6V0A4	5.04737	4.47083	5.44124	5.89714	5.42757	3.92427	5.73434	6.08683	6.0092	4.07742	6.42799	5.4187	5.01396	5.54164	5.10498	4.39623	5.94004	5.02998	5.89254	5.72847	5.04992	4.61132
ATP6V0B	8.80089	8.96332	8.86837	9.13853	8.81462	8.67664	8.78575	8.61098	9.1689	8.69161	8.43082	8.60441	8.3387	8.76626	8.54139	8.5487	8.91415	8.84601	8.81877	8.53044	8.65139	8.61423
ATP6V0C	9.40615	9.52909	9.11368	9.31599	9.44255	9.47356	9.31599	9.69185	9.65011	9.11786	9.61404	9.58158	9.2295	9.48537	9.30387	9.22608	9.44448	9.61655	9.73204	9.46225	9.5034	9.27095
ATP6V0D1	9.37017	9.04993	8.63342	9.34417	8.93606	8.9964	8.98369	9.34304	9.11786	8.99343	9.5723	9.29868	9.33767	9.26118	9.20427	8.99343	8.64468	9.33473	9.24749	9.32825	9.1892	9.01575
ATP6V0E1	7.99477	8.02035	8.01788	7.80282	8.41988	7.99219	8.00489	8.18722	8.01175	7.81219	7.51294	8.11522	8.22207	8.42253	8.01474	8.04722	8.41822	7.92989	8.55203	8.1029	8.1029	8.14473
ATP6V0E2	6.73315	6.54387	6.26008	5.57478	6.13284	7.11492	6.24506	6.60827	7.56662	6.52267	6.97777	6.49482	6.64703	7.17431	6.79459	6.00696	7.90097	6.36233	7.28328	6.62301	6.6847	6.30244
ATP6V1A	6.81822	6.51381	6.24146	6.7521	7.27802	6.54327	6.88865	6.63209	6.30362	7.09205	6.78492	6.55926	6.75186	6.05616	6.9567	7.05316	6.81197	6.98416	6.38568	6.68328	6.40853	6.74054
ATP6V1B1	4.16214	3.07005	3.7095	3.72623	3.88099	2.63002	2.08184	3.80518	4.01975	3.49109	4.17717	4.35686	2.68264	3.74524	3.10544	2.17789	3.64737	2.74381	2.74447	3.28933	2.91554	3.2769
ATP6V1B2	8.04201	8.07125	8.51821	8.23851	8.2564	8.25498	8.29703	8.68788	8.10552	8.37556	8.07706	8.39611	8.08811	7.92482	8.35862	8.30799	8.03233	8.40963	7.60853	8.46266	8.40786	8.44545
ATP6V1C1	6.26128	6.62207	6.45772	6.6296	6.69245	6.57415	6.66336	6.99609	6.37263	6.85547	6.38598	6.57088	6.92101	6.37454	6.55784	6.51546	6.0213	6.3989	6.60876	5.8559	6.84348	6.63843
ATP6V1D	7.96283	8.13525	7.98262	7.9027	8.04087	8.00269	8.00602	8.27432	8.59593	8.34225	7.87813	7.81248	7.87421	8.38182	8.05954	8.11167	8.25238	7.88032	8.33301	8.03146	7.99754	7.88451
ATP6V1E1	8.57225	8.41165	8.04201	8.3387	8.05546	8.4758	8.16433	8.31383	9.03754	6.72713	8.62784	8.08628	8.39035	8.40786	8.26459	8.81116	6.6262	8.36596	6.92686	8.44075	8.5617	7.92753
ATP6V1G1	9.27677	8.73757	8.73624	8.72076	8.96703	9.05146	8.89586	8.42715	7.65541	8.77889	9.29363	9.06088	8.87723	8.221	8.98212	8.76111	7.80455	8.90639	7.69624	8.83021	9.1744	9.37472
ATP6V1G2	4.66545	5.33061	5.08076	5.92694	5.61981	6.62917	6.15863	4.35722	5.95653	6.2152	4.9279	4.26986	5.39768	6.05215	5.27894	4.32967	6.98154	6.20474	4.74827	6.18256	5.68749	5.97493
ATP6V1H	7.57159	7.53152	7.6766	7.53621	7.42867	7.81784	7.39606	7.25227	6.5932	7.27164	7.63427	7.68164	7.70969	6.83069	7.32859	7.53104	5.72557	7.26321	2.55512	7.73369	7.25289	7.81929
ATP7A	5.28107	6.14958	6.07414	6.54584	5.73728	5.9392	6.33057	6.46354	6.30027	6.47968	6.14903	6.09049	5.75598	6.42531	6.37893	6.01317	6.74383	6.16643	6.03518	5.99196	5.6758	6.16671
ATP7B	6.62761	6.68635	6.35557	6.99512	6.7602	6.69397	6.38522	7.66185	6.71094	5.63288	6.79937	6.50989	6.84647	7.2562	6.53557	6.94621	7.35969	7.07202	7.11119	7.27628	5.92959	6.78364
ATP8A1	6.93547	7.13404	6.84892	6.91537	7.70376	7.56129	6.49183	6.51125	6.91757	7.43735	7.43488	7.06905	7.16875	7.19989	7.32368	6.81618	6.04143	6.12698	6.72007	7.25138	7.25015	7.50327
ATP8A2	4.96655	5.676	5.92825	6.11094	6.27185	4.63161	5.48095	5.68077	5.77505	5.86631	6.14903	5.76791	5.68931	5.58539	5.49199	5.35747	4.83265	5.56354	5.76545	5.13692	6.09326	5.39903
ATP8B1	7.80143	7.93472	7.3098	6.63996	6.92727	6.77969	6.38229	6.39654	9.08112	6.42786	8.22951	7.31246	7.71777	9.55686	7.07171	7.47857	9.85456	7.3681	10.6472	6.76428	7.32239	7.80996
ATP8B2	6.12612	6.07431	5.86264	4.9349	6.21898	4.69848	6.17154	6.91567	3.54658	3.92198	6.5674	5.95993	3.82044	5.67559	5.83643	5.31581	5.69835	5.75248	6.00106	5.74854	5.5237	5.72988
ATP8B3	2.71856	3.39517	3.96997	2.08595	2.9335	2.54619	2.95364	2.0946	3.70234	2.66257	3.00563	3.1226	2.8538	3.08229	3.08628	1.96506	3.66771	3.60435	3.60819	2.82697	3.26579	2.55512
ATP8B4	4.552	5.45307	5.1788	4.40837	5.62388	3.81537	5.34203	5.03555	5.03914	5.248	3.76708	5.35468	4.78635	4.03735	4.91363	4.57039	5.10399	5.39143	4.50465	2.23191	4.90914	3.97478
ATP9A	5.78634	4.43453	5.82387	4.38978	5.17809	4.70722	3.43015	4.8051	5.6449	4.53858	5.2794	5.58332	6.04593	2.91766	5.5657	4.66391	3.16299	4.26178	3.47876	4.65828	5.3296	3.55712
ATP9B	4.95116	6.26362	5.41836	5.05606	5.54941	5.77094	5.69875	5.47451	4.89211	4.05406	5.91622	5.27674	5.75103	5.22208	5.76123	5.82814	5.7423	5.72766	5.98921	5.60499	5.19229	5.80867
ATPAF2	5.2354	5.88663	5.54521	6.19066	5.63365	5.98354	5.32582	6.65915	5.60614	6.12356	6.25805	6.27513	5.37693	4.88777	6.34627	5.94502	4.47432	5.73879	4.27247	5.39968	5.68749	5.49853
ATPIF1	9.10543	8.53906	8.79481	9.31088	9.26903	8.86576	8.95111	8.85693	9.45042	8.58748	8.93347	8.73757	8.92634	9.17386	8.98369	9.5197	8.39079	9.14036	9.02019	8.83742	9.08984	9.05209
ATR	5.45579	5.28117	5.14443	4.61718	4.9517	4.72586	4.91504	4.86795	5.5202	4.93681	5.05078	4.55771	5.35319	5.15457	4.98501	5.32619	4.46659	5.41517	5.66082	5.2025	5.09425	5.2628
ATRAID	9.45871	9.36298	9.1372	9.59326	9.34093	9.33235	9.3495	9.59815	8.54979	9.49359	9.07879	9.10055	9.07375	8.60152	9.17386	9.31924	8.15137	9.0042	7.77874	9.15928	9.08796	9.20262
ATRN	6.9686	7.05535	7.04701	7.01547	6.93612	6.76639	7.3603	7.17747	6.21397	7.06529	7.07595	6.94535	6.94228	6.65999	6.94296	6.59185	5.87499	6.46172	5.62041	6.9799	6.82533	7.07867
ATRNL1	5.9248	5.15616	6.30769	5.98036	6.159	4.70722	5.63149	6.30531	4.7149	6.75328	6.05316	6.3131	5.05405	5.24988	5.62942	5.84047	6.1481	5.95761	6.58097	5.94034	5.57632	5.72315
ATRX	6.94734	6.93025	7.12389	6.79175	7.2338	7.34419	7.2234	7.05615	6.71094	7.0461	7.12692	6.96156	7.28308	6.68536	7.29897	7.38503	6.79361	7.53277	7.07	7.30171	7.31164	7.44544
ATXN1	7.53726	7.43284	7.04461	7.40237	7.79447	8.21573	7.33391	7.07288	6.86668	7.40144	7.75526	7.93218	7.84385	6.25218	7.80125	7.73156	6.86275	7.46454	6.72927	7.70912	8.03738	7.7523
ATXN10	8.95472	8.62648	8.85556	8.72612	9.02703	8.77149	8.87287	8.81003	8.56348	9.08569	8.79336	9.0042	9.06845	8.70411	8.94115	9.24242	8.95557	9.18081	8.40494	8.9211	9.04846	9.11132
ATXN2	6.75861	7.5135	6.7786	6.96459	6.98416	6.75278	6.71791	6.91456	7.8167	7.73664	7.601	6.78952	5.99285	5.29285	7.2797	7.48205	5.59697	7.33634	5.73543	7.72472	7.93845	7.44939
ATXN2L	4.87521	5.49636	5.62977	6.52577	5.52178	5.7816	5.03375	5.42153	5.98851	6.20725	4.95594	5.15045	5.2924	6.37083	5.69824	5.86874	5.68185	6.1689	5.863	6.47491	4.46338	5.54521
ATXN3	4.09599	3.86832	4.12468	3.96539	4.26231	4.05345	4.11783	4.10428	4.24385	4.54486	4.8561	4.47831	4.2201	5.12044	4.15977	4.28752	5.0087	4.74827	4.32827	3.66692	4.33543	4.06141
ATXN3L	5.7537	5.27175	6.05096	5.68636	5.60049	5.96676	5.62112	5.02969	6.72068	5.69348	6.00122	5.65306	4.81503	5.7965	4.91079	5.99188	4.9399	6.16405	6.38208	4.87969	6.18837	4.64802
ATXN7	6.5504	6.48247	6.58571	6.8034	6.68338	6.80919	6.7474	6.28474	6.27872	6.76585	6.77005	6.90264	6.49118	6.04983	6.67384	6.82433	5.26989	7.01988	6.12426	6.97204	6.34726	7.13549
ATXN7L1	3.4332	4.13242	3.03679	3.93603	3.51922	3.93709	3.77312	4.02431	3.71791	4.22658	3.98384	3.22327	3.6389	3.20827	3.92724	2.71856	3.78819	3.43961	3.47876	3.91729	3.23798	3.65436
ATXN7L3B	7.97091	7.91161	8.23003	8.26055	8.02213	8.13478	7.86064	8.19165	7.50348	8.1139	7.84745	8.03607	7.73185	7.45417	8.06513	7.8042	6.50068	7.73514	7.70759	8.10511	7.65028	8.23828
ATXN8OS	7.06847	7.26875	7.80518	7.54867	7.01925	4.62507	7.42687	6.83202	6.16234	7.3457	6.71377	6.62525	5.76058	5.72263	7.06847	4.06308	7.61863	7.70074	7.26959	7.18041	7.08135	5.00966
AUH	7.77597	7.26684	7.99177	7.83332	8.01417	7.67418	7.98508	7.49915	7.11681	8.13662	7.43872	7.74366	7.85297	6.84194	8.03146	7.68216	6.74383	7.71461	6.96427	7.27826	7.55823	7.63148
AUNIP	6.54339	6.64772	6.65157	6.53864	6.31238	7.04732	6.62207	7.15365	6.50954	7.28328	6.5596	6.51475	6.29372	6.72588	6.9334	7.41499	7.8315	7.37641	6.50218	6.96103	6.92385	6.97971
AUP1	7.8959	7.50629	7.24793	7.03669	7.00345	6.86581	7.11492	6.57975	7.54113	7.14752	7.49862	7.63265	7.1086	7.57588	7.50819	6.76189	7.14481	6.63752	7.46908	7.39352	6.98348	6.51403
AURKA	5.53391	5.07337	5.1548	6.26473	5.429	5.93736	4.83882	5.67142	7.05095	5.41014	4.84866	5.39095	6.06129	6.28685	6.37078	5.84901	6.87836	6.08953	6.86207	5.53391	5.79702	5.64853
AURKAIP1	10.1674	10.349	9.61404	9.92777	9.36542	9.4974	9.46225	9.55917	10.6883	9.99923	10.0536	9.62893	9.97517	10.7816	9.41642	9.33473	11.2317	9.34732	11.1154	9.79471	9.37472	9.45311
AURKB	4.71764	5.7701	4.95148	5.41481	4.48761	5.26368	5.52588	5.11448	6.22645	3.08512	3.66771	5.39799	3.25719	5.77846	5.05358	6.00696	6.20742	5.17731	6.55872	5.03653	5.87709	3.28996
AURKC	6.97284	6.8616	7.1796	7.28993	7.36059	6.56707	7.12678	7.34917	7.29274	7.86551	7.07996	6.76445	7.21019	6.82847	7.45417	6.2888	7.13026	6.99822	7.24072	7.29945	6.72239	6.79445
AUTS2	7.67907	8.23609	7.96421	7.0618	7.74563	7.67488	7.61012	7.60983	6.85304	6.93287	8.17202	7.59354	7.67569	6.98299	7.19155	8.10847	7.54852	7.4276	6.91418	7.73664	8.17336	7.56189
AVEN	6.89874	6.7682	6.4998	6.81708	6.54235	7.56328	5.94313	6.8662	6.59575	6.25185	6.96218	7.00942	6.51798	5.05304	7.21231	6.86725	6.7089	5.81498	7.05643	6.17841	6.45506	6.22944
AVIL	6.08101	5.90666	6.11901	6.51359	6.21264	6.33032	6.20274	6.41602	5.75495	6.00341	6.07684	5.63049	5.54536	5.48246	5.791	5.98496	3.94026	6.01125	5.15685	6.28983	5.41905	5.87314
AVL9	4.79882	4.48492	5.29101	5.28012	4.79882	5.53095	5.27989	5.15616	4.2783	5.2745	4.86715	4.60643	5.04737	4.68167	4.71122	5.78273	5.73093	5.07612	5.12173	5.26484	4.71698	4.80071
AVP	5.34734	3.74953	6.2111	5.08656	3.55735	4.17351	4.33984	3.81455	4.89211	6.46058	3.96364	3.81725	3.67624	6.03578	6.41766	5.0254	4.4119	3.61718	4.0816	4.38203	4.32744	4.04795
AVPI1	7.52376	8.06888	8.12274	8.18181	7.83064	7.57397	8.221	7.87228	8.61212	8.81285	7.52376	7.73316	8.04722	8.15311	7.79801	7.78887	9.10055	8.18876	8.42024	8.2261	7.91007	7.94214
AVPR1A	4.12148	3.87302	4.53351	4.90262	4.27193	4.75643	4.50923	4.36595	5.08632	5.25154	4.19779	4.57824	4.14445	4.28819	3.65436	4.80889	4.72145	4.55618	4.42019	4.66897	3.8285	5.26055
AVPR1B	5.77949	5.81929	5.94954	5.78319	5.81075	5.81388	5.68527	5.74089	6.42593	7.32998	5.58426	6.02388	5.54992	6.07969	5.45307	7.28666	6.45485	5.99885	6.52	5.82714	6.182	5.74422
AVPR2	3.28729	3.74537	3.3006	3.06142	3.7428	3.87583	3.24931	4.00114	4.1587	4.84628	3.48161	3.56049	3.65899	3.82656	3.55068	3.12721	3.48318	3.17298	4.48375	3.15413	4.00114	3.65113
AXIN1	7.01528	5.2385	5.83728	5.22198	5.71225	6.96156	5.40822	5.49729	5.83109	6.95401	5.43265	6.08247	5.1635	5.3114	7.3279	6.12629	5.35967	5.43284	4.34673	5.5254	5.10173	7.18628
AXL	5.69259	6.19092	6.09672	5.36988	5.88031	6.3676	6.23211	6.19077	5.08291	6.15051	5.92092	6.18549	6.69542	5.83166	6.10298	6.50502	6.39316	6.77969	5.64731	6.24186	6.48004	6.64919
AZGP1	2.42737	2.56497	2.57205	3.85783	2.96249	2.86462	2.65568	4.36392	4.4903	3.54558	5.23748	4.7149	5.56747	3.55397	2.12675	4.65978	5.37229	1.79782	3.03338	1.88064	3.14425	4.40325
AZGP1P1	5.7025	5.76011	6.45464	6.29172	6.31733	4.83488	5.50466	6.78106	5.86984	6.56369	6.65465	5.30063	4.23691	5.72833	5.42024	6.04156	7.25015	5.91227	5.00363	5.70923	6.00122	6.79876
AZI2	5.44542	5.90666	5.47066	5.61592	5.69024	5.9189	5.08392	5.65351	5.24553	6.34611	4.78823	4.65226	6.0568	6.29531	5.45001	5.93098	5.93207	6.39961	4.78871	4.64172	4.26296	4.64166
AZIN1	7.54024	7.83092	7.32771	7.8456	7.96233	7.84803	7.82095	7.36407	6.70858	7.21174	7.6273	7.76032	7.3798	6.77005	7.81972	7.95245	6.64495	8.24588	6.46983	7.58445	7.52007	7.78287
AZU1	5.86672	4.38284	6.21898	5.32008	5.33382	3.57939	4.93363	3.64753	3.83908	5.98932	6.32736	3.55247	4.25576	3.57995	5.99521	3.41823	5.59697	3.8905	3.70504	4.67359	6.00122	3.40218
B2M	10.9726	11.2826	11.4881	11.2225	11.4771	11.1375	11.0053	11.4574	10.247	11.2317	11.2826	11.4156	11.7266	10.0585	11.3334	11.4464	10.1556	11.4771	9.29868	10.9414	11.3006	11.6233
B3GALNT1	3.39619	4.35722	4.14765	4.83788	4.88777	4.55979	1.77944	4.96133	2.30596	3.8193	3.92123	4.00701	3.58775	3.3861	4.60413	4.52159	3.99328	2.61011	4.31889	4.55131	1.89651	4.84017
B3GALT1	3.08252	4.59887	3.20059	3.39034	2.6035	2.23867	4.33984	2.69006	3.72812	3.43262	3.41751	4.53849	4.24847	3.32463	4.828	2.26218	2.8624	2.74381	5.82895	4.15906	3.08806	3.43132
B3GALT2	1.19656	3.98585	1.55097	2.62296	1.05901	3.21703	3.06774	1.02201	1.68108	1.53534	3.63232	1.70244	1.16364	2.71719	1.15385	0.730724	1.89651	2.75561	1.33887	4.15232	3.28729	1.35346
B3GALT4	4.49315	4.4903	4.54388	5.17376	4.20234	4.00495	3.6783	4.53821	5.53916	5.44124	3.62271	4.06487	2.92738	5.29671	5.04096	3.30803	5.63394	4.89219	4.85626	4.41732	4.71591	3.72144
B3GALT5	3.82078	5.35221	4.11861	3.96115	5.75341	4.34112	4.58995	5.75598	4.57697	6.00476	4.57684	4.73911	3.71259	5.64393	4.45081	5.32084	5.88712	3.87899	6.20256	4.08879	5.27674	5.16491
B3GAT1	7.37059	5.11677	6.0993	6.65071	4.96668	4.95062	7.46431	6.76213	5.86984	6.82301	4.57684	4.53849	6.67074	7.59033	7.16887	4.15977	6.82412	4.0489	7.72664	7.2338	4.20358	6.90697
B3GAT3	4.09161	5.07717	3.85969	4.14086	4.34934	4.98345	3.96131	3.28378	4.4903	4.00899	3.81059	4.24475	4.27759	4.33248	4.18269	3.69351	4.39188	4.77334	4.89429	4.55771	4.11453	3.76988
B3GNT1	7.80336	8.28943	7.99718	8.07548	7.88842	7.74595	7.90632	8.27678	7.73185	7.57244	7.757	8.10026	7.80793	7.66117	8.1389	7.49139	7.62454	8.20603	8.21114	8.02567	8.19198	7.6363
B3GNT2	5.947	5.70139	6.08795	5.04758	4.90775	3.6219	3.55758	3.56011	3.77819	6.56052	3.44193	6.34762	4.00929	6.17352	5.18981	5.86282	5.4511	2.97518	4.10244	5.25369	3.5006	5.45778
B3GNT3	6.17451	7.03132	4.97514	5.88836	6.1965	7.161	7.08921	4.59499	5.27248	5.6243	6.89608	6.29335	4.83239	5.99546	6.88036	5.58668	5.26212	6.3981	5.61017	5.96282	5.71377	4.88919
B3GNT4	7.11066	7.36832	7.00452	7.3375	7.34059	6.84721	6.95251	7.31267	7.0742	5.79628	6.38222	6.52491	6.65944	7.03518	6.68317	7.04035	6.63826	7.27412	7.63203	6.98408	6.86231	7.226
B3GNTL1	5.42229	5.44622	5.92941	6.1151	4.48571	4.68733	5.73543	5.162	6.31286	5.98378	5.63097	5.80012	5.06976	6.02151	5.22198	5.06859	5.99635	5.73879	6.44063	5.3741	5.75794	5.3191
B4GALNT1	6.55555	6.92901	6.12585	6.67686	6.38081	6.68054	5.67441	6.84435	6.18187	5.39272	5.67425	5.68307	6.10454	6.86565	6.01393	5.50028	7.91349	6.04696	6.84522	4.75662	6.33522	6.67258
B4GALT1	6.16341	5.97407	6.4463	6.11287	4.94524	6.08666	5.7976	6.28081	5.66253	5.80428	6.14735	6.0872	6.02771	6.23402	6.16282	6.22323	5.35204	6.13284	5.89481	5.69829	6.04845	5.96579
B4GALT2	8.41898	8.31283	8.17239	8.12518	8.0495	7.73185	7.87664	7.90956	7.88647	8.11198	7.73856	7.86408	8.01823	8.22686	8.26367	7.7025	8.18441	7.94375	8.27399	8.09305	7.28582	7.83986
B4GALT3	7.01911	7.3784	7.11681	7.12596	6.62122	6.68864	7.08215	6.95387	6.92385	7.11691	7.0353	6.92528	6.51595	7.15767	6.63468	6.64429	5.90132	6.76628	6.92132	6.98785	6.57104	6.63943
B4GALT4	4.98916	5.01636	4.9007	4.69199	4.40174	4.31596	5.05206	3.71862	5.72476	3.22346	4.86956	3.22327	4.80071	5.21567	3.27235	4.11861	5.96993	4.38861	5.05163	3.64806	5.59547	4.04333
B4GALT5	8.4899	8.36085	8.14996	7.73185	7.96627	8.28669	8.25575	8.26978	7.53512	8.67437	7.3258	8.43266	8.0136	7.7537	8.34225	8.45753	7.67387	8.02143	8.67819	8.68565	8.46309	8.40494
B4GALT6	3.49038	4.54624	2.8602	4.63875	3.43103	3.36707	4.0954	3.18431	3.34131	2.97043	3.75779	3.15036	4.08081	3.72156	4.10774	2.28336	4.83265	3.10975	3.29609	2.57205	2.46659	4.06308
B4GALT7	5.90693	5.73107	5.9665	4.71175	5.74876	5.96014	5.04286	3.95732	6.79078	5.90282	5.06993	5.66958	5.87164	6.77922	6.06453	5.76573	6.68555	6.18654	7.12528	5.9075	5.51773	5.42153
B9D1	5.41597	5.30117	5.78449	5.47211	5.09998	5.20931	4.74697	5.27717	4.49943	5.36801	5.03155	4.40088	4.73401	3.94829	4.18537	4.0492	4.92244	4.48072	4.35502	5.76251	5.01741	5.05839
B9D2	3.71006	3.17564	3.48549	4.59362	4.84549	3.92427	3.28687	4.37467	3.67792	2.78761	3.72756	3.57103	3.5252	3.50859	3.24216	3.05381	3.96508	3.95323	4.17511	3.50113	3.38536	3.34212
BAALC	6.01264	5.48531	6.159	4.37467	6.12201	6.16282	5.86744	5.33553	6.2674	5.44983	5.85515	5.87642	5.90511	5.62351	6.09957	4.93928	6.89622	5.96663	5.56088	5.94165	6.10708	6.08352
BAAT	3.90721	3.53423	3.44107	3.11002	3.25719	3.97928	3.40998	2.80644	3.95337	4.51973	4.231	3.60988	3.30223	3.68279	3.56158	4.12763	4.16855	3.82681	4.6936	2.89445	3.41376	4.08796
BABAM1	7.98345	8.19736	8.0982	8.42649	7.84774	8.29105	7.80944	8.15093	8.50695	8.3521	8.34105	8.12023	7.95351	8.46994	7.89322	7.87112	8.38219	8.00461	8.89255	8.40963	8.28584	8.16877
BACE1	5.73591	5.61957	5.66294	6.66063	5.61443	5.90356	4.12468	6.33221	6.6865	5.31488	5.99683	5.89193	6.27862	5.66933	5.51931	5.61258	4.58827	4.18478	3.72505	5.23155	5.82837	5.19837
BACE2	6.12612	6.67572	6.43494	5.34578	6.25809	6.09508	5.40394	5.84149	7.28349	6.59575	6.33853	6.33996	6.32011	6.10274	6.36056	6.31835	5.29465	5.48139	6.51203	6.53864	6.86581	6.49631
BACH1	5.78756	5.74663	5.56017	6.05572	6.04656	6.26975	5.49993	5.66231	5.20569	5.21627	6.68768	5.94327	5.83819	5.23588	7.44939	6.68822	4.63996	6.17692	4.91572	6.12129	6.23829	7.226
BACH2	5.965	5.69055	5.73172	6.20038	6.64754	6.70422	5.92072	6.2133	6.09455	5.75646	6.52483	6.331	6.26362	5.53422	6.44462	5.81254	7.02619	6.72562	5.95613	5.87764	6.0719	5.68883
BAD	7.18705	7.22517	7.01252	7.21799	6.20607	6.58445	7.10832	7.20875	6.32463	6.43442	6.7188	6.04143	6.81967	6.71966	7.14051	6.48449	7.2158	6.60652	5.64731	6.80295	6.61081	6.63118
BAG1	9.35968	9.3453	8.99343	8.86576	9.28528	8.95557	9.04676	8.70677	10.3222	9.17074	8.85209	9.27677	8.4416	9.07375	9.13292	9.05859	8.69754	8.73127	9.3495	8.91349	8.84983	8.6258
BAG2	7.16149	7.14	7.31103	7.17823	7.27361	7.36731	7.16113	7.22022	5.48876	6.93382	7.30893	7.31088	6.92563	5.95695	7.10816	7.36908	2.38272	7.21799	6.22041	6.79678	7.05033	7.29327
BAG3	10.4591	10.4103	10.5191	10.7816	10.796	10.6971	10.4547	10.8029	9.70615	10.3785	10.3143	10.7242	10.3347	10.0333	10.7506	10.6821	9.54214	10.8412	9.04158	10.5922	10.6971	10.5031
BAG4	4.81177	2.31472	2.75643	3.60819	3.1855	5.00816	2.81356	4.24847	3.89584	2.30252	4.34934	3.3006	4.66654	4.50955	3.871	5.1437	5.95585	3.56049	3.7457	3.26687	2.89445	4.7406
BAG5	6.83724	6.49558	6.26551	6.15133	6.67669	6.90062	7.04418	5.381	4.31539	3.00645	6.76711	6.85373	7.17105	5.80204	6.60387	6.80768	4.94445	6.46058	4.83848	6.92861	6.76992	6.7682
BAG6	9.58395	9.5723	9.37472	9.47818	9.67497	9.56261	9.59815	9.32385	9.25585	9.73552	9.53142	10.0378	9.60194	9.7039	9.54909	9.54493	9.66917	9.62368	9.70615	9.89242	9.60194	9.26903
BAGE	3.10734	1.57701	2.08328	3.70308	1.93766	4.69131	3.96344	3.70854	2.82559	1.66617	1.78273	3.8319	4.70546	4.08959	1.98118	4.41884	4.27766	2.15118	5.214	3.96055	5.04529	1.92094
BAHCC1	3.76754	3.59985	4.8673	4.20604	6.45663	4.98575	5.9247	4.05597	4.20208	3.80069	6.39437	5.65879	5.83207	3.89018	4.98364	6.14165	4.76804	5.55779	4.40457	5.70681	4.64044	5.03196
BAHD1	4.39822	5.27914	4.78199	5.25577	6.26551	4.5407	4.76108	5.18312	5.89727	5.26467	5.96548	5.4187	5.19609	6.35091	4.65132	5.47079	6.46424	5.37447	6.02093	5.46252	6.1038	4.64166
BAI1	4.6859	5.00613	4.87674	5.73252	5.15648	4.96148	5.38612	5.24553	6.65745	4.11201	6.46842	4.61986	4.96668	6.53718	5.40592	5.38931	6.77686	4.89655	6.17185	5.96014	5.84608	5.6933
BAI2	6.46485	5.92361	6.97831	6.98853	6.96417	5.33041	6.6146	5.80966	4.63013	4.9443	6.24264	4.4119	6.24215	6.255	5.70297	5.40706	6.64101	5.15175	6.75278	6.21659	5.96368	5.96353
BAI3	4.11571	3.20438	4.22124	4.01393	3.68824	4.98146	3.81592	3.48446	5.60614	4.50786	3.95699	4.38269	4.13062	4.76658	3.50354	4.47448	4.82132	4.73882	3.68228	4.11654	3.5006	4.48571
BAIAP2	4.99147	5.71354	5.2235	5.51614	5.70681	5.31329	4.86763	5.72529	5.90846	6.16264	6.1555	5.91994	5.31653	6.31478	5.0799	5.14443	6.08136	5.33246	6.19294	6.17378	5.85099	5.45466
BAIAP2L2	3.39091	4.39543	5.4833	3.44021	5.47745	3.68824	4.72534	2.27394	5.24553	5.75846	5.33553	3.44147	4.94222	3.3861	2.43318	4.11861	5.67084	3.27235	4.5166	5.46694	3.4435	5.15567
BAIAP3	3.46245	3.36361	3.40298	3.1822	3.89963	3.33588	3.35091	3.48446	4.07343	3.58747	4.3685	4.07253	3.87583	5.32008	3.26599	3.17159	6.29722	3.81442	6.58669	3.27675	3.23798	3.09352
BAK1	4.7961	5.08279	4.34934	4.16258	4.73281	4.55415	4.53703	5.0678	7.01492	5.67936	3.85282	5.08632	4.80852	4.99995	4.99044	4.8416	5.79054	6.0764	4.94222	5.09291	4.36671	5.00548
BAMBI	6.98578	6.3354	6.37874	6.88839	7.23507	6.82061	7.07441	6.41256	5.76519	6.87622	6.45918	7.15081	6.42312	6.54472	7.09428	6.55943	6.54275	6.61093	5.82363	6.75278	6.97315	6.5181
BANF1	9.8298	9.79471	10.0536	9.85147	9.77851	9.99487	10.0536	10.1752	9.70902	10.126	9.63168	10.0216	9.84125	9.74974	9.94137	10.0612	9.13446	9.86466	9.73817	10.1432	10.1115	10.0585
BANK1	2.55058	4.9007	2.98913	4.85867	2.8785	1.62437	4.8579	3.68305	3.3738	5.31124	4.54801	5.1666	2.43931	4.50955	2.70768	4.40973	5.59697	3.81442	3.93174	3.66342	4.66245	3.89956
BANP	6.46382	2.45373	3.37612	3.80448	4.27267	4.60937	3.35091	4.2625	4.74719	5.54514	6.03038	4.06487	5.93702	6.82604	4.04292	6.90275	4.15315	6.38436	6.28754	4.39741	6.41032	3.88662
BAP1	6.91177	7.31885	6.94169	7.24212	5.39473	7.43617	7.43832	6.91939	7.73856	6.72713	7.39015	7.30253	7.06008	5.31853	7.74529	7.6764	5.38582	7.23649	4.58097	7.45514	7.51889	7.39466
BARD1	5.66069	5.68087	3.45282	4.62945	4.58725	5.56873	5.76204	4.58939	3.93478	5.00207	4.515	5.12126	5.7306	4.65737	6.35315	5.96993	4.35722	5.35137	3.46322	5.53082	6.84721	3.5395
BARX1	6.1959	5.67151	5.30755	6.39344	5.44609	5.72224	5.73591	6.34611	5.53318	4.94092	6.02665	5.97189	4.41075	4.23564	5.64267	3.37105	4.31737	5.73234	5.82363	4.97379	4.28819	4.51589
BARX2	3.91498	5.71989	5.18531	4.05008	5.26368	4.3477	4.62967	4.53068	5.15748	5.55813	5.27408	4.85034	3.74611	4.01874	4.44379	3.23125	5.0087	3.22645	6.34738	4.62122	4.14601	4.32967
BASP1	6.07765	6.2674	5.85364	6.62207	5.82889	6.5064	6.51142	6.81967	6.29025	4.58244	6.62057	6.43889	7.15338	7.12326	6.64737	7.08873	7.51	5.84826	6.72259	6.72879	6.255	6.57332
BATF	4.73769	6.66101	5.08076	4.37467	6.25437	4.57774	4.52829	4.41665	4.20208	5.30868	3.83625	4.39664	4.30264	5.24242	4.34095	4.79501	4.23739	4.42403	5.38761	3.8319	4.89803	4.75777
BATF3	5.17995	4.63722	4.42002	4.37467	5.0748	4.30327	4.42878	4.29901	4.11471	4.68078	3.80069	4.78823	4.5712	4.22535	4.68446	3.50669	4.16855	5.13779	4.47749	4.42092	3.87407	4.57774
BAX	3.05548	2.46329	3.56824	2.39815	2.92147	2.54619	2.31868	3.14206	3.90906	2.61156	3.37376	3.77096	3.76449	3.1281	3.49671	4.41323	4.30124	2.7817	5.58127	2.41639	3.10764	3.31391
BAZ1A	4.7961	5.54344	4.89234	5.49103	4.82959	5.95939	5.39167	5.17314	4.3316	4.61718	5.24502	5.09478	5.54768	5.29671	5.50679	5.84259	4.21112	5.96282	4.43425	5.45676	4.81608	4.80495
BAZ1B	5.95043	5.5041	6.49016	5.87038	6.54128	6.42394	5.98028	5.90677	5.30556	6.53482	6.08401	6.29576	6.17463	5.86573	6.4465	6.28705	5.99048	6.05876	6.38679	6.38679	6.54788	6.24499
BAZ2A	5.79463	6.27089	6.15243	6.31751	6.20347	6.47806	5.77589	5.61185	6.156	6.13074	6.46615	6.56856	5.82761	6.39736	6.13415	6.0598	6.27232	5.32307	6.58135	5.61319	5.87429	6.13123
BAZ2B	6.65546	6.73521	6.64117	5.91097	6.72292	6.93867	6.15863	5.89163	7.08252	6.22731	7.35778	6.38679	6.92973	7.25889	7.27777	7.00959	6.73701	6.64012	7.11337	7.31176	7.37352	7.03786
BBIP1	5.52435	5.16974	5.33751	5.39072	5.89469	5.89739	5.51241	5.00613	5.31712	4.52633	5.78722	5.68087	5.78814	4.90775	5.53704	5.30208	4.6764	6.1515	4.94222	5.40165	6.18695	5.60926
BBOX1	3.03495	3.3006	3.68178	2.92802	3.81038	4.49221	2.72059	2.55805	5.29399	4.01482	2.69006	2.60933	3.3329	4.52239	2.46076	3.81786	4.31737	4.93879	3.93174	3.55712	2.2239	3.5395
BBS1	7.32691	7.30122	7.44287	7.50722	7.5144	7.46334	7.01898	7.27613	6.98416	7.54128	7.12145	7.05891	7.64034	7.19507	7.47904	7.05535	7.09939	7.72284	7.67865	7.60793	7.48116	7.40904
BBS10	5.20081	4.904	5.17155	4.64166	4.9303	5.29392	5.63288	4.88414	5.25527	4.14025	4.94305	5.12447	6.10722	5.51021	5.29849	4.73401	2.47677	2.2589	5.69905	5.67726	5.6108	4.91736
BBS4	5.50195	4.80325	4.43328	5.2099	4.55473	5.12961	5.71704	4.83239	5.49788	3.85395	4.21218	4.95233	3.80886	3.59343	4.54602	4.59383	4.19538	5.09456	6.07969	5.07758	4.94248	5.58332
BBS7	2.35154	3.86441	1.32936	4.73025	1.75736	1.98082	1.98118	1.29411	3.00798	3.00932	4.14575	2.11378	4.21576	2.04853	3.25029	2.38713	1.82586	2.2589	2.55512	2.01523	2.14113	2.17959
BBS9	3.89217	4.40986	4.34651	5.03444	4.65091	5.00009	4.74827	4.53949	4.29236	5.12765	4.97863	4.9286	5.18566	4.65183	5.35794	3.90021	4.58313	5.06763	4.25255	4.80495	4.79649	5.08371
BBX	6.78981	7.0032	7.0353	6.39736	6.64479	7.0245	6.79215	6.62073	6.38848	6.80547	6.75972	7.32909	7.32005	6.86324	6.75009	6.84703	6.81828	6.97503	6.53413	7.1105	7.19777	6.72091
BC069004	6.23	6.31537	6.29588	6.25627	5.38288	5.71876	6.40348	5.39941	5.41096	4.21821	5.48629	6.31879	5.93039	5.95304	5.70775	5.8165	6.43842	5.67441	6.38208	5.23155	5.30893	5.05078
BC069739	4.85528	4.56142	2.75643	4.46164	2.65568	2.07895	5.28107	4.44675	2.28336	3.3006	2.87348	4.95233	2.35666	2.52005	4.65132	4.46557	3.41681	1.69806	3.17422	2.82697	2.73164	4.0068
BC069756	6.86891	6.75445	6.83989	6.68201	6.80513	6.68284	6.80082	6.21905	4.03744	6.59662	5.78722	6.60116	6.38431	5.14443	6.23508	5.9109	6.5667	6.8053	6.14177	6.52049	4.5084	6.69205
BC069776	6.2543	6.50786	6.70956	6.7006	6.42512	6.08181	6.64525	6.43276	5.77018	6.41752	6.27223	6.09049	6.08386	6.35481	6.07954	5.9578	7.05334	5.76311	5.68226	6.17991	6.08371	6.50455
BC113958	2.85823	2.22276	2.16616	4.52875	2.35852	2.23867	4.83136	2.33809	2.04521	3.87199	5.53758	2.84495	2.68264	2.17143	5.15816	3.67443	2.00107	2.57762	2.42013	3.72168	2.47993	5.51072
BCAM	6.90037	7.02962	7.28036	7.07776	7.22778	6.55132	7.34035	6.81141	7.85363	7.49444	7.02078	6.75626	7.41515	7.86311	6.57544	6.71057	8.2937	7.10496	7.97432	6.56223	6.81246	6.99266
BCAN	6.90759	6.71261	6.55717	6.62317	6.76312	6.61779	6.84583	6.33013	6.41706	6.97123	6.1901	6.3102	6.44462	7.01037	6.55235	6.66082	7.90879	6.37083	7.35336	6.29372	6.73825	6.39384
BCAP29	5.84292	5.96976	5.85364	6.49425	5.02167	6.3191	6.47722	6.15461	2.53268	3.69018	6.03434	5.60849	5.84175	2.97182	6.09605	6.59984	3.00461	5.68322	3.13613	6.2022	6.04345	6.21103
BCAP31	6.58347	7.15365	7.73773	7.53434	7.17823	6.78322	6.87169	6.51775	8.39035	6.59406	7.42395	7.44113	7.97801	7.46499	7.6511	7.22401	7.39047	7.54098	8.02035	7.71167	7.00177	7.30505
BCAR3	5.82235	5.52791	6.01462	5.15435	5.429	4.75791	5.59394	5.49729	5.20569	5.64156	5.4993	5.85123	5.31267	5.20591	6.01825	5.98049	4.03774	5.6178	5.50711	5.63701	6.20325	5.42561
BCAS1	4.02195	3.4898	3.45282	3.46574	4.67959	3.97928	3.81122	3.69027	5.3623	4.6905	5.34482	5.18175	3.39887	5.3957	4.83202	2.65049	6.24264	3.74662	4.44826	6.22066	3.51688	3.81786
BCAS2	8.01292	8.34105	7.74874	7.33894	7.80624	8.01218	7.99512	7.27995	7.79818	7.58039	8.22951	7.61334	7.73344	7.68432	8.34782	8.27929	6.23132	7.74077	6.66843	8.06849	8.07496	7.87813
BCAS3	6.98408	6.9271	6.94674	7.13239	7.76234	6.81342	7.3779	6.94466	7.12768	6.65354	7.22662	7.5914	7.30233	7.32437	7.19001	6.97399	7.12057	6.93945	7.79928	7.538	7.04858	7.07062
BCAS4	5.05008	4.39543	4.96497	4.57011	3.80119	6.56631	3.43015	5.10314	5.16838	4.74676	4.60343	4.0388	4.89211	4.99995	4.86588	4.54768	5.42507	4.82662	5.59339	3.5726	5.55801	4.57518
BCAT1	4.21747	3.4898	4.60515	4.85178	4.82155	4.20044	4.54388	4.34022	4.76108	5.85524	3.63232	4.84251	4.25576	4.32607	4.55533	4.14183	4.69551	5.14945	4.8179	4.41402	4.94445	4.77404
BCAT2	5.85998	6.08835	6.25644	6.12871	5.7809	6.63054	5.69943	6.26271	6.82677	6.13284	5.55207	6.48612	6.53123	7.1794	6.4555	7.04461	6.84703	5.98767	6.9385	6.59843	6.48004	6.59265
BCCIP	6.25066	6.2865	5.94954	6.30391	6.28402	5.96452	6.21427	5.92621	4.63013	5.96261	5.791	5.38519	5.66546	3.43428	6.17881	5.43704	2.66063	5.37253	3.35371	6.14419	5.26181	5.7945
BCHE	4.51457	5.13628	4.93904	5.0109	6.07684	5.90107	5.39167	5.12156	5.33519	4.20358	5.74663	5.05995	5.3328	4.24524	5.5929	6.08514	6.73434	6.24172	4.32827	5.86573	5.66802	5.33942
BCKDHA	7.87492	7.69172	8.17071	7.68011	7.98892	7.97206	8.09628	7.5203	8.67925	8.04875	7.65603	8.2012	8.19165	8.52516	8.03146	7.93845	9.22715	7.75343	9.67497	8.33548	7.52426	7.86249
BCKDHB	5.13978	4.41884	5.02451	4.80558	4.21708	4.47756	4.9286	4.35061	4.67922	5.69271	3.89303	4.90424	4.60395	4.81552	4.99603	5.17925	4.01934	5.19758	4.32827	4.87609	5.06512	5.33212
BCKDK	7.68067	7.64551	7.8016	7.84803	7.53726	7.5899	7.20041	7.78287	7.91964	8.06513	8.43498	7.80056	7.48977	8.5713	8.38775	7.76072	8.55664	7.93924	9.31599	7.81531	7.80336	7.42058
BCL10	5.16895	5.63305	6.64957	5.80756	6.04345	3.32001	5.42404	3.00085	3.04217	3.06183	4.29324	6.28754	4.92422	3.14425	5.83838	5.55384	3.33123	5.66634	3.13613	5.24634	5.15315	6.5279
BCL11A	6.08953	6.7005	6.50725	6.52709	5.51021	6.02206	6.55119	6.31074	5.78756	7.21604	6.32222	6.53264	6.30457	5.73906	6.2943	5.70189	6.62122	6.56052	6.2942	6.52538	6.32527	6.23015
BCL11B	5.32886	5.04092	5.9344	5.54834	5.34629	5.34535	5.04417	6.15778	4.78596	6.41231	5.9412	5.4095	5.02827	5.4422	4.97781	5.31074	5.6302	6.16643	6.14177	5.09291	5.4483	5.41888
BCL2	6.64525	7.08723	6.89149	6.74815	6.74027	7.05062	6.87531	6.93411	6.61533	6.765	6.82724	6.83842	6.2552	6.5068	6.78471	6.19404	6.02206	6.41209	6.00319	6.70994	6.42813	6.74815
BCL2A1	3.62355	4.66918	2.58402	4.57999	3.77072	4.21583	4.49377	3.77819	5.35088	5.08371	4.49916	3.10734	4.81503	3.90866	4.86201	2.89445	2.29749	2.87931	2.35265	1.88064	4.46338	4.98276
BCL2L1	5.76991	5.12173	5.52731	6.03308	5.38155	4.67789	5.2681	5.82456	5.53562	5.08134	5.98576	5.63509	5.09425	5.96999	5.49676	5.70964	5.85887	5.97511	5.52658	5.56969	5.77861	5.79686
BCL2L10	5.41888	5.69383	5.33316	3.06142	3.37591	4.1967	5.80181	5.22198	4.07343	4.47017	3.49861	4.11571	4.13985	4.08959	3.07121	4.24524	4.00269	4.42403	6.0764	2.7869	3.98916	3.06101
BCL2L11	4.18158	4.87537	4.15336	3.52853	4.42958	4.33068	3.99442	4.83591	3.39034	4.43881	4.86266	4.94862	4.20208	4.61335	4.50055	4.74906	4.7079	3.8905	5.18346	4.6137	4.4208	4.06712
BCL2L13	8.46309	8.23895	8.02834	8.37446	8.1265	8.11522	8.2431	8.19007	6.74543	7.92753	8.07706	8.32002	8.09488	6.87531	8.54661	8.10665	6.32651	8.52634	5.70416	8.12241	8.36876	8.04999
BCL2L14	6.97123	6.75445	4.71274	6.38985	5.0778	4.77152	5.75569	4.86569	5.24553	4.71139	6.65236	6.12325	5.09694	7.0924	4.50217	4.81489	5.47693	5.55266	5.37973	7.43367	5.08279	6.41706
BCL2L2	6.5422	6.98931	6.87181	6.84062	6.7845	6.93114	6.10396	6.67525	6.49425	6.69542	6.33522	7.08252	7.42127	6.27122	6.77496	7.00959	6.40613	6.98259	3.49281	6.32637	7.19474	6.4555
BCL6	9.21789	9.68767	9.66917	8.80239	8.57521	9.5197	9.64454	8.94197	8.36415	8.48807	9.75266	9.93113	10.0265	9.44735	9.8168	9.79151	8.21114	9.94486	8.47296	10.2573	10.3011	10.1996
BCL7A	6.77233	6.28736	6.92773	6.05268	6.12759	6.31438	5.65531	6.39415	6.69303	6.5071	6.30391	6.63882	6.17081	6.65681	6.51614	6.13823	7.08235	6.52283	7.61492	6.5964	6.53123	6.108
BCL7B	7.33248	6.78133	7.47221	7.22696	7.63651	6.96388	5.80981	6.56335	7.7054	7.39317	7.38503	7.10954	6.95172	6.62645	7.21478	7.21231	4.92754	6.54465	5.58785	7.10718	7.33035	6.68459
BCL7C	7.20811	4.82353	5.03409	5.96663	5.02167	5.98532	5.58405	5.06512	4.37267	5.13024	6.86498	5.65608	6.68317	4.38418	7.25138	4.8416	4.26296	7.11912	4.78871	5.40355	5.35747	5.75341
BCL9	6.25066	5.99048	4.96105	5.05839	5.84149	5.76558	5.96014	5.62014	4.89211	4.94985	4.14575	6.13178	6.71261	5.94522	4.22099	5.56463	4.86549	4.05716	4.46296	5.7537	5.63853	4.75132
BCLAF1	7.5353	7.24926	7.125	6.94311	7.36243	7.82578	7.30424	6.46218	6.62171	7.1105	7.89008	7.34419	7.4874	6.85329	7.5765	7.43367	5.98354	7.483	6.02903	7.60793	7.53512	7.673
BCMO1	3.64676	3.8783	3.07005	5.02903	4.61576	5.66874	6.27232	6.31626	2.91066	4.6905	3.51336	3.65992	3.24427	5.11017	4.7223	3.78005	4.75874	5.36119	6.29782	5.30274	2.93733	6.31469
BCOR	5.34734	5.35221	4.34934	4.51135	5.03968	5.7816	4.81083	4.94135	2.12314	4.59383	5.54822	5.24851	4.92921	5.38869	4.50055	5.4561	2.03893	4.36218	3.35371	5.5543	5.3296	4.55044
BCORL1	6.9628	6.67282	6.84892	7.93121	6.03038	6.87425	6.45888	7.6819	7.78287	5.92082	6.75136	6.23223	6.93231	6.7474	6.6155	6.70245	7.03432	6.47642	7.2603	7.01286	7.05546	7.35554
BCR	6.13809	6.50786	5.72341	6.01614	5.54117	4.37068	5.20705	6.13839	6.62785	5.06032	5.95261	6.26225	6.10321	6.98701	5.65879	5.79909	6.2602	4.57287	6.54672	5.12672	6.09149	5.9257
BCS1L	8.27517	8.36794	8.70811	9.0307	8.60398	8.336	8.76475	8.95886	8.41269	8.75882	8.26556	8.50976	8.0999	8.25061	8.235	8.48089	8.90639	8.59012	8.72721	8.77149	8.34932	8.4552
BDH1	6.13591	7.05377	6.18772	6.4542	6.58995	6.4264	6.64449	6.20822	7.91161	6.62489	6.51786	6.96733	6.42204	3.43428	6.01825	6.5097	5.11572	4.24722	6.41367	7.28395	6.97145	6.32493
BDH2	6.66721	6.46766	6.41948	6.5437	6.93685	7.53392	6.3666	5.05949	7.13435	6.58898	7.1764	7.01603	7.223	6.72588	6.93039	7.2854	7.34504	6.46424	6.32516	6.36795	6.91797	6.89534
BDKRB1	7.08642	7.17683	6.59117	5.24634	6.64893	6.23742	6.51142	6.12519	4.42231	5.72731	6.9391	6.9653	6.59905	5.54763	6.6174	6.2614	7.01722	6.87662	6.55872	6.52049	4.95256	6.59651
BDKRB2	6.20316	5.89057	6.41243	6.28081	5.33942	3.99131	5.14529	6.17294	5.5717	2.87429	5.25087	5.58934	5.94945	6.34329	5.63853	4.1546	5.33051	6.43246	6.4215	4.77814	6.34508	5.32247
BDNF	3.53004	4.7678	5.4266	5.19797	3.30546	5.04172	4.05597	3.53723	4.93681	3.74185	2.90297	5.04258	5.48907	5.09584	3.38043	5.62752	5.84901	5.16838	4.61817	4.71347	5.45136	5.37617
BEAN1	5.94049	6.17516	6.7133	6.6572	5.3499	6.14538	5.97604	5.83221	6.08858	5.31488	6.42044	5.76589	6.73069	6.8402	5.80022	6.76747	5.72557	6.66206	4.60251	6.14262	6.39961	6.13275
BECN1	8.18567	8.28231	8.22349	8.21933	8.41097	8.29479	8.46224	8.12518	7.06763	8.3992	8.23305	8.23643	7.82139	7.24072	8.30799	8.08811	6.04143	8.35544	6.8364	8.22349	8.36547	8.01474
BEGAIN	5.93895	5.68381	5.92378	5.43207	5.80512	5.39892	5.34734	4.21747	5.39903	5.07939	4.98388	6.14198	5.83541	5.92769	6.07515	6.16671	5.08922	6.06701	6.7305	5.4839	6.32109	6.55973
BEND5	6.89488	6.29098	6.46463	6.7169	6.69496	6.49913	6.99037	6.93015	7.10026	6.90215	6.81967	6.80394	6.4998	7.10933	6.26436	5.99504	6.65177	6.51864	6.76992	6.61272	6.40203	6.21898
BEST1	4.17256	4.87779	3.46201	4.19635	4.19164	4.03752	3.9495	2.65568	4.43813	4.24102	4.66545	5.28849	5.90721	3.32463	4.62804	3.79922	4.03774	3.27235	4.80299	4.80193	6.11548	5.4561
BEST2	6.99002	6.3712	4.75205	6.59701	6.73079	6.21747	6.23709	7.04301	4.60388	6.33587	4.54801	5.50466	6.48688	6.6479	5.48893	4.52509	6.172	5.75998	6.82213	7.13742	6.30769	5.02345
BET1	6.25066	6.14542	5.96048	5.88031	6.3737	6.34368	6.34329	5.8191	5.91657	6.31469	5.75121	6.18549	6.52	5.98948	6.20631	6.34025	6.44201	6.44305	5.26956	6.08753	5.6758	6.29993
BET1L	5.29671	5.8624	2.7937	5.86193	4.51163	3.0357	5.47006	3.95157	5.64282	4.53125	3.49861	3.58928	4.74131	5.0462	5.1007	5.73728	6.39079	3.45648	5.20538	3.41079	5.72366	5.18038
BEX1	6.46857	7.02408	5.20591	5.58577	6.67538	5.16997	6.13816	5.85225	5.7816	6.63616	6.28474	6.78638	6.80351	7.04688	6.60733	6.22323	6.82412	6.58655	7.62946	7.22662	6.02903	6.78037
BEX4	4.39822	4.61089	4.0832	3.93004	4.8021	3.39603	4.98388	3.41823	4.99119	4.00193	2.40972	3.8319	5.23391	2.04853	4.34095	5.42373	4.52633	2.86324	4.7678	3.6376	4.41235	5.01228
BFAR	7.61223	7.27777	6.85547	6.88351	6.88019	7.54362	6.9078	6.99936	7.67708	7.19716	7.28272	7.21756	7.1105	8.01255	6.96388	7.40237	7.82765	7.10847	7.6945	7.08235	7.20015	7.01286
BFSP1	3.18317	3.35344	2.87429	2.39815	2.82823	3.36707	3.58292	3.5678	2.6263	5.15648	3.35122	2.58008	3.28595	3.23643	3.89358	3.27062	5.43187	3.0521	2.70174	2.82697	2.81415	3.10271
BFSP2	3.86583	4.64497	4.16301	3.70308	3.84947	4.87428	5.14984	5.68226	4.31539	5.08371	5.48629	4.11571	3.6127	3.72156	3.05696	5.13407	5.32441	3.71791	5.43981	4.9443	4.55853	3.76179
BGN	6.56827	6.26436	6.60295	6.33853	6.22352	5.34695	5.63413	6.39944	6.29196	6.94123	6.48287	6.5461	7.39015	7.33949	6.58384	6.23377	7.44847	6.07101	6.83155	6.39384	5.61882	6.74974
BHLHB9	4.78774	5.46194	4.62507	4.73799	4.49756	4.82662	5.03375	5.48129	5.00645	4.89219	3.93174	5.51855	5.56188	4.23564	5.66477	5.87209	6.64101	3.57794	6.62335	6.11716	6.63285	4.87623
BHLHE40	7.37888	7.60793	7.35055	7.20925	7.30505	8.25148	7.48095	7.96763	7.00488	8.15653	8.235	7.74404	7.81301	7.21556	8.33957	7.93636	6.46857	8.83492	6.18772	8.221	7.72232	7.8456
BHLHE41	8.95691	8.99896	8.65241	7.92066	8.38886	8.86416	9.1235	9.21575	8.6636	7.99409	8.20156	8.49979	7.7507	8.17636	8.53097	8.52634	7.83619	8.00359	7.66929	8.17574	8.65806	8.30799
BHMT	6.73488	5.57666	5.87682	7.38349	6.79643	6.8282	6.68328	6.62155	6.24472	5.59475	6.23119	6.84631	6.437	5.02137	6.14935	7.05626	7.27459	7.03546	5.73107	6.99609	6.68175	7.49513
BHMT2	6.65341	7.0154	5.64731	6.90416	6.52421	7.03348	6.28823	3.90021	6.34537	6.75369	5.5734	4.53849	7.26053	5.99546	5.92758	6.25037	6.76356	5.41418	5.90227	5.77726	6.62406	4.05716
BICC1	6.22143	6.099	6.19527	6.37361	6.44063	6.32807	6.21985	5.96579	5.94912	6.14438	5.75626	5.97604	6.17002	5.94628	6.11076	6.37483	6.06877	6.03468	6.09472	6.50388	6.03243	6.78492
BICD1	4.58313	4.76032	5.24502	4.2195	5.70266	4.50465	5.68844	5.7286	4.86187	6.08939	5.09355	6.16001	6.29736	6.21898	4.63557	5.19758	6.01713	5.11525	6.0764	4.67359	4.96202	6.14229
BICD2	5.93505	6.42967	6.5024	6.35315	6.49959	6.76762	6.30278	6.05584	5.86726	5.13526	6.04708	6.98931	6.62546	6.28307	6.15115	6.5504	4.87265	6.09326	5.40977	6.59203	6.19927	6.31975
BID	5.3749	3.63094	5.07373	3.35722	4.75168	4.34112	5.31733	5.56231	3.6666	3.29058	4.09383	3.47634	4.46044	5.11213	3.44387	5.24156	5.68185	5.48788	4.47121	5.20042	5.10575	2.96552
BIK	3.92808	4.53016	4.59887	4.13553	5.10594	4.1258	4.49992	4.18072	5.61005	6.32206	5.41481	4.38269	4.41953	6.29172	4.71219	4.31834	6.44201	4.88867	6.28754	5.71989	4.61089	4.97081
BIN1	11.6142	11.7417	11.4574	11.5736	11.6003	11.6373	11.692	11.5592	11.3544	11.3809	11.6611	11.7033	11.2039	11.4392	11.1682	11.4771	11.1727	11.7266	11.5592	11.6472	11.6373	11.2317
BIN2	3.6326	3.6244	3.48549	3.4157	3.62355	3.25029	3.64721	3.53723	4.01975	5.57924	3.63232	3.84577	4.29533	3.64617	3.70441	3.33512	4.05345	3.35344	3.60819	3.43132	4.3391	3.72407
BIN3	7.20811	7.19414	6.97674	6.52577	7.33283	6.78471	6.75549	7.18026	6.39632	6.58898	7.37888	6.85304	6.90062	7.11101	6.65401	6.79534	7.35016	6.32011	6.55872	7.13194	7.23112	6.75253
BIN3-IT1	4.84647	3.79137	4.49586	5.21889	4.19164	4.28023	5.073	4.14601	5.41627	5.04877	4.62078	4.34857	4.15941	5.51021	4.04292	5.10376	5.69114	4.18006	4.7678	3.8108	3.97712	5.52313
BIRC2	8.1982	8.05811	7.87381	7.964	8.15697	8.38256	8.4641	7.95245	9.14649	7.55672	8.42362	8.12546	8.0392	7.96308	8.4552	8.23643	7.4379	8.16832	7.74077	8.12917	8.16142	8.25537
BIRC3	4.6859	4.82652	3.90376	3.16794	3.66585	3.88947	4.0703	5.11448	3.3738	2.12675	4.45242	4.07678	4.49371	2.52005	4.81449	3.09541	2.52075	3.75628	4.73525	4.91504	4.59517	4.1652
BIRC5	5.66546	6.32047	6.3475	6.23223	6.07849	6.00933	6.22238	6.03729	6.61759	7.1796	6.25481	6.08882	5.76507	6.66997	5.98259	5.66648	7.0967	5.93269	6.85285	6.65177	5.63886	6.27055
BIRC7	5.90114	5.55093	5.90356	6.12311	6.47681	6.16282	6.02151	6.36716	6.55494	5.448	5.82889	6.22207	5.64983	5.53422	6.10298	5.69383	6.88668	6.22292	6.28754	5.14041	6.26128	4.85101
BLCAP	10.9992	10.6631	10.3011	10.5379	10.702	10.7386	10.7447	10.6309	10.9854	10.2099	11.1298	10.9787	10.2413	10.7892	10.617	10.7892	10.7134	10.8267	10.8412	10.5962	10.8481	10.4695
BLK	5.76658	6.23864	5.74733	5.95915	6.13831	5.36469	5.863	5.26195	6.08214	4.31305	5.73158	6.09971	5.45795	5.88186	5.34709	5.76776	6.33707	5.61319	6.68253	6.4017	5.84803	5.64557
BLM	6.53622	7.00633	7.359	6.24423	6.99037	6.89534	6.82045	7.33337	7.23393	7.08631	6.51292	7.38831	6.99991	7.73091	7.24819	6.74658	7.77367	6.79445	7.66734	6.74761	6.83155	6.69678
BLMH	4.34822	4.23564	5.7541	6.24423	6.16182	6.74158	6.31751	4.33385	4.40837	4.53731	5.6451	6.40514	4.17943	5.3435	6.2631	6.63678	5.07964	4.79619	4.6936	6.0295	6.35786	5.64362
BLNK	5.66958	6.23166	5.74105	5.63002	5.92694	5.45171	6.34627	6.6713	6.20325	6.06065	5.08435	5.63665	5.48907	5.42323	5.51241	5.42373	6.52218	4.98035	5.48876	4.84549	5.86555	5.6633
BLOC1S1	8.83834	8.80501	8.83788	9.21575	9.1892	9.41976	8.619	8.75797	9.68114	8.87095	8.77534	9.09505	9.14931	9.68343	8.99143	9.35161	9.93391	9.68343	10.2736	9.29363	9.32385	8.72076
BLVRA	7.44113	7.72824	7.36519	7.57397	7.729	7.64872	7.483	7.60793	7.33054	7.04688	7.6779	7.56589	7.28993	7.14123	7.59995	7.32708	7.07712	7.50405	7.64872	7.29796	7.10974	7.07978
BLVRB	8.58055	8.34264	8.48562	8.31533	8.42781	8.39356	7.63347	7.46089	9.2127	8.56793	8.47046	8.94434	8.50695	9.34732	8.10163	7.99975	8.54214	8.14865	8.56496	8.70811	8.23162	8.77149
BLZF1	2.82006	4.27193	3.87236	4.03336	3.71006	3.57052	3.46487	3.7998	3.87543	2.1727	3.77312	3.8236	3.55974	3.47822	3.52313	4.1892	3.59343	4.39583	3.41079	4.42449	3.78612	4.16845
BMP1	5.84149	6.58384	5.95939	5.81634	6.15701	5.74568	5.72446	5.20591	5.33717	5.00023	5.76183	5.75857	6.06868	5.27429	5.18981	6.08795	5.44739	5.59088	5.48876	6.09488	6.10836	5.90143
BMP10	7.05048	7.21329	6.61581	6.85145	5.34629	6.36576	6.68738	7.1949	6.98796	7.43938	5.53758	6.27921	6.89795	6.64117	6.24705	6.78828	7.42842	6.38931	7.56868	6.41856	6.46615	6.56179
BMP15	6.36559	6.77844	6.96709	6.71845	6.72372	5.9477	6.59905	6.28201	6.72068	7.13549	6.32736	6.59788	6.70156	6.78586	6.47772	6.678	7.72354	6.68619	5.97164	6.37974	6.42132	7.0182
BMP2	5.32376	4.80071	5.40822	5.48645	5.06435	5.59322	6.06656	5.62267	5.50123	6.09864	6.00625	5.59442	5.82104	5.90315	5.65704	5.30825	5.52234	5.06467	6.31579	5.4095	5.72366	5.38127
BMP2K	4.11191	4.30655	4.13242	4.51872	4.04711	4.52239	3.52987	4.20208	4.31539	4.49601	4.76054	4.05345	4.10971	3.16299	3.44193	4.12763	5.38333	4.36462	5.4073	3.73905	4.0748	4.56255
BMP3	5.64188	6.27312	6.9075	6.27265	6.023	6.60235	5.8369	7.34084	7.51	7.18921	5.80078	6.58097	5.61005	7.00034	5.66477	7.04964	5.27779	6.48185	7.58314	6.5106	6.11809	6.36155
BMP4	3.78232	3.68061	3.40298	3.44021	3.83247	3.54858	3.70419	3.42549	4.07343	3.69018	3.89963	3.78048	3.6389	3.464	3.91079	3.3006	4.16855	3.37633	4.02265	3.90906	3.5006	3.56398
BMP5	5.64188	6.66296	5.88431	5.92082	6.38081	5.61957	6.0088	5.72988	5.80506	4.38861	5.88264	6.06973	6.2552	6.32471	5.96717	5.72446	6.20347	5.98911	5.214	6.172	6.37088	6.19404
BMP6	5.5831	5.42959	6.21438	5.33894	6.42611	6.41799	5.37077	6.12519	5.30226	5.37736	6.12651	5.95043	6.02157	6.37211	6.17229	5.81254	6.56509	5.836	6.57221	5.99701	6.42132	6.08136
BMP7	6.49118	6.36326	6.3753	5.22758	5.34759	4.87969	5.67184	4.86101	5.65975	5.725	5.55046	5.62075	6.13591	6.2022	6.21791	4.55979	5.71734	6.22688	5.09127	6.40977	5.5063	4.94445
BMP8A	3.85242	3.38317	3.92986	3.55948	3.87407	5.0505	4.14445	3.93928	4.31539	4.47756	3.75513	4.18354	4.09958	4.15855	3.59985	4.62696	4.92754	4.32744	4.75652	4.18419	4.49315	4.10971
BMP8B	5.96742	5.37693	6.22572	5.92285	5.7594	6.0377	6.33248	5.4833	6.04411	6.60579	5.11572	5.86814	5.17897	4.84768	5.80249	5.50466	6.13571	4.4151	5.39473	5.91975	5.1775	5.4444
BMPR1A	7.40575	7.32555	7.38962	7.20925	6.3096	7.43012	7.11119	7.50771	6.81637	6.58059	7.29897	7.32157	7.24431	6.77005	7.35383	7.51015	7.04591	7.2525	6.94026	7.17345	7.29758	7.02859
BMPR1B	3.8326	6.05914	5.93993	4.62945	6.18031	4.41044	6.36098	6.84764	6.34118	5.85735	4.81764	4.6902	5.28204	4.54409	6.4757	3.89018	4.87537	6.45342	5.09644	4.40358	3.90806	5.47976
BMPR2	5.19531	5.7701	4.76347	5.57478	5.91622	5.25154	5.98948	5.71131	3.96589	6.05628	4.73072	5.75857	5.61932	4.90775	5.83418	5.1865	4.7543	6.45071	5.24596	5.93207	6.12629	5.51566
BMS1	7.75038	7.5456	7.53726	7.49915	7.29563	7.50602	7.18611	7.29043	7.98508	7.81819	7.36243	7.29625	7.15235	7.47047	6.78545	7.8519	8.15741	7.3009	7.44615	7.58576	7.39592	7.3678
BMX	4.06667	4.47806	4.61986	5.53678	4.55473	4.13151	4.43587	5.55864	6.90768	4.84768	3.59509	4.4119	4.3299	5.60218	3.41539	4.57875	4.60276	3.78299	4.89429	4.4521	4.52671	4.1587
BNC1	5.7816	3.57921	5.913	5.81424	6.04656	5.35702	6.32047	4.0074	3.43827	4.76457	5.36707	5.72007	5.33041	4.89113	3.62497	5.28958	5.40906	6.60715	4.30726	4.10692	4.99603	3.50354
BNC2	7.26727	7.94182	7.56816	7.28272	7.69277	7.2499	7.68216	7.71724	8.13314	7.50405	7.36832	7.61177	7.78103	7.84251	7.38068	7.15365	8.18567	8.05905	8.57408	7.77633	7.70106	7.51913
BNIP1	6.23061	6.27122	6.20771	6.113	6.19527	5.54507	6.22624	6.09819	6.36084	6.15793	5.75121	5.91657	5.59322	6.06203	6.47599	5.74797	5.97288	6.67459	6.27837	6.47053	5.83133	6.43649
BNIP2	6.39506	6.23402	5.97233	5.27353	6.51403	6.19239	6.50891	4.10177	5.9257	5.96742	6.98779	6.40377	6.46195	3.04452	6.59362	6.96842	5.22807	7.14017	5.12646	6.6742	6.24186	6.49754
BNIP3	8.05443	8.37103	8.47634	8.65966	8.67191	8.36547	8.36744	8.86049	8.82278	8.87723	8.1139	8.40103	8.58682	9.22161	8.43963	8.8333	9.04486	8.75575	8.69289	8.43963	8.54661	9.10935
BNIP3L	7.36314	7.27777	7.22477	7.29074	7.42793	6.97602	7.1721	6.78106	6.92816	7.29777	7.58661	7.52054	8.32002	7.07498	7.44738	7.28036	5.66732	7.75038	7.08252	7.33828	7.07187	7.41483
BOLA1	6.87924	7.0353	6.69812	7.29074	6.09745	6.38542	6.83247	7.03174	7.25173	6.52577	6.88072	5.42545	6.37397	7.03825	6.80513	6.56213	6.6919	6.66206	6.65453	6.11453	6.64582	6.89683
BORA	6.12997	5.92603	5.97024	6.22517	6.24423	5.861	6.42344	6.21767	5.97589	5.35939	5.77046	6.03104	5.65836	5.51021	6.37603	6.50273	6.68958	6.17099	5.34592	6.16483	6.04604	6.16444
BPESC1	1.34617	1.25592	1.02201	0.903406	1.11048	0.990543	1.46002	1.09526	2.33667	1.34617	0.924681	1.19656	1.16364	1.27929	1.81546	2.48175	1.55097	2.11554	1.33887	0.460699	0.790483	1.32936
BPGM	7.36283	7.08177	7.29043	7.17503	6.83236	7.29738	6.63262	6.84764	5.5929	7.01234	6.93685	6.50695	6.49524	5.90635	7.29533	5.56838	6.12129	7.12938	5.71904	6.69693	6.59508	6.63351
BPHL	6.51595	6.50563	6.84738	6.66206	5.91928	4.5941	5.20093	6.31626	6.66248	6.41005	6.18009	6.15621	6.84292	5.11615	5.3957	6.77997	6.5667	6.18992	6.59406	5.7423	5.66802	6.06554
BPIFA1	7.50405	8.16246	8.07036	7.45435	7.61863	6.86027	7.60216	7.70853	7.80249	7.8105	7.50839	7.38324	6.94976	7.61177	7.34542	7.3824	8.58132	7.34764	8.02536	8.00896	7.43329	7.72421
BPNT1	2.15707	4.40358	3.33796	4.87674	5.05785	4.70387	5.18475	5.29258	3.59886	6.09198	2.48175	5.47451	5.0379	5.10351	4.76961	5.06859	3.44107	4.72512	5.39799	5.54623	3.84196	5.0657
BPTF	6.68373	6.80493	6.88754	6.43524	6.60181	7.11757	6.41837	7.39217	7.21625	6.84693	7.36364	7.22869	7.19531	7.3258	7.0269	6.9433	7.31983	7.40144	8.02536	7.15767	7.11466	7.19864
BPY2	3.46868	3.32463	3.08878	3.81592	3.73969	2.93891	3.51347	2.92862	3.49009	3.26866	3.3956	4.0961	3.00733	2.753	2.61088	3.21077	2.82407	3.53547	3.03338	3.72168	2.64866	3.16582
BRAP	5.95668	6.17624	5.75814	5.63509	5.65574	6.29149	5.16924	5.3167	6.33899	4.15049	5.47363	5.54731	5.51848	6.30624	5.78905	6.18283	5.51654	5.93234	6.07999	5.25998	5.91372	5.27175
BRCA1	5.78397	6.58898	4.97514	5.0633	4.2292	4.58939	6.25172	5.30063	6.45485	4.30419	5.37936	5.10399	5.92746	5.97754	5.97619	4.96689	4.67075	4.75763	7.12278	4.99897	4.73984	5.15045
BRCA2	3.67048	4.42357	4.20624	4.64166	5.02303	4.60191	4.29668	4.16389	4.81125	4.4625	4.28091	4.66897	3.91061	4.05926	3.66012	3.66628	5.41481	4.37837	4.8179	4.2198	3.62469	4.08016
BRCC3	6.75171	6.93353	6.52483	6.32047	6.95172	6.62139	6.29993	5.9399	6.8502	6.42044	7.04884	6.68338	6.52663	6.63099	7.01427	6.37483	5.74758	6.41335	5.85784	6.91894	6.41737	6.50554
BRD1	6.87405	6.53511	6.50291	6.22405	6.83331	6.92852	6.36576	6.55986	5.95653	5.86726	7.2562	7.09325	6.60812	6.74609	6.98785	6.58393	6.30397	6.94157	5.74073	6.49959	7.09205	7.16149
BRD2	7.80492	7.89008	7.80793	7.68545	7.63265	8.13021	8.09233	7.3457	8.08194	7.86013	8.39426	7.95312	8.35694	8.62784	8.18374	8.2564	7.31002	8.21463	8.74941	7.99754	8.20467	7.9027
BRD3	8.69225	8.22898	8.36085	8.30799	8.33742	8.35422	8.5041	8.42061	8.54345	8.06	8.82171	8.64539	8.51143	8.69097	8.64134	8.88785	8.96332	8.97621	8.17542	8.64396	8.34032	8.45179
BRD4	7.89008	7.89205	7.65505	7.43764	7.25918	7.78561	7.64093	7.43449	8.27994	7.62551	8.15913	7.78668	7.72541	8.64189	7.77157	7.48034	8.05253	7.60081	8.68676	7.75403	7.74986	7.3798
BRD7	6.57313	6.432	6.51084	6.9533	6.94205	7.05513	6.75096	6.49668	6.08858	7.14096	6.51537	6.75999	7.145	5.33921	7.27003	7.21231	4.19538	7.20524	3.28273	7.24868	7.29352	7.16863
BRD7P3	3.51785	4.91554	3.90376	4.80325	3.70014	3.40812	3.81592	3.71862	3.54658	4.68078	5.33553	3.80344	2.74099	4.75366	4.03039	4.14672	4.97625	3.89848	3.31487	3.18317	4.8522	3.464
BRD8	7.0816	6.20725	6.26551	5.6509	6.40499	6.81673	6.26128	6.30469	7.01554	6.30226	6.80394	6.70013	6.92173	7.18494	6.74699	6.77348	6.26362	6.40716	6.40417	6.941	7.16909	6.57038
BRD9	7.0475	6.79361	7.14588	7.02711	7.71847	7.01528	6.78492	7.19864	7.95661	7.10496	7.76072	6.89125	5.17314	7.83591	4.9211	7.39935	7.29133	6.85595	7.03518	5.88217	5.03362	7.34059
BRDT	2.70261	3.83332	4.42002	4.78596	2.67764	4.63705	2.30815	4.74842	2.72105	4.22381	4.41919	3.96161	2.61305	4.65737	2.76557	2.76754	5.11058	2.74381	4.02265	2.23191	5.25127	4.27689
BRE	7.88941	7.77091	7.17569	7.68931	7.67595	7.1792	7.92309	7.35208	8.13706	7.64343	7.18115	7.81784	7.10908	7.85942	7.57135	7.51866	7.59192	7.4512	7.84429	7.84163	7.82139	7.59732
BRF1	5.05008	4.55497	4.61132	5.44983	4.41323	5.07876	4.36373	4.25861	5.6812	4.98857	5.08435	5.46788	5.13	5.11313	5.43589	4.95736	4.63407	4.8522	5.27353	4.552	5.13892	4.82353
BRF2	7.59893	7.71919	7.90495	8.0844	7.81417	7.71442	7.40444	7.89821	7.54501	7.45	7.78144	7.91349	7.49764	7.21625	7.68807	7.79818	7.19414	7.55945	8.09456	7.54893	7.57378	7.46499
BRINP1	6.1561	6.3096	6.66082	5.913	5.96548	6.0707	6.7709	6.75234	6.7063	7.35947	6.11538	6.4852	5.73645	6.40061	5.90092	6.25809	7.19115	6.087	7.16172	6.66045	5.8331	6.5106
BRINP2	4.31924	4.03849	3.98738	3.96968	4.49366	4.45182	4.22099	3.62764	4.47432	3.24427	3.57638	4.55382	4.1169	5.05304	4.98683	3.35319	3.98472	3.85853	4.19598	4.11654	3.87407	3.86113
BRINP3	1.62175	1.76492	2.13179	1.8151	2.6035	1.98082	2.08184	1.82066	2.91066	2.05316	1.78273	2.01523	1.90459	1.39296	2.14113	2.02021	1.91899	1.26761	2.4619	2.29335	2.73164	1.53534
BRIP1	3.89217	2.96393	3.10175	1.97277	3.95051	4.03752	3.30288	4.58756	2.33667	5.17731	3.35122	3.80344	2.51873	2.42013	2.29335	3.95245	5.58473	4.75763	2.19658	4.40358	3.67418	4.52042
BRIX1	2.91784	2.68861	3.91966	2.76385	3.30546	3.36707	4.77766	4.0832	1.9622	4.79882	5.0781	3.35672	3.49335	2.17143	4.23595	5.52913	3.05696	2.79447	3.28273	2.76578	5.38038	5.07697
BRMS1	7.34291	7.68691	7.20199	8.20603	7.24767	7.19357	7.33035	7.88915	7.69252	6.36623	7.56988	7.68759	7.25779	8.04407	7.01468	7.50327	7.22505	8.20847	8.61098	6.99074	7.1621	6.72575
BRPF1	5.55896	4.15716	5.71734	6.37579	5.03968	5.248	4.23564	4.0207	5.83109	5.22772	4.61325	4.79448	5.29358	6.55505	5.90654	6.44462	6.11296	5.56486	5.53346	6.12574	5.19229	5.22543
BRS3	5.32886	6.66206	4.56545	6.13639	5.65041	5.2786	6.26128	6.22746	5.19381	5.09291	5.99683	4.98388	5.9168	6.2133	5.60285	5.77377	6.37199	5.07337	6.22772	6.06937	5.78618	5.947
BRSK2	2.59514	3.63094	3.42921	4.97399	2.46329	4.91504	5.30893	4.16728	2.86916	3.10764	2.73814	2.55637	3.13938	2.04853	3.23431	4.36388	2.66063	4.71591	2.4619	3.17037	2.86916	4.69079
BRWD1	4.15681	2.52604	3.31173	4.33703	3.51023	2.56199	2.4371	2.55805	3.28378	3.68153	2.22883	4.40007	4.51392	3.98738	4.60895	5.09275	3.04522	4.87638	4.78871	3.91284	3.00362	5.15847
BSDC1	7.08994	6.99002	7.05872	7.22736	7.26981	7.31464	7.23971	6.84348	6.55494	6.57476	7.33265	7.40818	7.08514	6.80938	7.43195	6.77574	4.44644	7.38441	5.24144	6.91742	7.22843	7.22157
BSG	8.52304	8.68565	8.52424	8.80797	8.73414	8.81462	9.22161	9.36298	6.60037	9.20427	8.46224	8.84875	7.7507	4.6384	8.80356	8.66297	6.42813	9.03628	4.60251	8.45179	8.12678	8.39846
BSN	4.64649	4.28881	4.3689	4.77672	4.87537	4.36573	4.54569	4.45593	4.98072	4.38861	5.38761	4.517	3.50805	4.69551	4.23009	4.32967	4.99306	4.47782	4.83848	4.43587	4.41235	4.13062
BSPRY	5.70948	6.30427	6.35227	5.27732	5.87539	5.9189	5.38612	4.06182	5.59697	5.93605	4.04029	5.90246	6.07926	6.52515	6.27892	5.22862	6.88351	6.51659	5.96222	6.40786	4.84062	5.95595
BST1	4.19005	3.6666	3.93409	3.66012	4.31798	3.97928	4.03815	3.95157	3.7538	4.37188	3.61261	3.95064	3.6127	3.62313	3.76602	3.82632	3.60667	4.47782	3.54985	3.97279	3.90806	5.4847
BST2	5.51827	3.13753	6.39789	4.64522	5.3772	5.20374	3.96344	5.08435	7.61613	7.10908	4.26737	4.35686	4.56576	7.0924	4.03039	3.16299	3.28213	5.16838	5.83337	4.02947	4.19576	4.34822
BTAF1	6.028	5.17116	4.41044	5.32487	5.65574	6.01205	5.91344	3.64753	6.1688	6.04593	6.64893	5.65879	6.57611	5.1779	5.83048	6.16415	2.8624	5.85394	5.02603	6.08458	6.11548	6.23568
BTBD1	10.0174	9.67279	10.1332	9.55399	9.76625	10.2099	10.1154	9.77075	10.4208	9.78671	9.94885	9.41482	9.70615	10.1203	9.95607	10.0996	9.76625	9.80545	9.43954	9.81239	9.95928	10.0962
BTBD18	3.37879	2.61223	3.27062	2.82776	3.54476	3.91451	2.75182	2.80644	3.43827	2.68861	3.37376	3.25029	3.45537	5.50492	3.40276	2.65049	3.91118	2.87931	3.41079	3.72168	3.41376	2.93864
BTBD2	8.00109	7.40575	7.49726	7.0411	7.44711	7.58181	7.3258	7.29475	5.4366	6.7786	8.06	7.50472	7.40465	7.2636	7.62244	7.56704	6.01367	7.51615	6.798	7.66703	7.14566	7.13194
BTBD3	6.73855	7.0591	6.23132	6.63544	6.81816	6.71175	7.03187	7.27131	6.31074	6.40323	7.14976	6.85465	6.71573	5.73417	7.09428	6.49845	3.41681	6.19192	5.74758	6.63718	6.61176	6.99019
BTBD7	4.62842	5.24156	4.91351	5.32273	3.26784	5.75121	3.96344	5.75332	3.49009	4.48285	4.83537	4.2135	3.80309	4.64199	5.1007	4.98654	4.1611	5.1865	5.34842	3.94078	4.31126	3.74143
BTC	3.41751	2.00387	1.16364	3.672	1.45315	2.43265	2.04929	2.50346	0.990543	4.12176	2.28743	1.62699	0.836307	2.52005	1.7761	2.55288	1.09526	2.18077	1.98265	1.85573	2.59281	1.81475
BTD	5.89769	5.32866	5.92113	5.06055	5.77846	4.43023	4.813	5.79165	5.57924	4.66303	5.67123	5.49676	5.83541	6.01308	5.36059	5.92404	5.40559	5.59306	5.32046	6.10963	4.44269	5.1714
BTF3	10.617	10.5031	10.3682	10.1038	10.5815	10.6101	10.5641	10.4208	10.0299	10.2968	10.4044	10.702	10.3936	10.3682	10.5239	10.8412	9.58158	10.6767	9.53906	10.5815	10.514	10.4151
BTF3P11	4.34822	1.57701	3.87502	3.84984	2.11108	3.97928	2.72059	2.96552	2.04521	5.33921	3.05877	2.9531	2.17789	2.4678	1.5726	2.96183	2.16341	1.55771	1.82995	3.16144	1.40276	1.53534
BTG1	7.19168	7.39935	7.39592	6.87137	7.28566	7.50348	7.17872	7.07462	6.90199	7.65397	7.50439	7.59012	8.62874	7.10718	7.37669	7.53937	5.96663	7.60898	6.50908	7.04653	7.42614	7.25974
BTG2	7.5468	7.29686	8.12705	8.00039	8.51478	8.26459	8.34069	7.63347	7.38002	7.47095	7.87148	8.87556	8.79592	8.30091	9.96635	8.60815	7.63755	8.49531	8.54004	8.72612	8.24217	8.72211
BTG3	5.40104	5.63079	5.40977	5.44764	5.68749	5.4604	5.59475	5.42285	5.21842	5.88977	5.38761	5.54791	5.77141	5.68636	5.54048	5.61761	6.21767	6.48146	5.69676	5.39518	5.56486	6.02206
BTG4	2.79634	4.23564	2.98913	5.71377	3.54476	3.55974	4.28728	3.87917	3.26646	5.248	3.89963	3.58928	3.13938	3.04452	4.14328	5.92585	3.41681	3.0521	3.31487	5.26195	4.36671	3.43132
BTK	4.72456	6.03058	4.92719	4.43918	4.60413	4.46314	4.44982	3.03313	5.48876	4.74331	5.5734	5.56547	5.1007	5.25874	4.00152	5.62752	5.98118	5.0326	4.78009	6.12574	4.02016	4.69559
BTN1A1	6.30168	6.82585	7.2504	6.84567	7.11372	6.26797	6.57055	6.51292	5.81183	5.14251	5.86047	6.13399	5.79953	6.4795	6.34065	5.75152	7.44674	6.08953	7.07522	6.03709	6.36286	6.54039
BTN2A1	6.6865	6.48638	6.94466	6.93693	6.59472	6.94918	6.65733	6.79336	6.87561	6.73884	6.81106	6.29081	7.07546	6.00168	6.66619	6.98779	6.88008	6.7824	5.83337	6.72879	6.98732	6.95164
BTN2A2	5.9248	6.31232	6.08149	6.41436	5.51848	6.24075	5.9691	6.28837	6.30543	4.68524	5.63788	5.78181	5.19177	6.15642	6.21913	5.67046	5.87737	5.70437	6.79112	5.6879	6.01676	6.08495
BTN2A3P	6.50124	6.41856	6.89266	6.52122	4.05029	4.62874	6.83947	6.57364	6.77671	7.55181	4.28091	6.00669	5.39768	6.81796	5.98622	5.0254	7.60309	6.47747	7.23247	5.84534	5.82245	6.27767
BTN3A1	6.66894	7.10396	6.96992	7.02962	6.53183	6.52198	6.44856	6.93411	6.22289	7.04909	6.65236	6.82301	6.51923	6.31645	6.40009	6.23568	7.30893	5.85561	6.12698	6.49959	5.81948	6.65524
BTN3A2	3.93174	3.61069	3.73337	5.13574	2.37533	3.75978	4.40986	4.70448	3.12962	4.20754	4.61325	5.10399	5.27914	2.48767	5.08795	4.13295	2.9435	5.04853	2.8608	4.14626	3.01041	4.33543
BTN3A3	4.94744	4.95775	5.06621	4.81952	4.70757	5.55535	4.389	5.67884	3.67792	4.26638	4.13372	4.4648	4.6764	4.27257	4.62043	5.27046	3.6805	4.25305	2.42013	3.82614	3.55345	4.35328
BTNL2	5.72315	4.5767	3.84167	4.39583	4.24939	3.67098	4.57039	6.15778	4.20208	5.09046	4.21885	4.89803	4.05393	3.08229	4.91708	5.25907	3.03289	4.31266	4.37536	3.74437	5.26181	3.62246
BTNL3	7.6002	8.20266	7.65834	6.78847	7.34059	7.15175	7.67387	7.45684	7.51086	8.2671	6.7932	7.96093	7.89269	8.18181	7.53312	7.30042	7.51179	7.01056	7.74825	7.56988	7.67735	7.44591
BTNL8	3.30288	3.25828	3.32917	2.39815	3.88998	3.19712	3.44233	2.57432	3.83908	5.56747	3.03452	3.35672	3.17062	3.3861	3.16144	3.12721	3.80119	5.94012	3.86599	4.20583	3.23798	2.97415
BTRC	5.75985	6.26906	5.74451	6.12083	5.74663	5.43106	5.56398	5.96696	6.33333	5.2806	5.98522	5.95625	5.55514	5.4201	5.45724	5.99188	5.61389	5.66082	5.90693	5.72683	5.10846	6.09583
BUB1	4.35825	4.12468	4.34934	3.26175	3.44242	3.98842	3.93082	3.97203	4.14672	3.14768	3.5678	3.4871	3.94694	4.11435	3.72756	4.20867	3.81786	4.12237	4.34673	3.83625	3.77758	3.49335
BUB1B	5.42959	3.81488	4.52208	4.82744	3.60367	4.62874	4.89211	4.39177	4.50604	5.20705	5.16468	4.43023	4.87969	5.14443	3.89358	4.61344	5.32441	6.23496	4.15681	3.0051	5.39072	5.5123
BUB3	7.00755	6.90837	6.64842	6.77137	6.89488	6.945	6.86082	6.92727	6.57177	6.71366	7.17524	6.86764	6.68398	6.30262	6.85879	6.88467	6.49631	7.09482	6.17991	6.59046	6.95962	6.93025
BUD31	6.63137	6.18549	5.62977	5.99504	5.24265	6.05151	5.73144	5.95438	6.58922	5.59475	6.57023	5.74974	5.8651	6.21898	5.63097	5.59571	4.27766	5.73107	6.48828	5.57918	6.26032	5.29322
BYSL	7.01124	6.76651	5.5795	6.14245	6.56449	6.69678	7.0501	6.54967	6.4645	5.77745	6.27223	7.13784	6.45719	6.6479	6.5534	6.31558	7.49359	6.97754	5.96222	6.94259	6.88807	6.74568
BZRAP1	5.09374	4.06284	5.4833	6.01462	5.66528	6.08579	4.26481	5.39518	6.64391	6.05534	5.82889	4.70318	5.92285	6.12356	5.82211	5.51863	6.06533	4.9443	6.49039	6.16042	5.55801	5.77094
BZW1	7.43078	7.47882	7.27148	6.99383	7.53485	7.37363	7.32771	6.88201	7.04701	7.13117	7.03925	7.51263	7.23173	6.89222	7.47746	7.19155	6.31473	7.02303	6.13316	7.07996	7.54362	7.09796
BZW2	11.4156	10.764	10.8267	10.9854	11.0105	11.0951	10.9465	10.8119	11.2826	10.8481	10.8412	11.2826	10.9992	11.3006	10.9667	11.2175	11.7568	10.9992	11.4881	11.3078	11.0951	11.0053
C10orf10	6.99836	7.37047	6.33647	6.63291	6.84583	7.08604	6.24977	7.41424	6.98234	7.09587	7.21937	7.87076	7.77396	6.72163	6.61293	6.89472	6.34877	6.98536	7.08873	6.63983	7.12708	7.64319
C10orf12	4.94744	3.20438	4.01353	3.64413	3.15932	3.97556	4.60301	3.55444	5.02966	5.05272	4.21218	3.03826	2.98831	4.94019	3.9473	4.57039	4.23739	4.30495	5.6954	3.10975	3.96344	4.17526
C10orf2	6.69733	6.35107	6.78621	6.24423	6.437	5.82889	5.54941	6.09971	6.61445	5.83675	5.92497	3.177	6.30936	5.91512	6.15832	5.7816	6.59061	5.94284	6.44227	5.98522	5.74466	4.96391
C10orf76	5.75248	5.74663	5.65836	6.19066	5.78722	6.77542	5.45676	5.66893	6.96088	7.24556	5.67425	5.63813	5.52062	6.22066	5.69365	5.58668	5.89795	5.94843	6.34738	6.31232	5.77912	5.35394
C10orf88	3.48089	3.71312	4.39324	4.54661	4.5227	5.64786	5.77745	2.14405	5.8896	3.49861	4.90262	5.0025	5.33041	3.25813	5.09694	5.30208	6.40613	5.88623	3.77172	4.87969	4.5712	5.27408
C10orf95	4.33579	4.47083	4.34934	2.45373	4.6936	3.55974	4.23564	4.23802	4.23432	3.71312	4.10636	3.03826	3.228	3.57995	3.05696	2.96183	3.94978	3.1233	4.60251	4.01125	3.1668	4.31924
C11orf1	2.52936	1.34617	2.3116	4.1001	2.48329	3.26355	1.66617	1.62175	1.9622	3.17186	2.16616	1.75554	2.92738	3.19516	1.69806	3.37105	4.51092	2.9165	2.05316	1.25592	1.89651	2.42737
C11orf16	4.37188	4.69265	4.83815	4.75502	5.23403	4.76901	4.83433	3.83218	4.97409	5.55297	4.77933	4.62804	4.53032	4.61335	4.84038	4.35704	4.90262	4.34783	5.61017	4.11654	4.39195	4.1587
C11orf21	6.53436	6.53854	6.50962	6.39344	6.63222	6.62027	6.81838	6.9651	5.88552	6.63118	6.13026	6.82061	6.06868	6.81129	6.05698	6.39217	7.26981	6.14352	7.06847	6.59117	6.70223	6.4129
C11orf24	6.60235	6.00521	6.0993	6.10274	6.05268	6.49827	5.50466	5.80453	6.98299	6.09149	6.27782	6.27441	6.55717	6.95172	5.86781	6.56903	6.11884	5.72971	6.04304	6.19239	6.49372	5.95939
C11orf30	4.77196	4.45233	4.76851	4.99897	4.87052	2.64866	5.1865	5.24553	5.18531	5.18125	5.23748	5.08076	4.81503	3.52987	5.00009	5.48824	6.09545	2.89639	3.68228	5.59953	4.66245	4.92353
C11orf49	4.26155	4.53866	4.6462	4.48844	4.55473	4.6462	4.03172	4.84112	5.48876	5.2786	4.09383	4.7984	5.05405	5.13024	4.03752	5.27746	5.07233	4.80607	5.56726	4.73525	5.10173	4.73337
C11orf57	5.99554	6.67572	6.3933	6.17705	6.7474	6.37409	6.39997	6.01652	6.42979	6.76645	6.67115	6.41837	6.30027	6.54817	6.38436	6.70245	6.78492	6.33487	7.22265	5.95143	6.73419	5.97357
C11orf58	8.39846	8.23065	8.14143	8.38569	8.52304	8.45972	8.17509	8.21329	7.81079	8.21933	8.20847	8.47209	8.43498	7.62903	8.21182	8.39426	7.08897	8.332	6.92686	8.17636	8.18722	8.28584
C11orf63	4.23158	3.83332	4.60322	4.39583	4.64802	3.78277	4.4625	4.3076	4.93681	5.98932	5.42507	4.37225	4.71907	4.26049	5.42302	3.19516	4.63996	4.91736	4.8179	4.56255	6.32807	3.92171
C11orf68	8.50729	8.24588	7.96885	8.45118	8.12546	8.43003	7.98345	8.04848	8.75334	8.01037	8.21692	8.53149	8.09393	8.35862	8.51234	7.82442	8.75058	7.75343	8.73127	8.25729	8.13277	7.91964
C11orf71	7.09416	7.19556	7.40921	7.12102	7.60853	7.54533	7.44484	7.45793	7.54964	7.54588	7.07316	7.32026	7.33302	6.80586	7.28308	7.33248	7.52739	7.42894	6.93382	7.41317	7.46994	7.55848
C11orf73	6.77108	6.79445	6.64117	6.27041	6.73419	6.84522	6.26714	6.32856	5.63037	6.12997	6.65622	6.28068	6.02065	5.29285	6.66222	6.4906	5.93605	6.53245	5.13702	6.88307	6.97627	6.50455
C11orf80	3.4535	3.28378	3.68178	2.48175	3.8627	2.8147	3.41751	5.99949	3.26646	4.79176	3.3956	2.53169	3.19065	3.08229	2.17626	4.21708	3.39296	3.20783	4.53133	3.75374	1.98082	3.54939
C11orf95	7.32963	7.45568	7.22092	7.62528	7.4406	7.35102	7.38216	7.56662	7.72472	7.05415	7.02723	7.34035	7.393	7.75101	7.3221	7.2946	7.60563	7.34249	7.76072	7.42218	7.58081	7.06337
C12orf10	7.23313	7.21756	7.22778	6.78586	6.85285	6.91629	6.97831	7.03363	6.82677	7.16909	7.07829	7.38773	7.23208	6.94918	7.17069	6.93811	4.48344	6.30714	6.23874	7.40237	6.40203	6.66806
C12orf29	5.76106	5.2681	5.12874	5.07259	5.3191	5.66874	5.34203	5.45073	5.27248	6.06825	6.05605	5.63175	5.72065	5.27966	5.78488	6.12003	5.3924	5.46104	3.17422	4.76707	6.32637	5.79234
C12orf4	6.83925	6.89405	6.95291	6.5856	7.31759	7.2946	7.16769	7.35498	6.89702	7.4916	6.34194	7.24533	6.97107	7.21724	7.01516	6.54111	7.50819	7.27642	7.08252	6.91112	7.18746	7.07202
C12orf43	6.4017	5.98049	6.04845	5.86948	6.43141	5.57537	6.05278	5.99847	5.73028	6.62012	5.38761	5.90807	6.38007	6.24763	5.68175	6.29849	4.92754	5.86092	5.80388	6.65177	5.68051	5.977
C12orf49	6.45694	7.28428	7.06529	7.08693	7.52695	6.93353	7.49726	6.96001	7.393	7.07336	6.65236	7.59245	6.98279	7.40197	6.81554	6.78828	8.34225	6.86531	7.829	7.34457	7.12074	7.17747
C12orf5	5.67914	5.99302	5.94165	5.9086	6.18816	5.54311	5.29285	5.95939	5.03914	5.57737	5.90204	5.88066	5.22807	4.57715	5.67726	5.90002	4.51092	5.99885	3.43617	4.91825	6.22666	5.42561
C14orf1	5.94889	5.57395	5.47353	5.81024	5.85123	5.92012	5.56895	4.98947	3.96798	4.98713	5.46252	5.11542	5.6299	4.3766	5.73289	5.11615	4.73369	5.31554	3.49281	5.91146	5.73404	5.0784
C14orf105	1.80194	1.34617	2.52268	2.12495	1.52248	2.40873	1.60807	5.46533	2.22966	2.66257	2.06239	1.49881	1.55097	4.68821	2.12675	2.82697	1.4734	3.80379	1.67116	0.974237	1.53534	3.13921
C14orf132	5.36263	4.03067	4.5722	5.0109	4.51773	4.00823	4.87814	5.44764	4.28379	5.92728	5.18605	3.3006	5.82294	5.95695	5.58898	6.19901	5.43893	5.00948	5.75963	5.0649	5.36801	5.28958
C14orf159	8.55441	8.37976	8.9975	8.60261	8.19504	8.60742	8.69018	8.47987	8.36115	8.51143	8.69923	8.48038	8.52104	8.64396	8.65556	8.72076	7.40777	8.70567	7.431	8.65393	8.35772	8.65241
C14orf166	9.71468	9.60194	9.34093	9.54493	9.73552	9.60809	9.70615	9.43838	9.4091	9.23534	9.59436	9.547	9.7439	9.21575	9.7039	9.85808	8.62513	9.76151	8.0999	9.6779	9.7039	9.48733
C14orf169	6.58874	6.85846	6.7978	6.1196	6.72588	6.96825	6.38888	6.54633	6.54306	6.74291	6.91552	7.27268	6.66405	6.29531	6.9133	7.19578	5.98911	6.6848	5.20538	6.75697	6.98513	7.02189
C14orf2	10.4103	10.4408	10.5702	10.227	10.6767	10.4103	10.4842	10.1674	11.3078	10.6767	9.98192	10.0174	10.236	10.2736	9.80972	10.4257	10.8412	10.3682	10.7386	10.2856	10.005	10.349
C14orf79	4.13743	3.31347	4.20356	3.42702	3.9066	3.80595	4.08746	3.02266	5.02966	3.84995	6.04708	4.35686	3.6127	3.92819	3.49074	4.25392	4.89195	3.92562	4.66391	3.69623	3.64758	3.94922
C14orf93	4.53087	6.26128	6.33522	4.30137	5.26795	4.93321	5.37693	4.98276	5.94912	5.15648	5.59058	6.35056	5.11706	6.02665	5.18175	5.78934	4.29077	5.95234	5.70416	6.00907	5.40741	5.33316
C15orf39	6.81884	6.55119	6.73635	6.21593	6.44267	6.67305	6.8062	6.70223	7.35756	6.44413	7.05234	6.79643	6.70223	6.53413	6.58768	6.6526	6.22645	6.26871	7.45833	6.64874	6.55475	6.73584
C15orf49	4.67026	4.97789	6.27106	3.82403	4.86392	4.0765	5.34592	7.16113	6.1508	6.55235	5.72889	3.97241	6.156	5.02137	4.69949	6.08181	6.29918	6.82784	6.84522	4.39138	5.2025	4.57518
C16orf3	4.19005	6.08835	3.90376	6.48247	4.97514	4.45182	4.11201	4.36392	4.40837	4.37188	4.83848	5.01277	4.0659	4.53153	5.3499	4.29307	4.39854	5.29358	5.42441	5.80319	6.14262	4.29447
C16orf45	8.04722	8.24981	7.98046	8.09849	8.02505	7.80793	7.77091	8.17163	6.79522	7.69805	8.64928	8.74592	7.96504	8.10593	7.77957	7.76256	6.76639	7.65965	6.57428	7.68419	7.93924	7.88292
C16orf58	5.16735	5.36551	4.94445	4.98758	3.85895	3.57939	5.15988	5.22503	3.98772	4.55415	4.55707	4.08991	4.90914	3.14425	4.27394	3.41823	4.38018	4.7695	5.31108	5.01839	4.2078	5.1815
C16orf59	4.2789	4.72861	4.51019	4.72489	5.01785	4.44294	4.63809	4.2789	4.37267	4.88854	4.20527	5.0025	3.93513	4.97746	4.24312	4.15977	5.39986	4.63778	5.214	4.62122	4.53233	4.30092
C16orf62	6.88391	3.61069	5.89594	6.10425	4.33314	6.29861	6.14317	5.04417	6.65138	5.07686	5.70282	6.44671	6.05131	6.39736	5.25018	6.34266	3.8665	5.66314	5.58785	6.48211	6.54339	6.85063
C16orf70	2.91784	2.28208	2.69539	2.1954	2.753	4.00823	2.63464	2.43176	2.58369	4.01482	2.9345	3.08824	2.51873	2.78986	2.95364	2.43265	4.57715	3.62809	2.87791	2.53333	2.59281	2.53268
C16orf71	4.51457	5.50877	3.24336	5.02903	4.79111	4.50738	4.47749	4.68029	4.09575	3.95187	3.57638	5.23281	3.35209	6.06656	5.11487	2.89445	3.75628	5.23379	3.7457	3.99952	4.71245	3.03289
C16orf80	6.66191	6.4998	6.50962	6.9093	7.04478	6.79096	6.15442	5.40977	6.29025	6.54794	6.7061	6.80493	6.62042	6.0719	6.96009	6.85063	5.5795	6.7375	3.79582	6.67609	6.97415	6.60678
C16orf95	4.27141	3.99952	4.92477	4.49181	5.48225	5.83016	3.67538	4.93634	5.87642	3.69623	4.48802	5.15407	5.31897	5.72833	5.4287	5.0018	4.96497	4.80432	5.42929	4.27141	4.88419	5.28012
C17orf53	4.46197	4.87779	4.77933	6.67074	6.58851	4.87428	5.05025	6.99347	4.42231	5.87222	4.61325	5.50028	4.73726	5.83854	4.12855	3.96639	5.57478	5.96048	5.18702	4.76707	6.7737	4.94892
C17orf59	5.61932	5.72889	5.42323	6.00174	6.05605	5.77764	6.09653	4.57697	6.22881	5.57737	6.45628	6.05843	6.17897	4.83292	6.30134	6.366	3.74085	5.98301	5.74073	5.82895	5.88349	5.52975
C17orf62	3.85783	4.79295	4.37525	4.23322	2.15835	4.78722	3.73234	4.9246	5.8074	5.46681	5.18605	3.89018	4.90182	6.8577	4.47756	5.51863	4.23739	5.61185	6.46983	5.48119	5.66503	2.13179
C17orf70	6.80449	6.49803	6.90882	6.45186	6.93499	6.69006	5.74451	5.35273	6.83663	6.15115	6.11538	6.84096	6.185	7.47047	5.95733	6.38973	6.84435	6.27921	7.29873	6.12574	6.7709	6.01317
C17orf75	4.33579	4.10462	3.85468	3.48923	4.00173	1.44628	4.04861	4.94892	3.7538	3.91369	4.52948	2.0775	2.68264	1.5281	4.31924	4.71219	3.03289	1.55771	1.82995	4.84949	2.84728	5.45466
C17orf80	4.00802	3.53423	3.88322	3.91284	4.22197	4.1258	4.34507	4.04426	4.34507	2.95364	4.24359	4.89803	4.29533	4.0783	4.01975	4.1892	3.77589	2.69189	3.57956	3.93004	3.84974	4.1587
C17orf85	6.53727	6.7682	6.37633	6.69934	6.66356	6.61565	6.71714	6.19504	6.13435	5.88775	6.52804	6.51864	6.31626	6.75943	6.72109	6.62428	6.5641	6.37237	6.68028	6.56449	6.84721	6.30638
C18orf25	5.02969	5.65404	5.38633	5.82226	6.00308	5.97769	6.04782	5.13779	5.45995	5.84534	5.65625	5.57289	4.76968	5.43868	5.5237	6.04593	6.36416	5.41296	5.73107	5.65404	4.96562	5.35806
C18orf8	6.46382	6.47259	4.77933	6.35153	6.62335	6.55887	6.31286	6.54472	6.86983	6.43954	6.15725	6.094	6.68028	6.97542	6.84936	6.47474	7.37693	6.53511	6.81838	6.678	6.72732	6.56213
C19orf10	7.69942	7.18357	7.24706	7.3098	7.24473	7.01722	6.98578	7.35078	7.40904	6.93499	7.22662	6.97503	7.34917	7.5779	7.31983	7.00294	7.13763	6.50197	6.81581	6.79972	6.96879	7.28645
C19orf24	6.89575	6.55992	6.69341	6.89149	6.46934	6.83202	7.62479	7.04909	7.44969	7.33962	6.79937	6.77017	6.25116	6.97315	6.77751	7.06814	7.05556	6.77263	7.24072	7.01886	6.24523	6.99717
C19orf26	3.72598	2.41123	3.15749	3.78255	2.80824	5.04172	3.60257	4.12426	2.86916	3.15548	2.77782	2.84495	2.56035	3.04452	3.10544	1.96506	2.554	4.86535	4.2135	3.39182	3.43059	2.90297
C19orf40	5.75598	6.24647	6.429	6.1196	6.60116	5.9345	6.40649	6.68912	6.39632	6.33682	6.64464	6.04042	6.35955	6.79152	6.5667	6.87836	6.06177	5.49129	6.43287	6.94811	6.29837	6.58785
C19orf53	9.21096	9.26373	8.97735	8.87723	9.17074	8.9286	8.93606	9.28528	8.75882	9.47561	9.1892	9.10336	8.97735	9.63168	8.90436	9.15758	7.63969	8.99343	8.91075	9.37697	8.96332	8.91075
C19orf54	7.65523	7.5899	7.90659	7.26417	7.51595	7.31962	7.84535	7.81021	8.0781	8.01255	7.17105	7.51482	7.4702	8.30844	7.38816	7.56704	8.17306	7.09841	8.23828	7.52213	7.61837	7.43617
C19orf57	6.70939	7.79872	6.82847	5.42092	6.74987	4.99568	6.30883	7.06467	7.3262	6.86787	6.54817	6.5398	6.93231	6.37992	6.80041	4.5925	7.95245	6.52892	7.00431	5.30051	4.84062	4.97603
C19orf60	8.32002	7.34749	7.9871	8.22268	7.75651	8.28943	7.83885	7.539	9.03449	7.64001	8.26797	8.19891	7.88292	9.52909	7.8959	8.13351	9.46225	7.50655	9.75685	8.02708	7.9735	7.7419
C19orf66	6.33996	5.87593	6.32399	5.91197	5.45795	5.81773	5.03627	6.02577	6.13435	6.2096	4.84434	6.41526	6.38007	6.43631	6.33546	5.60893	7.13919	6.98048	6.27055	6.16842	6.85145	4.75643
C19orf73	5.04089	5.19102	4.18537	4.17085	4.82959	4.3477	4.49992	6.41752	4.21728	3.65992	5.36707	4.61129	4.93363	4.6384	5.4481	6.31558	4.23739	3.85853	4.2135	5.29417	3.1668	5.14524
C19orf80	3.9776	3.82495	3.83283	3.78255	4.1789	3.41937	3.84435	4.01238	4.50604	4.13413	3.97808	3.97241	4.05906	3.99385	3.87917	3.84995	3.64737	3.08788	4.58097	3.89963	3.10764	3.51785
C1D	6.98578	6.88201	6.74987	7.17105	7.03339	7.32998	6.731	7.01362	6.45071	6.75875	6.84665	6.72746	6.98785	5.71734	6.7567	7.06353	6.01908	6.90463	5.23669	7.22002	6.62917	7.46611
C1GALT1	5.75794	6.05241	6.18772	6.34485	6.24096	5.46961	5.61207	6.43276	5.6387	5.94231	5.52088	5.18583	5.91146	5.30347	5.38369	5.44622	4.73911	5.24443	5.95116	6.32493	4.90914	5.89831
C1GALT1C1	5.95261	6.24843	6.29352	6.91097	6.65354	6.29243	6.31006	5.6993	6.05628	6.19314	6.02248	6.44201	6.08953	5.65967	6.34775	6.20592	5.13441	6.49039	5.16274	6.54039	6.32381	6.19984
C1QA	2.71856	3.52313	3.71481	3.71345	3.74662	4.03752	2.77929	2.88999	3.43827	2.85959	3.37376	4.60388	7.20673	6.99055	6.34554	7.21117	5.73093	7.20199	4.60251	4.44616	6.39871	6.42033
C1QB	5.32886	5.76453	5.8395	6.17485	6.19033	3.87583	5.65298	6.23166	6.72879	5.01859	6.4053	6.78024	6.89935	7.10816	5.52682	6.85636	6.15883	6.52283	5.62546	4.29196	6.68837	5.69078
C1QBP	8.20772	7.98429	8.25061	8.17889	7.9512	8.26797	8.06513	8.22349	7.55992	7.8451	8.19198	8.37194	7.91073	7.29401	8.3547	8.53451	6.395	7.82998	5.63079	8.13079	7.8994	8.3351
C1QL1	6.13382	6.60254	6.63627	6.51116	6.38622	5.84497	6.48185	6.87546	6.62785	7.275	6.76567	6.27921	6.34627	6.89998	6.49133	5.86709	6.7567	6.22077	6.90642	5.9392	6.28667	5.91851
C1QTNF1	7.63175	7.48275	7.64762	7.72664	7.9219	7.35681	7.64588	7.13505	7.91349	8.04445	6.79129	7.72164	8.46309	8.18321	7.29058	7.37407	7.79573	7.55481	8.52516	7.63862	7.69335	7.35681
C1QTNF3	5.46363	5.64804	5.78709	5.79497	5.86379	5.80158	5.88977	5.53437	5.19381	5.98932	5.42507	5.24489	5.91512	6.18416	6.10836	5.88944	5.07233	4.61428	6.4257	5.94869	6.18435	5.61729
C1QTNF9B-AS1	6.38167	6.74917	5.08906	6.331	5.50512	4.73714	5.88534	5.04959	4.52025	5.33638	5.59602	5.04258	5.84175	5.12318	4.89195	6.41588	7.37255	5.96048	5.38761	6.65865	4.85643	5.9247
C1R	7.0722	6.83968	6.92504	6.85446	7.21238	6.28895	6.47915	7.39755	7.64295	6.32622	6.74875	7.36987	8.43963	8.28129	7.42894	7.38424	7.03432	7.36059	7.79742	6.61372	7.31837	7.03718
C1RL	4.71139	2.56497	2.38272	2.05121	2.67764	4.97837	3.77312	4.28903	2.93939	2.0775	3.37376	3.98842	5.61005	3.57995	2.38272	4.1892	4.71139	5.11365	4.48891	4.07428	4.02016	2.90297
C1S	7.37363	7.38523	7.49011	7.4744	6.35539	6.85747	6.66721	7.12846	7.30024	6.29025	7.50439	7.85599	8.66466	7.57051	7.46746	7.5448	5.3924	7.76288	4.80299	6.39841	7.55466	7.32093
C1orf105	6.28545	7.69034	6.99412	6.96203	7.04045	5.94023	7.01578	7.41749	7.66572	7.73994	6.49221	6.50197	7.01762	7.03161	6.74917	7.16616	7.98106	7.35572	8.36115	6.81046	7.03484	7.31906
C1orf106	5.97459	6.73901	6.31599	5.38447	6.10348	6.75626	6.48463	6.33504	6.35745	6.03434	5.52623	6.25097	5.84175	6.6479	5.78246	6.06701	4.79475	4.53849	6.32109	6.4257	6.63532	6.32807
C1orf109	5.80249	6.24843	6.65157	5.99789	5.50512	5.88977	5.073	6.45699	5.74451	5.54768	6.58683	5.6292	5.7306	3.30074	5.67024	5.79359	6.10922	2.69189	5.42441	4.13514	6.34827	5.40125
C1orf112	3.54395	4.40358	4.52208	4.46915	3.11029	2.14019	3.64721	2.22032	3.54658	3.54558	3.18317	2.27394	5.22275	4.44707	2.95364	2.26218	3.82632	2.01523	2.8322	2.38742	4.46338	2.57762
C1orf115	6.94193	6.41078	6.98562	6.4105	7.0166	6.28619	7.47249	3.83218	5.93959	6.48353	7.54735	7.08693	7.40371	6.88157	6.88535	6.29849	7.69646	6.05584	7.21348	6.6618	6.25253	7.02189
C1orf116	3.34075	3.45921	3.45593	3.26784	3.38117	3.65061	3.55345	3.46245	2.91066	3.83583	3.31891	3.35672	3.48583	3.3861	3.18022	3.39949	3.87881	3.34643	3.83332	3.39967	3.31947	3.38986
C1orf123	7.95706	6.36642	7.75257	6.40377	8.10328	7.74077	7.7094	7.31355	8.04087	7.58254	8.18225	8.01003	7.90879	7.74653	7.70444	8.3547	8.42407	7.60309	7.80125	8.16246	8.11167	7.51461
C1orf159	5.27505	5.44287	5.67511	4.16258	5.94541	5.37525	5.15988	5.81717	4.97409	5.57316	5.3557	6.24705	5.02326	5.68636	5.64884	3.70042	5.02486	4.16728	5.56088	5.68636	5.62112	3.94163
C1orf174	7.12164	7.12641	6.58785	6.86197	6.85802	7.33197	7.19935	6.22457	6.97801	5.9756	6.58403	7.01844	6.89253	6.65294	6.86581	6.69974	6.97936	7.05427	6.55494	7.28582	7.12708	6.75943
C1orf21	8.04549	7.31224	7.44711	7.93616	7.33767	8.0979	7.29401	7.13404	6.96417	6.32463	7.4107	7.15316	6.82517	7.08789	7.36881	7.53937	5.07964	7.04701	7.03742	7.80544	7.65834	6.66523
C1orf216	7.48795	7.26684	7.22477	7.23564	7.42105	7.37959	6.99936	7.45552	7.4129	7.5647	7.66852	7.63148	7.4129	7.55798	7.28395	7.33071	8.55441	7.07805	8.14584	7.25779	7.35598	7.13683
C1orf27	5.73844	5.34482	5.04286	5.51289	5.47745	6.22292	3.82471	4.90424	3.79755	4.94092	6.76428	5.76226	6.07174	4.53153	5.32535	6.0598	5.11572	6.52663	3.24887	5.56376	6.43631	6.1959
C1orf35	6.33221	5.89385	5.26519	6.30842	5.29495	6.72178	6.00445	5.27717	6.68284	5.52462	6.82123	6.07336	6.35779	7.15522	5.95293	6.36431	6.66824	5.7888	6.37821	6.26859	6.52676	5.80388
C1orf50	4.26784	4.72861	4.33789	3.672	5.02167	6.2631	4.42231	3.90697	4.80495	3.20783	4.16552	5.39799	5.8811	7.12091	5.97134	5.86874	5.07233	6.07274	6.00483	5.5016	6.17099	6.13831
C1orf54	6.59076	7.64391	7.68432	7.53621	7.10559	7.46869	6.89125	6.89032	8.44494	7.76272	7.3457	6.94811	7.43284	7.67469	7.23085	7.07441	7.51179	6.84522	7.69116	7.79517	7.30349	7.57397
C1orf56	4.78445	4.12468	5.35724	3.34333	4.31126	3.41937	6.113	4.25512	3.0857	5.73986	3.63232	3.1226	4.71541	2.56199	5.51931	4.98345	4.0823	3.0673	3.03338	5.47242	4.51773	4.27689
C1orf61	6.69397	7.16271	7.01389	6.81938	7.01722	6.92246	6.99309	7.27394	7.69252	6.94891	6.5504	6.80024	6.41699	7.64738	6.44277	6.61819	8.52944	6.64912	8.06126	6.9228	7.14173	7.13404
C1orf68	5.97459	4.72586	4.41362	4.91787	4.09622	3.70161	4.1336	5.35273	5.31712	3.79922	5.47953	4.61486	4.55382	4.68343	4.66637	4.50191	3.55685	4.03268	4.97404	3.97808	5.3416	4.91306
C1orf95	6.53818	6.81217	6.7521	6.50396	6.51247	6.59614	6.94863	7.24904	7.28621	6.27641	6.14903	6.81141	7.06426	5.94049	7.16436	6.83202	6.52762	6.06008	8.16635	6.60448	6.89186	6.53201
C2	6.11435	6.45752	5.48756	5.77168	5.24885	5.97004	4.47749	5.14499	6.02065	5.28303	5.63097	5.88066	4.96668	6.22457	5.16541	4.11861	4.19538	6.21097	6.14658	5.71989	6.70581	6.7966
C20orf195	4.23158	2.78004	3.55774	4.31798	2.53079	4.53514	2.18137	5.42469	3.7538	3.96639	4.17717	2.9531	4.29533	5.16303	4.27394	4.30111	4.66522	2.35044	5.09644	4.36427	3.12459	6.27872
C20orf27	5.17252	4.73624	5.16567	5.2099	5.17252	6.04094	5.06621	3.74329	6.12118	4.84038	5.19149	5.74536	4.77457	5.47964	4.92991	5.47664	5.59697	5.58426	6.32333	4.41402	5.1368	4.73557
C21orf2	4.89734	4.63924	4.44564	5.6106	4.82155	5.39221	5.1087	4.8946	6.05534	6.22386	5.33553	5.07208	5.34307	4.65737	5.73945	6.07174	6.19971	4.69315	6.23166	4.61576	4.87879	5.36206
C21orf33	8.82278	8.99243	9.27993	9.2737	8.70232	8.24588	8.81116	8.73414	9.47561	9.6779	8.78033	9.03246	9.00559	8.6636	8.90796	8.8399	9.22161	8.83618	8.86576	8.87287	8.77889	9.1689
C21orf59	5.85148	7.06529	6.26797	6.16128	6.33551	7.02782	5.23982	6.2678	5.5123	3.94163	7.32113	6.81911	6.87519	6.57476	6.71366	7.09146	4.82132	6.48488	6.6618	6.94877	7.1801	6.58251
C21orf62	6.14641	6.1256	6.57207	6.58874	6.32038	6.43798	5.88534	6.78952	6.80903	6.41752	5.90827	5.22758	5.68931	5.60764	6.35849	6.68972	7.24636	6.68119	6.88424	5.4095	6.36576	6.76975
C21orf91	5.98532	5.56151	5.24634	6.3116	4.28232	5.88088	6.25422	6.362	6.20325	6.85223	4.94305	5.38853	5.9168	5.15457	5.70775	6.16977	6.00832	5.50141	5.95116	5.57555	5.09771	5.29322
C22orf24	7.48065	7.3824	7.46908	7.44867	7.18443	7.35409	7.6201	7.68807	7.79419	7.56272	7.13167	7.16844	7.92095	8.06317	7.08269	7.87632	8.8236	7.36948	8.86576	7.37352	7.2232	7.58624
C22orf31	6.91069	7.36148	6.82847	6.53632	5.6282	6.79361	6.52407	6.35612	6.7709	5.80867	6.36155	6.19367	5.94502	6.82454	6.49196	5.82363	6.56087	6.18654	7.07805	6.65638	6.47915	6.22369
C22orf46	3.90721	4.30367	4.38676	3.57921	3.74662	4.69131	4.49377	3.90021	4.4903	4.39503	3.35122	3.75319	3.5732	4.18072	4.03039	4.64701	4.76804	4.3233	4.02265	3.87125	4.5712	6.22812
C2CD2	3.48089	3.10271	3.2579	4.28728	4.54268	3.19712	3.17752	3.28378	3.89584	4.24102	2.87348	2.79032	6.37397	3.57995	2.81651	3.37105	3.62716	3.24427	2.97663	3.14513	2.81415	3.74143
C2CD2L	4.65394	4.24312	5.62367	4.9134	4.59499	4.23307	4.22099	3.94862	5.69259	5.01158	4.03268	4.29344	4.46338	4.29647	4.17943	4.1546	5.23065	5.32008	6.63843	4.25946	4.29334	4.52875
C2CD3	5.75934	5.95341	3.92378	4.57999	5.77505	5.98036	5.95288	5.86032	6.78161	6.06825	6.71652	5.79413	5.1777	5.77505	5.007	5.16072	4.06689	4.51392	4.61817	4.43107	6.30105	5.7749
C2CD5	6.47722	4.34022	6.13235	4.06646	5.35307	6.12728	4.82008	4.07238	6.23767	4.76457	5.59602	4.57039	6.15863	5.90635	5.93168	5.79628	6.12129	6.43784	5.11615	4.83801	5.04992	6.49754
C2orf27A	6.89125	6.71938	6.58393	5.86618	6.27447	7.02945	5.14529	7.50771	5.24553	6.11784	6.19918	6.05268	5.53873	6.19695	6.62632	6.76428	6.48817	4.4151	6.18772	6.46218	4.69848	5.35994
C2orf42	6.93612	6.31835	6.49082	7.11866	6.70675	6.58375	6.5231	6.58683	6.62366	5.64362	6.43442	5.80953	6.85943	6.452	6.83855	6.31558	7.22192	6.55413	7.07083	6.46779	6.31835	6.84921
C2orf43	5.41121	5.52975	5.76275	5.23182	5.84709	5.63886	5.81164	5.7356	6.18715	5.84946	5.51931	5.36583	5.96035	5.81929	5.41269	5.69799	6.54095	5.88475	6.60387	5.87764	5.6453	5.45871
C2orf44	2.95766	4.92838	3.60213	4.99897	3.99631	6.24246	4.66569	6.38555	6.29782	3.48089	2.96603	3.44147	3.82044	4.01874	4.79546	5.29725	3.66771	4.53849	4.71014	3.33664	3.64758	4.98276
C2orf47	7.8315	7.33035	7.01528	7.72306	7.27054	7.84355	7.23815	6.90389	7.79064	7.16459	7.21348	7.65476	7.15522	6.66162	7.38558	6.8985	6.03843	6.95123	6.23166	7.74209	7.32859	7.53152
C2orf49	6.39097	6.07431	6.14628	6.01614	6.44532	6.7081	6.92394	6.69693	6.10023	6.2811	5.75626	5.64731	6.22731	4.50955	5.8375	5.34222	5.88712	4.77334	6.13316	6.6327	5.22632	5.8786
C2orf54	5.0868	4.09654	5.6124	5.93299	4.8416	5.48246	5.45676	5.80453	6.61293	5.73879	4.57684	4.3238	5.17314	6.96103	5.53496	5.63977	4.78052	5.93748	6.94783	4.40358	6.15832	5.93386
C2orf68	6.3244	5.89769	3.80249	5.44422	6.14786	6.50001	5.42545	5.53916	5.04231	4.67237	6.16168	5.69829	5.4479	5.43561	6.16657	5.248	5.05606	5.63204	5.88926	4.16769	6.17334	4.69725
C2orf72	5.60706	4.34022	3.9277	4.57011	5.01916	5.20374	4.50617	4.31451	4.81125	5.03968	4.80352	4.83165	4.70374	4.67323	3.98585	4.63179	4.43964	3.67624	5.24596	5.59818	3.91781	4.84136
C2orf83	4.48201	4.1892	3.54833	3.311	4.40986	2.89125	3.12521	5.17314	3.54658	4.10711	4.15681	5.14529	4.15941	4.82006	5.01327	3.70042	4.62858	5.49788	5.39799	4.7961	3.39949	3.84974
C3	7.45568	6.89728	6.03153	6.25813	6.159	7.51504	5.88534	6.17451	7.8042	4.06541	7.66642	7.72472	8.56348	8.31599	6.6174	7.28446	4.98428	7.9082	5.13702	5.26691	7.65698	7.65668
C3AR1	6.53436	6.74686	6.00985	6.57855	5.31426	6.5461	6.67908	5.72087	6.92132	6.17117	5.84324	6.54657	6.07174	6.88371	5.93764	5.77799	6.54597	5.04258	6.69316	6.20883	6.16068	6.19984
C3orf14	5.39007	3.49861	5.32487	4.96202	3.07411	5.87153	6.14317	5.0072	3.81592	3.50736	5.39986	5.67238	6.25395	5.00896	4.69949	5.30208	6.27391	6.85006	6.46117	4.64545	2.67579	5.71671
C3orf18	7.15807	6.84877	6.7709	6.96203	6.88279	5.92135	6.6079	6.94717	7.08478	6.87719	5.82195	6.29335	4.93363	6.20742	6.35315	5.93736	6.60116	6.77969	7.01	5.68064	5.4345	5.81551
C3orf27	3.2579	2.74381	2.93988	2.74757	3.05058	2.91802	3.18858	2.67853	3.20303	4.4934	2.81356	3.27536	3.08824	3.70053	3.23431	2.69635	3.64737	2.42576	4.23691	2.91548	3.60235	2.76598
C3orf36	5.03527	5.41517	6.62057	5.73625	5.80181	5.63123	3.97592	6.3027	2.72105	5.87557	5.60849	4.11571	5.29465	5.85324	6.11982	4.00193	4.35722	5.81498	5.50711	4.99668	6.01676	5.30893
C3orf52	2.63339	4.03067	2.84235	5.1889	3.388	4.94373	2.08184	3.79198	3.00798	3.21539	4.97399	4.85034	2.7806	5.7965	3.00085	4.61344	3.28213	1.62437	4.40457	4.47749	2.81415	4.72119
C4BPA	6.68928	6.42093	6.42709	5.1889	6.12728	6.23923	7.0169	4.67534	7.42007	6.62946	5.9916	7.05404	6.27312	6.80318	5.87737	6.756	7.60563	6.71938	7.9512	6.58683	7.22778	6.77108
C4BPB	3.33123	4.38284	3.94506	4.35895	3.09947	2.33839	3.7234	3.34977	3.20303	3.39967	3.54737	2.4678	2.38272	2.37144	2.40122	3.35319	3.22639	3.51347	3.35371	2.95509	3.32975	3.32065
C4orf19	5.68591	5.49103	6.27312	5.94849	6.46058	5.93234	6.66721	6.59203	5.54471	6.41588	6.09156	6.27717	6.24215	5.84635	5.99302	5.73158	6.59061	6.56879	6.27593	6.59673	6.47691	5.62894
C4orf27	6.90409	6.97813	7.04214	6.91456	7.11957	7.05891	7.01448	6.93962	6.98796	6.5288	6.9603	7.085	7.33894	6.82604	6.97329	7.5353	6.81828	7.4107	6.41367	6.79006	7.06353	7.13064
C4orf29	6.17978	6.07834	6.07552	5.69884	5.35307	6.38126	4.80352	5.99196	5.24553	6.08835	6.3592	5.10229	5.68931	5.72263	5.4427	6.29492	5.1515	5.48303	3.51586	5.7681	5.86984	5.90769
C4orf6	4.47554	5.74288	5.78709	3.22346	4.66256	4.55979	5.34203	4.81104	3.79755	4.72378	4.63924	5.01277	5.27914	5.63956	4.77902	3.81786	6.25238	5.10173	5.96222	5.9075	5.47403	5.97493
C5	4.98072	4.50713	4.47749	5.92285	5.87164	5.91639	5.83048	5.3191	5.2853	5.56439	5.59058	5.97604	4.44844	5.16303	4.59887	4.73401	7.28666	5.02615	5.83908	3.77134	5.50098	4.58097
C5AR1	4.6905	5.57666	2.7937	4.28728	5.56316	5.52111	4.84665	5.248	2.39815	4.79176	4.72489	5.53203	5.69665	4.50955	5.05806	5.72446	3.00461	4.82936	5.55368	5.26989	4.8522	3.92171
C5AR2	5.8387	4.93342	3.68943	5.28204	3.92263	2.90646	4.95515	6.43784	4.1587	3.09541	5.39986	5.94004	3.91061	4.65737	5.15816	5.17201	5.74466	6.07984	4.03849	3.74437	5.26519	5.15265
C5orf15	7.82191	6.87646	7.16909	7.22986	7.33986	7.21461	6.82771	6.51633	6.33333	6.72785	7.30011	7.54443	7.25289	6.61805	7.63075	7.42341	6.45485	7.27826	5.44503	7.29643	7.51179	6.9167
C5orf22	7.41112	7.7025	7.21543	7.59033	7.5341	7.52973	7.53343	7.39632	7.61928	6.8408	7.16313	7.44615	7.5025	6.8985	7.59952	7.45958	6.7567	7.46746	6.68439	7.4586	7.44287	7.55574
C5orf28	4.2789	3.68061	3.80249	2.28591	4.39165	3.53004	4.13014	4.78823	2.28336	2.36707	3.64835	4.0961	4.53703	3.64617	4.40973	3.93897	1.36571	2.55288	1.05901	3.82112	3.78214	3.96198
C5orf30	5.72315	6.83236	6.53962	6.36171	6.53365	6.23242	6.13415	6.76786	3.85824	6.76267	6.26871	3.60988	5.73216	4.1487	6.34775	6.19901	5.52234	6.2629	4.88634	4.34219	6.08613	6.14002
C5orf42	3.19613	3.03281	2.77713	4.13553	2.9963	2.23867	2.77929	2.71856	3.70234	2.57432	3.61261	3.81725	2.92738	3.96364	3.32357	2.84638	2.66063	2.35044	2.8322	3.65977	2.18077	2.79763
C5orf45	4.81588	5.89869	3.96997	4.19635	4.50363	4.75077	3.7656	5.13049	3.59886	4.20013	5.13669	3.9264	3.83253	5.40964	4.27394	3.57052	3.05696	6.01264	4.23691	5.32525	5.65723	3.26743
C5orf66	7.29401	7.22736	6.83421	7.00847	7.17747	7.68341	7.1496	7.28112	8.20467	5.84324	7.23993	7.0558	7.22559	6.82144	6.28823	7.15685	8.20421	7.27995	7.93193	6.94877	7.11912	7.08897
C6	7.08693	7.66551	7.3991	7.69034	7.28686	7.21046	7.47746	7.55968	6.46779	6.49803	6.94863	7.19228	7.42983	7.4129	6.45827	7.08087	7.56683	6.96495	7.58624	7.24974	6.91055	6.93575
C6orf10	3.0899	3.09053	4.53117	4.36803	2.98174	4.2462	6.09137	4.23307	3.93478	6.29309	4.7125	3.9264	3.96477	4.83292	3.97592	5.41517	5.1515	5.86092	6.7089	4.44616	3.4435	3.94163
C6orf106	7.80598	7.7547	7.3977	7.54735	7.35262	7.76505	7.72581	7.97432	7.66289	7.21231	7.89082	7.86509	7.01796	7.77856	7.71632	7.65795	7.3262	7.47365	7.89112	7.50472	7.89821	7.48516
C6orf120	6.48652	6.92246	6.08414	6.59701	7.05491	6.96646	6.84292	6.36716	6.56891	6.54437	6.85655	6.73542	6.33682	5.55163	6.42132	7.07441	5.96993	6.48939	5.58447	6.71149	6.81024	6.44049
C6orf123	4.54569	6.23166	4.62507	4.78596	5.56486	4.32744	6.07984	6.55649	4.57697	5.19531	4.42958	4.74676	4.24847	6.77922	4.35542	3.98538	5.01609	4.92244	4.78871	4.60028	4.5084	4.48869
C6orf15	6.43334	5.88323	6.04845	5.60671	5.8036	6.53077	6.3342	4.06182	6.01511	4.09792	6.28754	5.75857	5.62301	4.9289	4.56305	4.29307	5.60357	7.04701	6.267	3.99952	3.84196	5.07026
C6orf211	6.65944	5.97632	6.0021	6.06837	6.43973	6.89715	6.44721	5.22503	5.71269	6.03518	6.6082	6.0088	6.40716	5.67264	6.74917	6.94863	2.70577	6.52892	4.67716	6.82025	6.46195	6.53759
C6orf25	5.863	6.2865	5.88901	6.48781	4.16424	4.91825	6.30153	6.08683	3.5732	4.32007	5.92092	4.59887	5.43094	5.97604	5.13574	4.67609	4.81177	6.28127	5.51337	5.81515	5.28258	5.08527
C6orf47	7.3908	7.56455	7.66369	8.03984	7.20337	6.87998	7.31042	7.70166	7.67846	7.26401	7.34855	7.41932	7.11134	6.7133	7.49955	7.26135	8.19378	6.82567	7.4107	7.24277	7.13466	7.17985
C6orf48	8.46487	8.63215	8.44494	8.30304	8.36547	8.20156	8.34847	8.53149	7.5574	8.1982	8.03434	8.20421	8.70232	8.17636	8.21046	8.3316	7.00245	8.29921	7.79742	8.01709	8.235	8.14055
C6orf62	6.76732	6.86397	6.6713	6.15584	6.91127	6.77542	7.01335	6.89032	6.24011	6.34194	6.78258	6.77606	7.00656	6.98172	6.95164	7.08087	6.55887	6.85962	7.05815	6.93244	6.96953	7.33613
C7	4.36138	4.11349	4.11861	1.57701	2.79163	4.94646	3.33588	3.23146	3.77819	5.40838	2.65461	4.92213	5.95099	3.32463	4.52208	3.05381	2.16341	2.08863	3.06446	4.77814	3.4435	3.641
C7orf26	6.13293	6.35075	6.11705	6.16128	6.16614	6.51008	5.74611	5.18637	6.82006	5.6729	6.42492	6.19835	5.90837	6.49754	6.39033	5.86282	6.64252	6.16514	6.99037	6.5874	6.29149	6.03453
C7orf43	5.25319	5.88901	5.27674	5.08656	5.83728	6.12137	5.14085	5.44503	5.16838	4.05957	4.52948	4.76851	4.62412	4.97746	5.11487	4.32967	6.25677	5.62617	7.01547	5.35113	4.35462	4.89211
C7orf49	7.67387	7.67192	7.57554	7.92897	7.46746	7.54443	7.58689	7.69144	7.61837	7.77752	7.98469	7.23732	6.97204	7.1023	7.25946	7.19578	7.64118	7.93342	7.54893	7.3181	7.57515	7.25155
C7orf63	4.03774	4.43918	3.67393	3.88998	3.98772	4.69848	3.32245	4.19872	4.1336	4.82936	4.04029	3.8319	3.9734	4.13109	2.98944	4.3766	6.04143	4.18478	4.80299	3.89132	3.57709	3.91451
C7orf69	3.55735	3.82495	4.22715	3.78255	3.92263	4.66751	3.74998	4.58165	3.89584	4.08081	4.41919	5.34592	3.89765	4.31229	3.42451	3.93897	5.33051	3.8905	4.74827	4.09654	4.4903	3.07166
C8A	4.49315	3.25828	4.62507	2.94041	3.98772	4.51227	3.73969	3.90697	3.70234	4.20358	3.00563	4.49992	3.6389	4.31229	3.91079	3.995	3.28213	4.16728	4.0816	3.97279	4.1824	3.85766
C8B	6.72927	6.30427	6.45678	5.27175	4.85569	5.37229	5.4483	6.91862	4.95775	6.29458	6.01105	6.80166	6.26008	7.12091	4.30074	5.84901	5.71432	4.87399	6.80361	4.89734	4.4716	4.65422
C8G	1.87511	2.05631	2.02484	1.76114	2.1894	2.17789	2.04929	1.89769	2.53268	2.60597	2.06239	2.4678	1.90459	2.11202	2.02659	1.88064	2.22883	1.97506	2.55512	1.987	2.07895	2.16067
C8orf17	6.01628	6.05502	5.19021	5.14085	5.90787	5.68816	6.29441	6.2089	6.22013	5.56895	5.68	5.80518	5.57613	6.13415	5.42024	5.14666	5.85394	4.74676	5.20538	5.48907	5.79425	5.9168
C8orf33	7.13079	6.99458	6.66856	7.19962	7.16071	6.96388	6.6352	6.60812	7.26002	7.01528	7.20601	7.36607	7.14706	7.27107	6.8874	7.24407	6.7399	7.24688	6.798	7.19357	7.1621	7.27107
C8orf4	5.14316	3.98916	5.94446	4.50055	5.448	5.4285	1.81389	4.74331	4.82566	4.71139	4.68029	3.52381	4.67408	1.5281	5.7286	3.89018	2.42361	4.21576	4.15681	4.93977	5.0135	5.68159
C8orf44	4.26155	4.60413	3.68943	4.40837	3.45305	5.53805	3.62469	5.28864	2.93939	3.19951	2.59113	4.3238	3.77478	3.11002	3.82223	4.72894	3.1967	5.58898	3.95217	4.65183	3.08806	5.04571
C8orf60	7.29533	8.13662	7.84803	8.04147	7.73055	7.44792	8.12207	8.17889	7.78448	8.91806	7.33634	7.88032	7.23944	7.56455	7.59167	6.84414	8.50184	7.81301	7.964	7.70194	7.24212	7.60625
C9	5.04495	3.68061	4.56224	4.71175	4.42749	4.38778	4.66569	4.8238	5.13942	3.60493	2.22883	1.70244	3.72305	4.18072	2.22504	3.09541	5.7804	5.08981	5.17093	4.84549	4.37385	3.96198
C9orf114	4.98072	4.39543	3.21587	5.67811	4.53068	4.62507	5.33879	5.64007	3.83908	5.81358	5.92497	5.67238	4.51392	5.44869	5.77663	5.8165	4.01934	4.99066	4.36095	5.10648	5.79963	5.2786
C9orf116	5.71806	5.58738	5.69676	5.94486	5.43082	5.56279	5.78696	6.78747	5.9257	5.94954	6.06093	5.40258	5.14812	5.8124	5.93062	6.01462	5.85686	5.13779	5.59339	5.0109	5.67084	5.49759
C9orf156	5.32206	5.52289	5.53916	4.74276	5.69855	5.18346	5.74333	5.33031	5.88308	5.21441	5.68194	5.32449	5.1635	4.93196	5.36378	5.88308	5.677	5.64768	6.01179	5.60764	5.48358	5.23347
C9orf16	6.41088	6.53123	6.42531	6.55587	6.33551	6.37469	6.43464	6.75186	7.11243	6.94674	7.04653	6.66806	6.28588	7.63203	6.40853	6.61978	6.88201	6.33078	7.74495	6.64271	6.2895	5.81692
C9orf3	9.5109	9.19439	9.70615	9.16744	9.49045	9.22333	9.68343	9.44352	9.17867	8.99143	9.01903	8.8333	9.37697	9.22608	9.47356	9.24647	9.5109	9.07048	9.15758	9.31924	9.20262	9.08319
C9orf38	5.53916	4.7678	3.93409	5.82002	5.45795	3.27867	5.57112	5.209	3.70234	4.78707	3.44193	5.4187	3.30223	3.08229	4.20208	4.87489	6.09917	6.40928	4.44826	6.23793	3.4435	5.97493
C9orf40	5.18594	5.40339	4.3689	5.51897	5.38633	5.29101	4.33314	5.15315	5.8074	5.248	5.0383	5.28204	4.85921	3.84401	5.56439	5.32084	5.17925	5.69468	5.22076	6.12574	4.95256	4.46029
C9orf53	2.45792	2.96393	3.42921	2.42576	2.9335	2.71485	2.70068	2.98831	4.54834	3.34092	2.52207	3.35672	2.54402	2.60789	2.6475	3.25274	5.62235	2.6529	4.60251	3.30288	2.44934	2.49496
C9orf78	6.58347	6.86324	6.37159	5.81757	6.58803	6.41436	6.71791	6.22598	5.83109	6.1151	6.77414	6.74815	6.60593	6.31645	6.66082	6.47868	4.70361	7.02389	4.88634	6.70175	6.54597	6.55538
C9orf9	6.78179	6.89405	7.2562	7.53434	6.94582	6.26567	7.49011	7.08391	7.13435	7.88374	6.57898	6.42825	6.16782	7.41499	6.78694	5.73728	7.6885	6.95745	7.05643	5.59738	6.40203	5.02557
C9orf91	6.28667	6.09137	6.03931	5.78696	5.76058	5.40299	5.97182	6.20206	6.58251	5.60159	6.05605	6.07133	5.80883	5.9189	5.9235	4.78142	7.36385	6.42629	6.0764	5.16011	6.22985	6.00445
CA1	6.30662	6.4025	6.5539	6.41856	6.452	6.17692	7.14684	6.56237	5.63676	7.05491	6.14375	6.59916	6.20631	6.47275	6.65836	5.8581	7.31983	6.41602	6.77414	6.58785	6.09149	6.19066
CA10	2.68559	2.41123	3.20059	2.58336	3.05058	2.48927	3.12521	2.63339	2.67164	3.07376	2.44987	1.94933	3.06497	2.37144	1.95453	1.64919	3.25274	2.46659	3.09454	2.67316	2.03893	2.41123
CA11	6.13225	6.06054	4.49586	3.96115	3.97868	4.57906	5.14085	4.44675	5.37571	7.40409	6.18009	4.61129	6.11809	6.4795	6.14563	5.4561	5.45658	4.44675	6.28391	5.81515	6.81342	3.66012
CA12	6.19885	6.09634	6.22162	6.65177	6.15808	6.3613	6.70091	6.47521	6.46632	5.96839	6.18397	6.34898	6.14198	6.28983	6.23072	6.1508	6.98634	6.14229	6.74347	6.27767	5.90315	6.17786
CA14	7.84535	8.11466	8.62222	8.01749	8.08396	7.97166	8.10723	7.77561	8.65139	8.65806	7.799	7.65541	7.73395	7.83092	7.77429	7.96208	8.04117	7.79419	7.97206	8.38256	7.56662	8.40218
CA2	7.23872	7.51889	7.57966	8.2261	8.25901	8.09953	7.88451	7.40197	4.59088	7.92358	7.52695	7.33524	6.92758	5.6292	8.2166	7.33071	5.31712	7.66673	3.54985	7.56797	7.32555	7.63472
CA3	10.7386	10.508	11.1025	10.5191	10.7892	10.7506	10.5743	10.5815	10.796	10.3936	11.0053	10.796	11.3739	11.4156	10.903	11.3334	11.4022	10.7242	10.1556	10.8267	11.0227	11.3414
CA4	6.97415	6.90463	7.25755	6.54128	6.81952	7.10246	7.08749	6.77735	6.40096	7.12725	6.70406	6.96156	7.09222	6.71057	6.75156	6.65546	6.395	6.70091	6.65453	6.98613	6.85573	6.81364
CA5A	5.42229	6.08549	6.43889	6.92546	6.29458	5.80158	6.71791	6.74365	5.58703	5.54922	4.84434	6.32975	5.80438	5.73417	6.18166	5.12549	7.40081	6.78298	5.19728	6.55973	4.38334	6.74974
CA5B	4.3118	5.00377	4.97287	4.38978	5.32756	5.17717	5.30037	4.54899	4.65978	4.91363	4.50688	4.74447	4.88525	4.78774	4.41808	5.64731	5.04323	4.33057	5.83908	5.44636	5.26358	5.78771
CA5BP1	6.21074	6.72091	5.12576	7.06444	3.64357	7.06149	4.79649	6.66017	4.25255	4.31596	4.37327	4.25354	4.23108	3.464	3.83253	5.99188	3.69399	3.71791	3.84235	7.11009	3.86175	4.15171
CA6	7.52169	4.904	6.31473	7.0837	6.3872	6.58375	7.13527	7.78016	5.63365	5.07939	6.58265	6.88219	6.64212	6.41588	6.65593	6.26362	5.63394	6.46249	5.30347	6.03179	4.42679	6.73186
CA7	7.25173	7.78917	7.601	7.34504	7.58969	7.20366	7.2343	7.18757	8.16169	7.67449	7.37047	7.27185	7.48034	7.90495	7.40237	7.55133	7.96233	7.15743	8.65966	7.43195	7.44183	7.67139
CA8	4.26155	3.81488	4.23933	5.67523	3.95842	5.86426	4.48665	5.67004	5.93017	6.90183	4.42958	3.90161	3.24427	5.1779	5.3499	4.04333	4.89195	5.9246	4.65482	4.82187	5.78207	3.41712
CA9	4.6905	6.49387	6.47506	6.90264	6.90443	6.60524	6.61769	6.72713	7.09028	7.3098	6.45059	5.76226	5.92042	6.80586	5.62697	5.82363	6.85498	6.60827	7.75504	6.58546	6.84721	5.75495
CAAP1	6.23804	5.83613	6.04537	6.515	6.34795	6.03689	6.96118	6.23402	5.41996	6.57146	6.33522	6.35481	6.18729	5.89769	6.25395	6.76428	4.60276	6.19927	3.2142	6.18729	6.20725	6.09455
CAB39	8.91349	9.32135	9.36298	8.76475	9.4091	9.65355	9.38701	9.10543	9.13369	9.30094	9.37904	8.89255	9.35161	8.64689	9.65011	9.99923	7.50177	9.45311	6.85892	9.74674	10.0129	9.547
CAB39L	2.79634	2.63748	3.36401	2.66633	2.9963	3.14832	2.90646	2.83013	3.81592	3.66306	2.77782	2.89723	2.83013	3.04452	2.70768	2.76754	4.16855	3.45648	3.31487	3.06446	2.86916	3.03768
CABIN1	7.42614	7.18081	7.21422	6.80272	7.29796	7.33538	6.94674	6.37159	7.06368	7.36908	6.9633	7.11564	7.56297	7.27318	7.37463	7.06353	6.41139	7.08391	7.20949	7.14337	7.33175	6.981
CABP1	2.57959	3.1259	2.71179	2.68264	3.07411	2.83953	2.80284	2.57432	3.44933	3.2265	3.05877	3.13116	2.92738	2.60789	3.13207	3.85766	2.98174	2.54304	3.11474	2.52268	2.70261	2.54986
CABP2	3.22639	3.39517	3.84167	2.94041	2.81608	2.87429	2.65568	3.459	2.82559	2.91802	2.96603	3.71791	3.19065	2.753	3.03289	3.08252	2.96552	2.96008	3.2142	3.43132	3.36574	3.08276
CABP5	4.21555	4.25482	4.53762	3.60819	4.72861	4.51227	4.48134	4.37029	4.53632	4.00798	3.64835	4.47666	4.15941	4.49637	4.09638	3.96639	4.55285	4.58809	4.74827	4.55771	3.68759	4.23676
CABYR	6.14893	6.13764	3.86599	6.05572	4.93321	6.47892	6.49896	7.17027	6.72562	5.91469	5.9308	4.82832	5.68451	5.93629	6.48828	6.55801	6.71366	6.77969	6.95981	5.9075	5.46694	6.27872
CACFD1	6.96972	7.28112	6.29131	6.03578	7.22967	7.18757	7.16415	7.72031	8.02873	7.02532	6.19918	7.39443	6.66405	7.53919	6.67686	6.43872	7.80309	6.77263	8.58616	6.765	7.38299	6.98536
CACNA1B	2.70261	2.74381	2.77713	2.55288	2.95136	2.83953	3.8671	2.66911	2.91066	3.29058	2.77782	3.03826	2.76281	2.82697	2.63136	2.43265	3.10975	2.69189	3.06446	2.59664	3.26579	2.64337
CACNA1C	3.96085	4.43453	3.55345	3.16105	3.58503	2.79163	4.84665	4.05406	2.69443	2.84728	3.89963	4.15049	3.65899	3.34294	2.91936	4.46209	3.25274	3.25201	3.28273	3.44107	4.62453	4.73337
CACNA1D	5.6299	4.9373	4.13553	4.6563	3.82447	5.813	5.84937	5.13924	5.71269	5.24144	4.62594	5.14784	5.43589	5.86047	5.71503	5.55153	6.17654	5.20852	5.8161	5.58219	5.13892	5.42929
CACNA1E	4.14445	5.67499	6.22457	6.1151	4.43881	5.61405	6.12311	5.64745	6.06289	4.94092	4.57684	6.11863	6.25644	6.66752	2.94004	3.92789	5.9189	5.01396	6.01462	2.76578	5.58112	2.59825
CACNA1F	4.38452	4.60413	4.23322	4.26049	4.71089	4.37267	4.1546	4.25512	5.49474	5.22772	4.4402	4.75567	4.34168	4.46014	4.19058	4.25392	4.96771	4.67359	5.41671	4.5838	4.38334	4.34374
CACNA1G	4.4119	4.54976	4.57518	4.5271	3.96874	4.57181	4.41919	4.00403	5.02416	4.89655	4.44379	4.72894	3.88989	4.82832	4.0765	4.83939	4.32551	4.31099	4.16459	3.9905	4.56224	4.27193
CACNA1H	3.33123	3.74027	3.76073	2.84378	3.33956	4.05926	3.29481	2.93864	4.46209	3.30546	3.35122	4.00701	4.1336	3.04452	3.85063	3.80828	3.62716	4.1179	4.7678	4.23788	3.92986	3.86113
CACNA1I	6.1555	6.42873	6.2921	6.44395	6.12338	5.38612	6.28284	5.87593	5.9257	5.74974	6.17451	6.02472	5.60849	6.15832	5.7701	6.31273	5.64251	5.81277	6.26889	5.56726	5.93062	5.86814
CACNA1S	10.4044	10.1787	9.71468	9.8168	9.85456	10.0195	10.1473	9.88459	10.8481	9.79151	10.3381	10.2573	9.79151	10.2916	9.95225	10.1383	11.7417	10.1556	11.6233	10.617	9.90459	9.80972
CACNA2D1	6.72993	6.79078	6.45678	6.67258	6.30746	6.69316	6.88408	6.69812	3.54658	5.86543	6.56237	6.31879	5.19177	3.64617	6.48488	7.0837	4.8416	6.0764	6.1556	5.9308	6.69782	6.68753
CACNA2D2	5.49618	6.5561	6.5932	6.11094	6.12201	5.96452	4.1546	6.54472	6.39344	6.47474	6.38735	6.25572	5.94849	6.59026	6.21642	5.9869	6.9662	6.60715	6.5422	6.46438	5.57798	5.87654
CACNA2D3	4.9255	5.00926	5.2978	4.98394	5.30825	3.29431	5.66207	3.96166	3.89584	4.18387	4.90262	4.49992	3.96477	2.89125	4.95631	3.37105	4.99306	5.79666	4.28379	5.36481	5.61349	4.1652
CACNB1	8.92242	9.10543	8.82884	8.683	8.9964	9.1892	8.96703	9.29093	10.1038	8.85356	9.43101	9.15758	8.93606	9.9631	9.30642	9.38986	10.327	8.99143	10.3607	9.17074	9.6948	8.98369
CACNB2	4.08695	4.37349	5.20284	4.72706	4.66736	4.72586	5.41077	5.25141	5.33519	4.54645	3.60471	5.66136	4.28379	5.16678	4.828	4.54181	5.59306	4.12426	5.43018	3.28333	4.48844	4.88103
CACNB3	5.56524	6.36114	6.06701	6.53632	5.5077	6.0993	4.67922	5.5703	6.57177	6.25572	5.18605	5.67238	6.03931	6.18947	5.88534	5.71377	5.61511	5.11365	5.30037	5.36768	6.36386	5.33316
CACNB4	5.62204	4.37349	5.72875	4.94355	4.20939	5.04172	5.72446	3.96844	5.2853	4.85461	5.66136	5.48645	6.05595	6.55297	6.44176	5.67731	5.7945	4.29396	4.02265	5.30274	6.54451	4.99001
CACNG1	9.88074	9.65865	9.03893	8.78575	9.00255	9.53682	9.15542	9.18801	9.58395	9.05695	9.90776	9.85147	9.48537	9.84398	9.03449	9.63168	9.20262	9.51426	9.07596	9.13446	9.5406	9.51426
CACNG2	3.72598	4.50063	4.40562	3.5006	4.63013	4.13946	3.83247	3.64753	4.89211	6.02882	4.32911	4.91323	4.35704	6.10274	4.72	4.74906	7.24819	4.16728	7.15936	3.89963	4.72145	4.07253
CACNG3	3.54395	3.1488	3.46706	3.4157	3.58925	3.71457	3.52987	3.08824	3.46269	3.0285	3.25443	3.67581	3.10683	3.3861	3.58423	3.35319	3.84706	3.20783	4.03849	3.87125	3.51688	3.63066
CACNG4	8.38992	8.57712	8.20847	7.90495	7.99975	7.77265	8.46309	8.30026	8.44275	7.23247	7.53548	7.753	7.964	7.75616	7.758	8.35161	8.3547	8.25498	9.35161	8.62	7.91813	8.68676
CACNG5	5.70681	5.47142	4.55497	3.80448	5.01228	4.77404	5.41671	3.73473	4.23432	4.75168	5.69383	4.8206	4.08852	3.70053	4.34095	4.13774	5.76394	4.37432	6.81838	6.24096	4.0117	3.66012
CACTIN	6.60607	6.92901	6.62228	6.3116	6.39571	6.91939	5.81586	7.02265	6.31286	6.98423	6.7181	6.67764	6.64772	7.36461	7.0245	6.99874	7.15365	6.27312	7.03645	6.28685	6.89426	6.92132
CACYBP	7.88327	7.75145	8.0241	7.69481	8.16115	7.81334	7.62551	7.84647	7.95033	7.85856	8.05843	7.7158	7.79818	7.71461	7.8622	7.76809	7.72202	7.59167	7.6945	8.07729	7.97589	7.81109
CAD	4.48201	4.19503	5.56524	4.9211	4.98199	6.10878	3.43015	6.96001	6.03604	5.55093	5.70282	5.94327	6.02065	7.18254	5.37064	6.38827	4.72586	4.98461	6.44227	5.9246	6.48855	6.087
CADM1	7.17616	6.97471	6.941	6.56879	6.68494	7.31224	7.08693	6.52358	6.66336	7.38773	7.26936	6.82622	6.59046	6.89955	7.02078	7.09773	7.20501	7.06368	7.07385	6.86952	6.78708	6.71966
CADM3	5.84946	6.04488	6.28966	5.54578	6.18283	5.61405	6.06469	6.90183	6.62474	6.58531	6.05047	6.14542	5.79497	6.34827	6.36576	6.13951	7.3181	5.58668	6.33471	6.11149	6.76616	6.16782
CADM3-AS1	3.66483	4.24312	3.85468	4.09599	4.0783	4.0765	3.7656	3.86432	5.16838	4.18387	4.05677	4.0388	3.67624	4.26049	3.97592	4.14672	4.11618	4.66179	4.58097	4.19692	4.08025	4.20095
CADM4	3.80518	3.01815	3.0105	2.56362	3.25719	4.0765	3.50805	3.08276	3.39323	3.87917	2.62296	4.264	2.83013	3.45034	2.97526	4.06689	3.29666	3.16582	3.00616	3.53485	2.74926	3.89018
CADPS	5.82104	6.84877	6.43631	4.69559	5.7708	5.65704	5.93251	6.03116	5.33519	5.78814	5.00762	3.89018	5.19609	5.86193	4.97056	4.73769	6.82718	4.99066	4.13774	6.04042	5.54507	5.90572
CADPS2	6.56449	6.24647	6.47506	5.32975	5.48225	5.10085	5.76507	6.17654	5.87642	5.30379	5.85225	6.16856	6.20631	6.35481	5.56624	5.67046	5.43893	5.65144	6.61667	6.00907	6.255	5.67223
CALB1	4.81409	4.79649	4.66654	5.21546	5.1458	5.012	5.2786	4.7694	5.52359	5.7334	4.17717	5.11691	4.88777	4.53731	5.06359	4.79176	4.68524	4.95978	5.22076	5.27477	4.51773	5.02069
CALB2	6.54967	7.20725	7.13698	6.70834	6.51847	6.36069	7.13949	7.36314	6.9159	7.75675	7.01952	6.65803	7.01554	7.24256	6.89186	6.83989	7.91813	6.84522	6.82213	7.06548	7.13683	6.85573
CALCA	4.72197	4.59887	4.93281	4.90539	5.58852	5.28469	5.38333	4.9007	4.66603	5.42612	4.88277	5.09787	4.16459	4.50191	4.57604	4.87052	5.16678	4.2135	5.64583	5.05336	4.62651	4.35542
CALCB	5.79628	5.32582	5.73172	5.79686	6.06868	5.86216	3.05464	5.6161	4.26664	5.76951	6.21924	2.16616	5.21042	5.4422	5.41269	5.42703	5.91097	5.24689	3.70504	5.96518	5.29656	4.46967
CALCOCO1	8.76173	9.07879	8.96549	9.06845	9.1303	9.17867	8.93755	8.68676	8.64614	8.8842	9.52657	9.38701	9.21575	8.56348	9.0405	8.78679	8.4862	9.03893	8.7408	8.89836	9.02626	9.00988
CALCOCO2	8.81762	9.04846	8.98778	9.27879	9.29558	9.23942	9.21575	8.93606	8.499	9.13853	9.1075	8.93437	8.92242	8.10448	9.11923	8.80239	8.55903	9.04266	8.00819	9.1565	8.97251	8.97148
CALCR	3.27295	4.1179	3.58803	4.12035	4.73401	4.1967	4.08746	4.38921	4.48147	3.45648	5.44983	3.48854	3.98879	4.68343	4.7729	5.20126	4.05989	4.35593	4.80299	4.15569	4.58029	4.56799
CALCRL	4.95387	5.93869	5.9828	6.39979	5.13702	5.10955	4.96655	5.54091	4.43813	6.39853	5.37936	6.17039	5.62153	4.12426	5.52289	5.08371	6.58695	4.9673	5.70775	5.37752	5.48614	5.27408
CALD1	6.24397	6.04143	6.58571	5.93702	6.14165	6.145	5.84243	5.95043	6.28055	6.20206	5.81225	6.49196	8.08046	6.15503	6.27593	6.24763	5.87557	6.58347	5.99139	6.30714	6.20639	6.51952
CALHM2	5.45745	5.32582	5.82698	5.9315	5.60993	4.8304	6.03128	5.57448	5.75194	5.98734	5.84563	5.60735	6.42114	5.49388	4.39301	5.74089	6.12629	5.70639	5.68226	5.87981	5.04286	5.35806
CALM1	7.73126	8.26367	8.02954	8.63215	8.36145	8.17636	8.3454	8.97354	6.47104	8.63472	7.84919	8.54979	7.98658	6.29799	8.15527	7.99002	5.49388	8.46083	7.59192	7.75257	7.87172	8.15093
CALML3	5.2865	4.69648	5.28924	5.11313	4.98428	5.60285	5.15721	5.75332	5.97079	5.38155	5.33041	5.38853	4.45383	5.73906	5.38837	5.14534	6.23312	5.06678	6.45888	5.33717	5.50098	5.68226
CALML4	3.77225	3.61874	4.15906	4.75502	3.4043	4.68511	4.15069	4.21747	4.1336	3.96639	5.3557	3.23212	4.60087	4.60276	5.28173	5.1223	4.3076	5.32206	5.51337	3.89487	4.41712	4.88419
CALML5	5.11586	5.38333	4.72534	2.96578	3.77072	4.89219	4.66569	5.68226	6.16234	5.15114	4.13372	4.6578	5.90002	5.9315	4.86868	6.16977	6.97107	5.06859	5.92437	5.0505	5.41269	5.65809
CALR	7.79573	7.72923	7.56129	7.5252	7.50655	7.8994	7.43284	7.58783	8.1696	7.33337	8.25148	7.87148	8.09574	7.97932	7.50177	7.68572	8.19198	7.91597	8.10367	8.02834	7.5918	7.93657
CALU	7.0475	6.77309	6.9757	7.18525	6.90642	7.03925	7.15338	6.95528	6.98154	6.55091	6.88726	6.90487	7.23834	7.19155	7.15261	7.31326	6.9496	6.7786	6.50476	6.98732	7.30649	7.58487
CALY	3.90721	3.70419	5.52731	3.20491	5.45092	3.77201	5.3019	3.08824	5.72476	4.83345	4.17717	4.86038	3.86685	5.83408	3.61614	4.22889	5.73485	4.37837	4.03849	4.77196	5.51999	3.92171
CAMK1	7.07942	6.52663	6.11347	6.30184	6.58217	5.64111	6.65277	6.30061	6.81838	5.60285	6.22483	6.29736	6.74781	7.39762	5.85533	6.29849	6.35762	6.7375	7.23488	6.39654	5.80966	5.99521
CAMK1D	5.21297	5.68765	3.6376	4.69559	3.98772	4.86187	6.08767	4.78823	4.86826	4.75168	5.73786	4.98388	5.32525	6.16951	5.68732	4.22889	4.05345	3.48089	3.38232	3.85029	3.46413	3.17159
CAMK1G	5.09746	5.64966	6.0631	5.4511	5.66231	4.53514	5.48095	6.04801	5.0872	6.09745	5.61258	5.52778	5.81586	5.79043	5.02557	4.43023	6.35451	5.64966	5.2745	6.03495	5.86763	5.08922
CAMK2A	7.85212	6.96088	7.55769	7.085	6.75338	7.05713	7.65213	7.15081	6.67625	7.09974	7.15385	6.39116	6.02373	6.45071	7.16041	6.58028	6.95164	7.37374	6.77954	6.90183	7.48516	7.00488
CAMK2B	8.70916	8.60484	8.00109	8.19378	8.22686	8.18027	8.31283	8.12207	8.39356	8.38681	8.62513	8.52634	8.05546	8.7402	8.41822	8.47634	8.38775	8.28841	8.99143	8.56639	8.35113	7.99219
CAMK2G	8.56731	8.62334	8.49797	8.69994	8.70135	8.70567	8.78033	8.72076	7.84021	8.42451	8.67819	8.49683	8.39714	8.02834	8.30058	8.46135	7.07978	8.50976	6.79385	8.84227	8.42451	8.50315
CAMK2N1	7.31341	7.06668	7.19134	6.90264	6.94205	7.05033	5.98496	6.97674	7.06763	6.27513	7.00988	6.62392	6.37654	7.04688	6.74501	7.33248	6.70344	6.9792	6.63562	6.21352	7.73185	6.97903
CAMK4	4.03774	5.20158	4.39324	5.37617	5.46418	5.79723	5.70956	5.74288	5.8542	6.31656	5.89769	5.19443	6.00174	6.09943	5.61511	5.21381	7.1105	6.10558	4.64093	4.62623	6.31835	3.89956
CAMKK2	6.57313	6.66681	6.19294	6.30013	6.21651	6.06119	6.1157	6.10502	6.8577	6.31286	6.27782	5.74832	6.8502	6.32553	6.31232	6.12492	6.0707	6.8318	5.9271	6.39724	6.23199	6.54478
CAMKMT	4.10742	4.20867	4.61132	3.99923	5.94012	4.87814	4.94373	5.22892	6.16628	5.51414	5.44983	3.32033	5.62301	5.6548	4.25366	5.33539	6.88008	4.47317	6.50586	5.26195	4.48601	5.19837
CAMKV	7.15546	7.96016	7.75979	7.74679	7.48398	6.74815	7.13683	7.92225	7.0333	6.01601	7.71086	7.29777	6.96594	7.01603	7.18653	6.73884	7.50177	7.538	8.39666	7.36928	4.27124	6.88054
CAMLG	7.69087	7.79142	7.37864	7.57082	7.79783	7.88679	7.70046	7.78183	8.42253	7.25015	8.40393	7.19531	7.42127	8.78414	7.71376	7.54379	9.10055	7.53434	8.83492	7.61076	7.69087	7.00488
CAMP	4.96851	5.13255	4.97514	6.54205	5.19163	5.52349	5.38199	5.89769	6.82677	5.78578	5.82889	5.18175	4.89577	5.69149	5.06359	5.58258	4.57715	3.97651	5.54747	4.71347	4.69406	5.99273
CAMSAP1	6.71094	6.68398	6.86119	6.40556	6.60902	6.83551	6.9222	6.89353	6.57177	6.20274	6.75039	6.91742	6.31537	6.57626	6.93834	6.6079	6.17439	6.67196	6.27366	6.6742	7.01189	6.74781
CAMSAP2	5.86888	6.38598	6.33471	6.27523	6.30013	5.88663	5.63714	6.28284	6.43661	6.52847	6.38735	6.49016	6.36704	6.09634	6.55906	6.61093	6.32651	5.94012	6.33732	6.14674	6.40701	6.27232
CAMTA1	4.66545	2.90841	3.14619	4.78596	4.3541	3.32001	4.37188	2.75082	3.49009	4.73337	6.05151	5.47451	4.87609	3.94829	5.4345	3.52348	5.1946	3.56049	4.78871	5.7594	5.14529	4.55825
CAMTA2	7.70709	7.53485	8.42141	7.8985	8.18722	8.04722	8.2564	8.37556	7.88292	7.93069	8.51361	8.4552	7.95033	8.19697	7.85167	8.00489	8.84227	8.28231	8.88785	8.49683	8.31599	7.69087
CAND1	5.68664	5.17897	6.09149	5.76106	5.79395	5.36182	5.64094	5.66347	5.62869	5.32046	5.76921	5.8857	5.82294	5.42929	5.85846	6.01586	4.88586	5.91622	5.35307	5.80867	5.80388	5.4427
CAND2	10.1203	10.0481	10.1473	9.98633	9.8168	10.2215	10.1383	10.3724	10.4311	9.77446	10.2573	9.90159	9.80972	10.5743	10.1306	10.1996	10.635	9.86882	10.5815	9.99103	9.86466	10.1383
CANT1	6.36027	6.16415	6.10222	6.38598	6.16246	6.52421	6.12715	5.92758	7.04925	6.11057	5.90827	5.94004	6.20883	6.23402	6.39364	6.32493	6.11648	6.12546	6.74446	6.13275	6.34953	6.28095
CANX	8.35113	8.62874	8.74762	8.5841	8.39356	8.50596	8.67819	8.74996	8.03957	8.74379	8.32649	8.5041	8.55249	8.08262	8.52694	8.41592	7.7998	8.62784	8.04174	8.41426	8.59686	8.76411
CAP1	7.43644	6.78586	6.80236	6.56468	7.26454	7.06711	6.57873	6.64339	7.64195	7.07661	6.82924	7.753	8.332	7.09939	6.49007	7.53022	6.92901	7.40876	6.88237	7.20998	7.66087	7.23771
CAP2	10.9787	10.9522	10.9335	10.9335	10.764	10.9335	10.9667	11.1472	9.93113	10.6821	11.2175	10.8726	10.8949	10.8481	10.9854	11.0105	10.5379	11.0388	10.5641	10.9992	11.365	10.8481
CAPG	5.65862	4.54409	4.69648	5.97309	5.72875	5.51897	5.78696	6.05944	6.24186	6.18841	6.0623	5.89193	5.31897	4.23564	5.75998	5.40706	6.82718	5.04853	6.14658	6.10326	5.65723	5.74733
CAPN1	7.53343	7.74849	7.59995	7.73541	7.65476	7.52889	7.50897	7.06201	7.4385	8.29837	7.65342	7.64588	7.35535	8.02035	8.05546	7.13821	6.64912	7.45938	7.97091	7.70138	7.41771	7.33802
CAPN10	4.24234	4.11349	4.17085	5.78503	5.66528	4.23307	4.34129	4.45593	5.38288	6.2145	4.09383	5.30875	4.69559	5.66732	4.95631	5.86874	4.78738	5.50743	6.13316	4.69406	4.13712	4.37716
CAPN11	3.60383	4.71299	3.73337	5.04758	3.63318	3.65061	3.46487	3.63563	3.40757	4.15716	5.51486	2.58008	3.06497	3.35497	3.63348	4.64311	4.21112	6.21097	3.17422	3.31391	3.20125	5.15988
CAPN15	6.0631	5.72609	5.78709	6.0046	4.85921	6.17923	6.0611	5.75598	5.53916	6.7133	5.95585	6.49254	5.58219	5.91512	5.65072	6.05096	4.72586	6.23298	5.16274	5.7211	6.27329	5.51954
CAPN2	8.36259	8.63087	8.74139	8.1601	8.5796	8.59383	8.47209	8.54214	8.03493	8.52794	8.46359	8.41384	8.51234	8.11983	8.43082	7.92358	8.5476	8.68204	7.83223	8.42061	8.38886	8.57178
CAPN3	10.903	10.9335	10.6883	10.6524	10.8481	11.1081	11.1624	10.9522	10.5962	10.7308	11.4022	10.9522	10.5922	10.8726	10.9335	11.1229	11.0388	10.796	10.9854	11.0684	11.0388	10.903
CAPN5	7.07096	7.17088	7.65728	7.42842	7.1792	6.86952	7.55928	7.44969	6.83777	6.44078	7.31267	6.93693	6.4998	7.50985	6.84279	7.03174	7.01252	6.49879	8.09023	6.74761	7.02066	6.74054
CAPN6	3.86175	3.44621	3.20932	4.03797	4.60735	4.31001	3.90313	3.65157	4.14445	3.99385	3.25443	2.85258	3.87762	4.232	3.96172	3.68279	4.10774	3.89523	4.29647	3.68865	3.39949	3.35107
CAPN7	6.80149	6.242	5.94522	6.21052	6.64893	6.50554	6.43255	5.67678	5.98403	5.71856	6.97091	7.04884	6.56488	6.19695	7.20067	7.06567	5.41481	5.30051	5.69024	6.10878	7.20309	6.87477
CAPN9	6.15842	5.25613	6.42813	4.90703	5.74974	6.19033	5.62235	6.46655	5.22444	5.55174	4.24359	5.23748	4.87133	5.38869	5.90654	5.46072	4.89195	4.98461	5.68226	5.69943	4.79649	5.6529
CAPNS1	9.71226	10.0651	9.70902	10.2144	10.2856	9.46847	9.9714	10.1383	8.61698	10.2573	10.0174	9.97517	9.64264	9.1886	9.80405	9.73204	8.69617	10.183	9.55128	9.52657	9.62368	9.61071
CAPRIN1	7.63427	7.5252	6.74413	7.77893	7.48648	8.00786	7.05815	7.69741	6.75024	7.72824	7.7078	8.07348	7.47159	6.70031	7.98429	8.1265	5.76183	7.47673	4.23691	7.34307	7.64955	7.49785
CAPRIN2	6.70591	6.31537	6.83202	6.42729	6.49149	6.57332	6.07984	4.63722	6.73606	6.26846	6.73239	6.16483	6.95798	6.86119	6.53557	7.00019	7.08897	6.78564	6.99609	6.46438	6.92661	6.65453
CAPZA1	6.96495	6.93053	6.76876	7.12596	6.95856	7.07725	7.0032	6.61124	7.04524	6.7044	7.62946	6.98593	7.45387	6.77309	6.9666	7.47249	5.60357	7.27995	6.52376	7.02408	7.34275	7.483
CAPZA2	9.0042	9.03628	8.96703	8.90885	9.03893	9.03893	9.2523	8.85356	8.02313	8.4641	9.36841	8.92242	8.68416	8.3454	9.0307	9.09282	7.51	8.78575	7.01952	9.08796	8.94278	9.21575
CAPZB	8.96332	9.00255	9.03754	8.82884	9.07375	9.06487	8.89771	8.73519	8.60888	8.84601	9.2832	9.08319	8.88252	8.9286	8.79945	8.7107	8.67537	9.0405	9.22822	9.01108	9.07249	8.92242
CARD10	5.18594	4.92692	5.52134	4.70361	4.13946	5.32944	4.49377	4.53821	5.56844	4.61486	5.51486	5.36263	4.7817	5.11017	4.67075	5.29927	5.23498	4.3685	4.63339	4.96562	5.22785	5.16072
CARD14	6.09605	5.85301	6.03554	4.96202	4.06689	4.11435	6.00445	4.88277	6.13284	3.68403	5.03155	5.22313	4.0954	4.60276	5.25577	5.56142	5.74758	5.47142	6.08903	3.89963	5.86047	5.34578
CARD8	6.4017	5.80319	5.23982	5.72766	6.55555	6.45	6.24864	6.01873	6.10784	6.53226	6.18397	6.31579	6.03368	5.29285	6.26821	6.98259	6.42072	6.55666	5.85014	6.32839	6.38457	6.1959
CARF	3.17037	4.22229	3.95397	3.8354	3.58034	5.06734	5.18475	3.65992	4.37267	3.46729	3.3956	4.6902	4.87969	3.87454	4.78236	4.12763	5.17071	5.12765	4.10244	4.29196	5.41269	4.11571
CARHSP1	5.74309	4.85867	5.0109	4.6563	5.38633	6.2133	5.05764	4.79316	6.9159	5.33638	5.12852	5.70923	5.38369	6.95877	6.8577	4.6694	7.43306	6.17692	7.17481	5.12672	4.68283	5.31267
CARKD	7.66234	7.09222	7.96591	7.59245	7.72472	7.89205	7.46869	7.51699	7.62149	7.68164	8.08811	7.72387	7.57818	7.67735	7.80309	7.93636	6.85285	7.67681	7.14096	7.95777	7.9027	7.82998
CARM1	9.03246	8.85046	8.61545	8.57812	8.82025	8.88963	9.01108	8.93026	8.29921	8.97899	9.16982	8.67537	8.20467	9.78233	8.59686	8.22874	9.58395	8.46583	10.1634	8.72363	8.59498	8.40786
CARS	8.0695	7.72692	8.03233	7.93306	7.75316	7.87172	7.91349	8.06849	8.39165	7.83201	7.27826	7.76359	7.96904	8.38068	7.79928	7.57283	8.66507	7.4296	8.4862	7.87561	7.80598	7.61742
CARS2	7.54208	7.64222	7.7919	8.14143	7.4406	7.92225	7.66572	8.03849	8.67191	7.61044	7.35152	7.27361	7.15404	8.1699	7.20849	7.63148	7.90632	7.87314	8.18181	7.25289	7.45808	7.38847
CARTPT	6.75861	6.27676	5.43761	5.80512	5.8581	6.03022	5.86984	5.9896	4.09575	5.79463	6.36155	6.31189	5.6387	6.43631	5.43782	6.61819	5.73093	3.18945	5.94628	5.62251	6.09326	5.46961
CASC1	4.48746	3.17564	3.2579	2.914	3.33956	3.23688	4.95515	4.59795	5.41996	3.32873	2.00701	2.92224	2.98831	1.8151	4.20727	4.76388	3.58085	4.81177	2.74447	1.71419	4.13038	4.60381
CASC5	4.11571	1.48087	2.52268	3.52853	1.6988	3.23688	2.90646	1.7163	2.04521	2.58511	4.48802	2.9531	3.80886	3.52987	1.48592	1.55097	4.11618	3.93797	3.43617	3.30288	3.36574	1.21777
CASD1	7.31983	7.09011	6.80782	7.20471	6.95172	7.28489	7.37163	6.72879	5.12126	6.91152	6.73722	6.67148	6.01115	5.83854	6.59788	6.68086	4.71139	7.08749	3.89088	6.60827	6.82433	6.83947
CASK	6.31232	5.86531	6.3438	5.90787	5.8189	6.55375	6.19515	6.54817	6.77969	5.40375	6.40871	6.11863	6.49007	6.64058	5.96717	6.59422	6.96427	6.41335	6.82533	6.47968	6.32029	6.06129
CASKIN2	5.9549	4.91092	5.9477	5.3019	5.04877	6.36518	5.31554	4.92628	5.10594	5.35062	6.13809	6.33248	6.26008	5.30057	5.78016	5.76573	5.36263	5.44372	5.79003	5.42644	5.00377	5.64717
CASP1	6.05717	6.28413	6.50133	6.29509	6.30993	6.21642	6.21747	6.22352	6.41837	6.37211	6.40649	6.47084	6.185	6.60411	6.22162	5.83048	6.32983	6.25677	6.726	6.33871	5.67392	5.68322
CASP10	6.0213	6.43524	6.69608	6.50091	6.83829	5.03025	6.39643	6.78258	5.56747	6.59203	5.78226	5.99826	5.30379	6.22797	5.72155	5.71945	6.83687	6.16819	6.3096	6.38269	6.25134	6.23829
CASP2	5.77764	5.32376	5.72027	5.38869	5.56151	5.09949	5.00645	5.20547	5.53318	5.12604	5.18125	5.073	5.01839	5.32273	5.1717	4.4699	4.99995	4.70318	5.48156	5.55966	5.59818	5.16567
CASP3	6.14641	6.62027	6.96016	3.4157	5.7708	6.25395	6.48185	6.69812	4.66603	4.94695	4.04029	3.46108	5.56188	6.05215	6.26995	3.68824	3.96508	5.84608	3.79582	3.50113	5.39072	6.91358
CASP4	5.56069	5.97865	6.38222	6.08158	6.09819	4.86542	6.08181	6.20437	6.24814	5.58577	5.9055	6.31111	5.86092	5.78194	5.94065	5.65944	6.33914	6.22185	6.7845	6.00122	5.70083	5.80388
CASP5	6.57441	4.24766	4.51621	5.96663	5.93284	5.39072	5.92859	6.29131	5.76519	3.82597	5.86589	5.48645	4.08081	6.15115	5.57992	5.58014	6.80106	6.17516	5.08656	6.44007	4.09885	4.24499
CASP6	2.61011	3.39931	3.61069	4.20981	2.68717	4.88419	3.7428	4.0074	4.79501	2.81098	4.14575	4.51092	5.26587	2.82697	4.24718	3.07121	3.8376	3.02341	5.09046	4.65183	3.71862	4.39324
CASP7	6.1501	6.22185	6.57038	6.41299	6.21704	6.5678	5.78545	6.43494	6.69483	6.44305	6.65915	6.09971	6.02279	5.8124	6.29759	6.87572	6.68175	6.42058	7.28328	6.29736	6.04791	6.40964
CASP8	3.26228	3.71991	4.29291	5.19634	3.8627	5.72971	5.38028	3.43341	5.43237	6.46891	3.52069	3.9264	3.97673	3.95699	5.20093	5.88413	6.172	5.11993	5.92437	5.07579	5.54055	4.48571
CASP8AP2	5.3002	5.20158	5.70532	5.6716	5.74333	6.40203	5.22208	5.84586	2.04521	5.18346	5.073	4.86038	5.53374	1.98046	6.2057	5.72132	4.18184	5.74786	1.75736	5.947	5.92339	5.86092
CASP9	7.24904	7.0748	7.51913	7.673	7.58487	7.48626	7.61888	7.50678	7.9017	7.4431	7.3457	7.52263	7.62376	7.57159	7.54588	7.5203	7.81021	7.80125	8.10893	7.44765	7.84867	7.5388
CASQ1	12.1318	12.6673	12.5007	13.0281	12.8904	12.3883	12.9311	13.0611	11.2225	12.7424	12.2668	12.1738	12.1853	12.0454	12.6673	12.3695	11.7831	12.8042	11.6472	12.852	12.4622	12.4453
CASQ2	10.2634	9.11569	10.0827	9.61404	9.68114	8.59935	9.43316	9.12607	10.1519	10.247	8.81373	9.79471	10.0174	10.4044	9.61404	10.3222	10.6821	9.5109	10.2916	9.99487	10.4311	9.92369
CASR	5.04495	4.40358	4.79085	4.04063	5.9896	5.47403	4.6578	4.16389	5.73028	6.26567	4.97399	4.63161	5.77987	5.618	4.5712	4.36388	5.34759	5.4345	4.97863	5.72847	4.87656	4.22784
CASS4	2.95766	5.37973	6.55633	4.43453	3.91444	6.09508	2.554	5.74536	3.59886	3.92198	3.35122	3.16144	4.12636	2.97182	4.1867	5.86047	3.62716	3.1233	3.7457	3.96681	2.67579	5.1635
CAST	8.5444	8.30624	8.06651	8.17019	8.49255	8.45058	8.52944	8.15182	7.96137	8.10511	8.31711	8.30709	8.02067	7.95752	8.31101	8.49575	7.42525	8.40324	7.87001	8.11428	8.21933	8.34165
CASZ1	6.97674	7.29445	7.38773	7.24407	7.38068	7.33464	7.58576	7.18866	6.83404	7.38628	7.09428	7.54632	7.36948	7.08789	7.46112	7.69011	7.5203	7.47278	7.99307	7.3098	7.43329	7.49609
CAT	7.94871	8.70677	8.06436	8.5617	8.619	8.26017	8.16786	8.67437	7.46771	8.74379	8.51234	8.49849	9.07879	7.45472	8.50551	8.52634	7.31189	8.90796	7.57378	8.79945	8.53237	9.0042
CATR1	2.91784	3.07005	2.43984	2.05121	1.8915	2.57938	2.33667	2.70447	2.39815	2.87429	2.69006	3.08824	2.41123	2.27394	2.52005	2.96183	2.03893	2.2589	2.94063	2.04298	2.03893	1.56819
CATSPERB	5.33229	4.64497	5.85735	3.311	5.95341	3.09087	5.91121	6.29131	4.1587	5.19923	5.25812	4.87042	4.84017	4.76183	5.36562	3.35319	6.63309	6.23864	5.60366	5.83659	3.66149	3.91451
CATSPERG	3.37879	4.03849	2.93988	3.78255	4.13743	5.12126	4.66569	3.91139	5.69756	6.80059	4.36362	4.17717	3.83253	4.05273	4.17043	3.72422	6.60116	4.64649	5.59982	5.54164	5.48614	3.44174
CAV1	8.68081	8.43595	9.26118	8.61262	8.92634	8.59686	8.36202	8.221	8.39804	8.99032	8.24588	8.68565	9.90459	7.84407	8.55579	8.75712	8.07348	8.82025	7.82807	8.73757	8.44806	9.10543
CAV2	6.54306	6.38751	7.09841	6.81599	6.62565	6.75709	6.36541	6.65018	7.02135	7.09428	6.29196	6.70071	8.00562	6.37454	6.86197	6.7474	6.34468	6.65733	6.71123	6.72305	6.66843	6.98423
CAV3	9.6948	9.47818	9.49045	9.2832	9.54214	9.59217	9.24883	9.55399	9.43506	9.07249	9.76151	9.46522	8.90436	10.349	9.35486	9.32669	9.36298	9.41976	9.62605	9.58158	9.52657	9.44735
CBFA2T2	5.96976	5.448	4.76851	5.49199	5.20698	5.05436	5.64094	5.28579	5.6278	5.69824	5.4993	5.16157	4.92817	4.69215	5.35161	5.30389	5.74466	5.25418	6.00483	5.23379	5.23065	5.22076
CBFA2T3	7.08799	7.06814	6.73736	7.32311	7.20962	7.10754	7.43565	6.56179	7.72877	6.70549	6.84665	6.3102	6.73701	6.29799	6.65745	6.65546	5.64898	6.14352	6.45678	6.53511	5.64393	6.46463
CBFB	6.91418	7.51525	7.03448	7.61101	7.23971	7.26592	7.50602	7.26796	6.44546	7.30695	7.22462	7.09906	6.63983	7.10415	7.04714	7.52144	6.59701	7.54403	6.60593	7.14173	7.40465	7.46182
CBL	4.88323	4.53866	6.24301	4.61576	6.20274	6.3551	4.53233	5.87275	6.81415	6.14298	4.38334	5.83067	5.11572	7.00034	5.61158	4.29307	6.80714	5.55779	6.76412	6.22066	5.84946	4.88777
CBLB	5.6509	5.07508	5.50434	5.10688	4.99066	5.11394	5.53408	5.76589	5.22444	5.42486	5.67425	5.75612	5.48907	5.75892	5.32084	5.69606	5.69468	6.18166	5.1228	5.56124	5.37769	5.9691
CBLC	3.33123	2.92372	3.08878	3.08229	3.44052	3.66012	2.91675	3.00932	3.83908	3.31391	3.16521	3.3006	3.26948	3.50859	3.08628	2.74	3.25274	2.62296	4.37536	3.35091	3.60235	2.82823
CBLL1	4.75466	4.78635	5.66022	4.15395	2.8785	5.49419	4.60301	4.778	2.12314	4.11726	5.38761	5.19995	5.0868	5.07686	5.69235	5.1865	2.66063	5.49404	3.84235	4.47749	5.84608	5.87314
CBLN1	2.99172	3.93897	3.76073	3.86424	3.56934	3.64091	3.91284	3.18431	3.89584	3.7516	2.96603	3.93709	4.04609	3.90866	3.74524	3.31947	4.13348	6.14915	4.05957	4.90213	3.87407	3.81786
CBR1	5.10822	4.64497	4.42449	5.1768	3.45305	4.05926	2.7937	4.15049	2.6263	3.25472	2.59113	4.57039	3.73379	2.6475	3.95989	3.80828	2.82407	2.84378	2.8322	2.7869	5.51999	3.14637
CBR3	4.22667	3.59985	3.9277	4.08811	3.95842	3.39603	3.46487	5.88349	4.79501	3.18283	4.94305	5.39799	6.37088	5.68159	3.52978	4.95132	5.79973	3.51347	3.89088	4.66245	3.7923	3.32917
CBR4	7.22071	7.58081	8.00329	6.79902	7.15724	7.31189	7.90956	7.23471	6.56458	7.09454	7.00815	7.359	7.4004	7.12514	7.31759	6.70956	6.7982	7.14866	6.33732	7.73966	7.37223	6.93867
CBS	5.51072	4.93928	6.7005	4.15395	6.13571	6.67063	6.09508	6.23964	4.42231	4.75763	6.11538	4.517	5.20486	6.53962	6.06365	6.06701	5.96663	3.97651	4.46296	6.139	6.1038	5.86744
CBX1	8.32932	7.7025	8.00434	7.97614	8.1187	8.20467	8.32858	7.74849	7.48858	7.77091	8.50315	8.16309	8.2671	7.80125	8.36744	8.2671	7.3046	8.26266	7.18254	8.09574	8.38512	8.14624
CBX2	3.85783	3.61069	4.51621	4.7992	3.71356	3.64091	4.27267	3.23146	6.27416	5.57525	3.11213	3.85895	3.3329	3.82656	3.55068	3.3006	4.48344	3.40095	4.32827	4.02947	4.4716	4.46967
CBX3	7.80724	7.66703	7.60249	7.56772	7.69741	7.75565	7.55495	7.32516	8.16169	7.41727	7.41792	7.31734	7.34749	7.62454	7.43988	7.95802	7.64272	7.77157	7.77752	7.56609	7.86064	7.76176
CBX4	3.22639	3.93082	4.32852	5.2067	3.98772	2.91802	4.49992	3.64753	3.20303	2.31472	4.07987	3.60988	3.79699	5.35221	3.12459	3.72422	6.41737	3.73998	4.58097	3.72168	3.92986	3.86685
CBX5	5.28456	4.66918	4.38676	3.90623	3.6127	4.98735	5.04607	3.43341	4.35015	2.95364	4.96458	4.13372	4.04098	5.81929	5.22313	5.77987	3.89963	4.33385	5.1228	4.85528	5.31091	4.43023
CBX6	7.46589	7.25536	7.20565	6.88839	7.49336	7.38068	7.15913	7.34419	6.99991	7.42168	7.46671	6.63882	7.73773	7.75101	7.01074	7.06201	6.46218	7.09841	7.22798	6.86482	7.22071	7.34504
CBX7	7.88218	7.40938	7.42083	7.8889	7.87813	8.00489	7.79419	7.84385	8.32687	7.60625	8.2726	8.22767	8.22898	8.07769	8.09849	8.4641	7.2295	8.07125	6.72827	8.08978	8.26646	8.04278
CBX8	3.71791	3.68061	3.83283	3.06142	3.95051	3.72505	4.28105	2.54862	4.695	3.96639	3.13938	4.34857	3.74611	4.29647	2.58369	4.35704	4.0823	4.24722	5.03784	4.11654	2.99157	3.03768
CBY1	6.95142	6.27676	7.01302	6.9518	6.8681	7.01389	6.68449	7.07571	6.50554	7.99894	6.95014	7.30546	7.18593	7.13224	7.00502	7.05062	7.86386	5.67662	7.07805	7.00755	6.93257	6.5784
CC2D1A	5.91868	5.36927	5.58605	5.5703	5.35747	5.49419	5.59157	5.71411	5.11643	6.04156	5.69383	5.4273	5.46533	5.7308	5.65809	5.53469	5.09186	5.17995	5.97966	5.08561	4.94588	5.34578
CCAR2	3.12459	3.74027	3.89088	4.20604	4.58725	2.64866	3.20191	3.41823	5.01897	3.45259	3.25443	3.57103	2.80907	3.78255	3.08628	3.27062	3.16299	3.34075	4.74827	2.7869	2.61697	3.44174
CCBL1	7.76542	8.14287	7.95985	7.74529	7.92309	7.74385	8.09628	8.63505	8.17202	8.33957	8.13314	7.40575	7.75824	8.21463	7.57378	7.78016	8.86649	7.74595	7.70224	7.62925	7.57378	7.95556
CCBL2	6.66417	7.17088	6.28177	6.43649	6.63067	7.21461	7.41454	6.04304	7.3465	7.2797	6.70406	7.15743	6.10722	5.98948	6.14563	5.32866	6.87181	6.92394	4.62956	5.87059	5.78618	6.94079
CCDC101	7.64789	7.34438	6.53264	7.26592	7.33391	7.48034	6.84497	6.57873	7.43675	6.93927	7.65873	7.61076	7.05491	7.88866	7.14882	7.26002	7.76212	6.38637	7.88769	7.42127	7.15767	6.96388
CCDC102B	1.58359	0.882132	0.671904	2.51673	0.990543	3.60257	0.460699	0.882132	0.730724	1.00628	1.09526	0.941306	2.48543	2.91766	1.15385	4.40973	0.536891	0.903406	0.613084	2.74447	1.82066	2.0946
CCDC106	3.10734	4.2789	4.77933	5.04172	4.11636	3.6219	3.12521	3.58932	3.54658	3.18283	5.11572	4.08499	3.66383	4.21068	4.20208	4.1892	3.58085	3.57794	3.82148	4.12311	3.72375	3.51249
CCDC109B	4.93681	4.99119	6.07041	3.46574	4.68409	3.96172	4.02357	3.46683	7.04524	3.52665	4.99066	5.33109	3.82044	3.79836	4.84038	3.55371	4.58827	4.79619	4.02265	2.93569	6.50133	3.66771
CCDC121	3.55735	1.90114	2.34973	2.96578	5.25638	4.26638	2.89271	3.76174	2.33667	4.13413	3.55899	3.8319	4.0954	3.70053	1.53172	3.89018	5.64898	2.93891	2.64958	2.6475	2.07895	4.1652
CCDC130	6.62097	5.77799	5.6124	3.11002	3.84947	6.54465	4.19735	5.11643	7.10816	3.81122	6.55769	5.30063	5.51251	7.51294	4.47317	6.68822	7.32947	4.10428	7.88915	6.44932	6.42132	5.72476
CCDC132	4.31403	4.47806	4.74378	4.15395	4.33314	4.10971	4.57999	4.18072	4.1587	4.95405	4.16552	4.0388	4.24312	6.6099	3.92864	3.70042	6.37591	3.43341	6.52376	4.91092	5.361	4.40998
CCDC134	3.44193	2.82559	3.36401	3.11002	3.68824	2.75602	3.39034	2.7724	3.46269	6.17276	3.61261	3.62809	3.19065	3.00616	3.17298	2.43265	2.8624	3.25767	3.77172	4.09654	2.73164	2.71719
CCDC144A	2.38616	5.17465	2.60148	2.39815	2.55781	2.91802	4.69521	3.37354	3.46269	3.52665	2.81356	3.96161	3.35209	4.81125	2.52005	4.01147	2.38272	4.66545	4.37536	4.25946	4.06434	3.641
CCDC15	5.97946	6.83687	5.78194	6.20581	6.92816	6.00088	4.68921	6.53077	7.81248	6.64808	5.68732	6.16483	5.95464	6.65929	6.19267	5.63037	7.22192	6.2629	7.57588	6.25081	5.90734	6.2552
CCDC170	3.75024	3.83332	3.83283	4.022	4.97837	5.6451	4.89672	4.43826	4.20208	3.88524	3.37376	2.66063	4.97631	3.74524	3.60367	3.79922	5.1946	3.76929	4.2135	4.61767	2.44934	3.58812
CCDC176	7.26321	7.68501	7.96763	7.64714	7.53294	6.97777	7.79224	8.19955	6.75626	7.63379	6.85465	7.51763	6.96373	7.87039	7.42793	6.77997	8.9286	7.54708	7.89205	7.50701	7.19878	8.41097
CCDC177	7.14976	7.11838	7.59452	6.98752	7.23142	6.63658	7.21402	7.54024	6.91276	7.90933	6.88964	7.01844	6.83687	7.19989	6.86066	6.62428	6.97602	7.04355	5.31108	7.33071	6.53201	7.36948
CCDC181	4.60643	4.33068	4.88879	4.9211	4.00841	4.65531	3.9264	4.82006	2.86916	5.70681	4.74585	5.03409	4.05393	4.98683	5.06512	4.31834	5.20374	5.65351	2.12675	4.96909	4.28819	4.63557
CCDC186	4.59701	5.90335	5.67726	6.40701	4.59499	3.89674	6.17002	5.54091	6.58393	3.74185	6.09472	5.56873	6.1347	6.35091	6.02356	5.57387	4.71721	5.89019	7.21348	5.68636	6.46809	5.32247
CCDC19	5.95604	5.1515	5.04286	4.59362	4.04295	3.99131	4.52829	4.76376	4.47432	5.61998	4.56269	4.85034	3.86685	4.06541	4.06712	3.68824	3.5272	4.5702	4.34673	4.66697	3.86175	4.58097
CCDC22	6.24864	5.61761	5.71652	5.03796	5.85483	5.85379	5.64343	5.63468	5.67541	4.93392	6.25153	5.45136	5.13066	5.99968	5.67678	4.71219	4.24939	4.86187	5.86077	5.6523	5.93418	5.50075
CCDC25	7.54964	7.85363	7.99002	7.53621	7.00034	5.76042	7.32947	7.16875	7.85977	7.12057	7.05705	7.53646	7.35829	7.31983	7.39762	7.26727	8.05365	6.85595	7.45727	7.49888	7.4129	7.58204
CCDC28A	7.42475	6.6903	6.41005	6.73645	6.94145	7.27861	6.6352	6.2943	6.89894	7.03866	7.35778	7.10718	7.673	6.99593	7.57496	7.5016	6.83488	6.94621	6.67736	7.30663	7.39099	7.07138
CCDC28B	7.06711	6.81141	6.74268	7.01722	6.94416	7.25094	6.95164	6.91742	8.33119	6.92727	7.30546	7.06444	6.9666	7.23732	6.93231	6.95387	7.07712	6.85275	7.53778	6.46058	6.48652	6.52178
CCDC30	6.66316	6.84134	6.25066	6.70834	6.52635	6.80473	6.29849	6.6638	4.95775	5.64362	6.14206	6.51475	5.89685	5.7609	6.49334	5.76991	5.60828	6.43407	4.17511	5.1957	6.05859	6.58251
CCDC33	6.01083	5.1815	4.0832	4.00959	6.04077	4.97222	5.3019	6.47859	6.42593	6.15286	5.791	6.15397	5.61005	5.76743	5.44033	5.64457	6.46754	4.99066	6.73298	6.30384	6.41032	6.46172
CCDC40	5.72046	6.0319	5.43207	5.75401	6.31733	5.57365	5.90114	5.66477	6.35879	6.78106	5.76776	5.20569	5.29752	5.59844	5.70189	5.60893	6.65836	5.49599	6.35794	5.71989	5.50098	4.40484
CCDC47	6.39841	5.90846	5.97024	6.26001	6.32725	6.13809	6.39033	5.88135	4.40837	6.39953	6.37728	6.22598	6.56724	4.86857	6.30457	5.25907	3.96508	7.23649	3.60819	6.13026	6.45903	6.28402
CCDC51	7.64319	7.58229	8.02067	7.69034	7.8386	7.64142	7.79474	8.03849	7.5383	8.1601	7.50602	7.79224	7.64319	7.42168	7.90542	7.48349	8.04903	7.63017	7.49295	7.46722	7.46207	7.88579
CCDC53	7.24378	6.67074	4.17769	7.03108	6.79361	6.98081	6.80082	6.37383	3.34131	7.04478	6.98329	5.89193	6.09605	6.09149	6.37159	6.91921	5.1515	5.94012	5.40977	6.139	6.99458	5.62647
CCDC57	4.10742	3.17564	4.0174	4.35895	3.56934	3.57939	3.43015	4.29901	4.00075	4.15716	3.37376	4.48134	3.82044	3.90866	4.43439	3.14206	3.77589	3.56049	5.214	4.05989	4.75865	3.3329
CCDC59	6.87572	6.32747	6.60562	5.99504	6.29553	7.06149	6.46155	6.15461	6.26417	6.09529	6.72068	6.59085	6.678	6.945	6.56879	6.88794	6.70686	6.05141	7.38628	6.78037	6.87506	6.67384
CCDC6	6.18841	6.87064	6.21898	6.73861	6.39217	6.76089	6.38229	6.77735	6.6865	6.41588	6.43007	6.70675	6.31244	6.7133	6.42394	6.47474	7.00019	6.69608	6.40237	6.13275	6.47691	6.20771
CCDC64	5.79628	6.41335	5.12102	7.32516	5.51848	4.00114	5.38612	6.04583	6.64043	7.30808	4.30242	5.19125	5.52764	6.37633	5.66825	6.61819	6.61064	4.47317	4.53133	6.83989	5.31897	4.86868
CCDC68	4.7961	5.70671	5.60329	4.47711	5.77846	3.7428	5.19584	3.32308	3.49009	3.79214	4.00789	3.39182	4.71541	3.25813	3.98585	6.09957	4.34629	3.43341	5.00363	5.61005	3.10764	6.06973
CCDC69	8.8944	9.00095	8.27517	8.64614	8.35772	9.31088	8.66969	8.5796	10.1752	8.00526	8.20722	7.89205	7.67865	8.55117	8.47397	8.11653	7.81555	7.77986	9.43316	7.78946	8.23804	8.08934
CCDC7	5.97946	4.77223	5.9344	6.66063	5.99273	6.29588	5.78416	5.97604	4.4903	5.92728	4.30242	6.32506	6.69483	3.25813	4.90841	6.16671	6.18715	5.92232	5.05685	5.54623	5.73577	5.28958
CCDC70	4.22667	3.92057	5.53625	4.68905	4.3749	4.45851	6.09218	5.61851	7.07852	6.977	4.86715	5.47451	5.28204	6.63562	4.74697	4.21708	7.161	6.60579	7.41536	4.47749	4.86187	5.74122
CCDC71	6.47915	6.85265	6.97107	7.12434	6.22517	6.81952	6.36098	7.6142	5.19381	6.54672	6.85265	6.82784	5.34906	6.37083	5.98118	6.98259	6.01367	6.04696	4.40457	7.01	6.7236	7.12015
CCDC81	4.40412	4.21576	4.49586	4.73025	2.01523	3.25029	5.42545	5.248	3.59886	4.01482	5.36707	4.5624	4.86535	3.464	3.17298	4.80237	5.54578	5.4792	3.68228	3.61253	3.29609	5.24541
CCDC82	5.33553	5.6161	6.18772	5.04172	4.30046	5.97233	4.83788	3.83218	5.34516	5.44205	3.53021	5.58587	5.70168	5.5159	5.3499	5.41005	6.06877	2.57762	5.89254	4.64545	5.13892	5.55163
CCDC85B	6.66137	6.09294	5.97754	5.85515	5.8387	5.96398	5.86145	5.90585	7.82301	5.87898	6.40139	6.19695	6.00625	7.43488	6.26088	6.40853	7.59354	6.12698	8.22512	6.17352	6.3475	5.5657
CCDC85C	3.46245	5.40339	3.51586	3.58868	3.73969	2.75602	3.68305	5.3654	3.3738	3.18283	4.231	3.60988	3.54737	6.31298	3.46413	4.91275	4.89195	6.30442	5.54747	3.85895	3.72375	3.98237
CCDC86	8.04482	8.31628	8.44359	8.42362	7.9774	7.94279	8.33432	7.86448	7.84835	8.9211	8.17275	8.39762	7.71942	8.34932	7.84429	7.50602	9.00798	7.63203	8.70322	8.51361	7.93306	8.05874
CCDC87	4.4493	4.53866	4.34934	4.41402	4.78596	4.55415	4.25987	4.4517	5.86543	3.78232	4.39177	4.38269	4.60618	5.12318	4.46362	4.02084	5.25613	4.43713	5.33863	4.11654	4.17256	4.67075
CCDC88A	3.91139	3.94892	3.13613	3.36887	4.43425	3.91318	3.86303	4.129	4.74719	5.18125	2.31337	4.36385	2.33207	3.11002	3.73151	5.41517	3.54339	4.49659	3.31487	4.05485	4.74763	3.02341
CCDC88C	2.52936	3.6995	2.64866	2.1954	2.96249	4.21583	2.65568	2.27394	2.28336	3.08512	2.36368	2.4678	2.74099	1.75736	4.26521	2.86993	3.60667	2.3778	2.4619	3.52853	2.07895	3.2769
CCDC9	7.48706	7.4916	7.91708	7.90685	7.8386	7.6273	7.79004	8.20266	7.84587	7.83564	7.7998	7.483	7.70522	7.84407	8.17336	7.60008	8.23162	7.59403	8.64334	7.76891	7.42709	7.5899
CCDC90B	7.84919	7.6469	7.29673	7.29376	8.03434	7.93955	7.66474	7.393	7.32437	7.55261	7.16931	7.45172	7.81579	6.72588	7.60051	7.96904	6.93667	7.59403	6.81838	7.26002	7.85816	7.53756
CCDC91	6.67551	6.54017	6.63099	6.14628	5.79003	7.04461	6.17541	5.96084	6.52864	6.57008	5.75626	6.29736	6.51595	5.49981	6.98717	7.12833	6.17654	6.38555	6.16657	7.0558	7.11149	6.8723
CCDC92	8.78135	8.9479	8.97148	8.72464	8.86837	8.97735	8.98578	8.90188	8.16877	8.86235	8.99032	8.67819	8.30624	8.99143	8.93347	8.65556	8.68891	8.55117	8.94115	9.04486	8.40103	8.68204
CCDC93	5.86426	5.03375	5.87849	5.98139	5.68552	5.72027	5.38028	5.3623	5.87222	4.73461	6.08214	5.37447	5.24988	5.64202	5.43158	5.55707	5.47693	5.77949	5.62112	5.19758	5.84204	4.82922
CCDC94	6.11435	6.40514	3.68178	4.57011	4.14476	5.63123	4.67457	6.82711	3.54658	2.85258	5.09584	5.89769	5.10648	6.38944	5.25716	5.42703	3.1967	6.5398	3.54985	5.86412	3.89674	2.79763
CCHCR1	7.15666	7.20337	6.98408	7.54785	6.42979	7.37192	7.37939	7.59995	6.11305	6.71175	7.0702	7.03682	6.35107	7.54459	7.41981	6.75875	7.0982	6.75875	7.27929	6.76376	6.40889	7.52193
CCIN	6.56179	6.09692	5.0218	4.80325	4.9373	5.85965	4.48665	4.07881	4.54834	5.5058	3.7457	4.92745	5.36605	6.21681	4.54317	4.51905	5.07964	6.50908	5.22076	6.04537	6.29933	4.46967
CCK	3.23829	3.84995	3.18431	5.28579	3.83247	6.08181	4.33314	5.38001	4.60388	4.43881	3.00563	3.05548	2.8761	3.68279	5.08279	4.88445	6.42449	3.76929	6.10558	3.84167	3.91781	4.705
CCKAR	5.69665	6.3806	5.54768	5.92285	5.20529	6.10708	5.74155	6.05739	6.71377	6.98853	6.14042	5.66274	5.19948	5.92959	4.86588	5.3229	4.43459	4.22805	6.50586	5.51863	5.25127	4.86715
CCKBR	6.38167	6.61272	6.10878	6.81838	7.06444	6.39479	6.97344	6.60116	6.17099	7.18921	6.55769	6.80938	6.139	6.73468	6.16472	6.91579	6.88925	6.80675	7.15209	6.54657	6.82711	6.41231
CCL1	3.15688	3.36707	2.67524	2.58336	3.47159	2.64866	3.19641	2.98831	3.85824	4.39503	3.22725	3.177	3.10683	3.464	3.67098	2.82697	3.80119	2.87931	3.95217	3.39182	2.7869	2.71719
CCL11	5.9896	6.52503	6.47986	5.14529	6.92622	6.07765	5.82895	6.61272	6.93927	7.18525	6.18397	6.64071	5.91512	6.27122	4.45991	4.59701	7.32947	4.30124	6.95981	4.83318	7.04068	5.42561
CCL13	4.51457	4.87133	5.1788	4.92513	4.10533	4.76658	4.87399	5.26195	6.31784	5.51855	5.30117	4.98713	5.68322	5.9869	3.39748	5.85225	5.4511	4.22197	5.47785	4.71698	5.0135	5.13333
CCL16	6.45867	7.27291	7.4916	7.27246	6.63067	7.15913	6.8364	7.10991	5.71904	5.79723	6.74528	6.66681	6.89055	7.24819	6.62417	6.40041	7.41317	5.76589	5.03784	6.6174	6.4053	6.51725
CCL17	2.89807	2.8761	3.22725	3.79497	3.13753	3.0357	2.51873	2.9052	3.0857	2.9093	4.25554	2.82006	2.92738	3.14425	3.24216	4.30111	2.74381	2.6529	3.51586	3.16144	2.93733	2.74019
CCL18	3.84816	3.78354	5.19335	3.33106	3.94506	3.55491	4.0703	3.7525	6.89368	4.66637	5.47953	3.89674	3.54737	5.12698	3.92263	4.42298	3.5272	5.5765	4.94862	3.87583	3.88007	4.69453
CCL19	6.12374	4.85341	4.60676	5.53678	4.83292	6.15955	4.78052	5.35724	6.91884	6.02494	5.80756	5.01839	5.74122	5.20591	5.80388	6.159	5.91097	5.73234	6.75958	4.70003	5.36469	6.27366
CCL2	3.70037	3.28378	4.70448	4.06646	4.21502	3.79938	3.89007	5.87382	4.39062	3.65992	6.17667	4.54624	4.71907	4.64649	3.47899	6.87212	4.61344	4.31761	4.64093	4.74405	4.31661	4.13534
CCL20	2.12883	3.42549	2.93988	2.00247	3.03452	3.68824	3.25443	2.44191	3.17062	3.72385	3.25443	3.55247	2.48543	2.60789	2.96603	3.23125	3.89088	2.53268	3.31487	3.25329	2.84728	2.68041
CCL21	6.65622	6.53854	6.14134	6.68895	4.67515	4.7961	6.85892	6.81342	6.43661	7.32093	6.78147	6.77719	6.72145	5.70266	6.40977	6.5097	7.76176	5.64282	6.04616	6.55691	6.83155	3.70058
CCL22	3.67496	4.09654	4.28969	4.31798	4.99066	3.91451	4.19058	3.60702	5.03914	4.58244	4.99944	4.23432	4.76968	5.67811	4.11796	4.04333	6.09545	3.86583	4.9917	5.81848	4.19028	4.46405
CCL23	3.79938	3.37633	3.58125	3.72144	3.0285	4.08991	4.60853	3.10175	3.02573	4.10273	3.0896	3.57824	3.94765	4.1487	3.76602	3.6108	4.11618	2.82006	5.03041	3.19065	2.26768	4.48122
CCL24	3.00793	3.95989	3.44107	4.10598	3.35034	3.44147	4.04861	4.82769	4.1587	4.02431	4.02431	3.46108	3.88148	3.08229	3.40276	3.31947	4.09914	3.48089	4.15681	3.88251	3.29609	4.30419
CCL25	5.18277	3.6995	4.05926	4.26638	5.39095	3.53004	4.01353	5.94341	6.38021	5.54768	5.39221	4.93196	5.39256	4.39583	3.63348	4.94617	6.47084	4.43087	6.74158	5.94401	3.38536	5.56726
CCL27	4.89577	3.84995	3.73337	4.75043	3.96161	5.47815	5.68701	5.69235	2.82559	3.96639	2.44987	4.87743	4.08852	4.88323	4.48856	3.52348	4.19538	2.99274	5.66825	4.42798	2.96471	3.54939
CCL4	4.23818	5.92992	5.913	6.0899	4.67515	4.26049	6.0626	5.78461	4.00075	6.78409	6.02665	6.06575	5.41438	3.99385	5.60947	5.63037	4.48344	5.83166	4.94222	5.65951	4.12176	4.14134
CCL5	4.32878	4.82187	4.59362	4.95148	5.45198	5.0025	4.64232	4.54678	6.34665	5.48225	5.06993	4.32744	5.22006	5.4604	5.04002	5.74089	5.56951	6.03825	5.42017	3.06446	5.19102	4.68821
CCL7	3.76754	5.02416	5.21711	5.10688	3.17131	5.26795	4.70983	5.16567	5.64282	5.8273	3.63232	5.51855	5.26789	2.71719	5.07373	5.25907	5.1515	3.92562	5.36395	5.1815	3.26579	4.55044
CCL8	2.59514	5.58219	4.96105	4.78069	4.96202	3.46729	5.89739	5.3654	3.79755	4.07742	4.66545	5.29384	5.31267	5.21567	5.65072	5.80325	3.22639	5.52682	3.46322	3.09352	6.55475	5.39903
CCNA1	5.74001	5.3705	6.31784	6.0899	6.14352	5.62093	5.09973	5.6993	3.59886	5.35008	5.02326	6.15397	4.47992	4.57715	5.35273	5.22862	3.98472	5.13441	4.2135	3.04886	6.03863	3.92942
CCNA2	5.3557	5.84901	5.89118	5.9149	6.04801	6.1848	5.47342	5.10534	5.32156	4.87862	6.19918	5.37617	5.17314	5.43265	4.59887	4.76968	6.58238	3.04452	6.36163	5.20412	5.93677	5.05995
CCNB1	3.19613	5.29333	5.51357	5.49729	5.46553	3.97928	6.50388	5.49129	5.94605	5.99992	3.72756	4.95233	5.52764	5.69707	5.40752	6.12003	6.33317	4.56499	6.10558	5.9156	5.82245	5.5123
CCNB1IP1	8.35374	7.02553	7.6159	7.10496	7.43565	7.38523	7.31224	6.90642	7.75651	7.69502	7.51936	7.66879	7.54044	7.48604	7.62376	7.61837	7.27459	7.17616	6.8062	7.34362	7.45684	7.15655
CCNB2	4.20353	4.68428	5.5924	4.79059	5.46818	5.13736	5.43782	6.25185	5.69756	3.61261	3.83625	5.82379	5.54264	5.77846	5.62334	4.52509	4.34629	4.42403	4.67716	5.98987	4.38334	5.38127
CCNC	7.03825	7.01271	6.58785	6.95929	7.47047	6.80688	6.45442	6.77735	7.49764	6.63118	7.50439	7.26097	7.55968	6.80318	7.38424	7.56084	6.92789	7.37641	6.8723	7.32947	7.49218	7.29609
CCND1	5.04231	3.41329	4.96689	4.52309	5.13255	5.08158	5.69078	4.97638	5.94912	4.22968	5.41077	4.19576	6.51458	6.159	4.72	5.40394	5.08922	4.40998	3.82148	4.30242	5.04529	5.35994
CCND2	5.47785	5.24381	5.37006	4.96549	5.40502	4.84413	5.87358	5.09456	6.27654	5.4285	5.10051	5.15882	6.94976	5.38869	5.15359	6.23263	5.67392	5.84149	4.668	5.50906	5.71762	5.37077
CCND3	6.87299	6.4998	6.70175	6.50091	5.96548	5.18192	6.09353	7.20673	7.93565	6.44305	6.16168	6.68822	7.13466	7.40197	5.90846	6.63678	7.79845	6.97399	7.84919	6.73356	6.33885	7.0067
CCNE1	4.14445	4.59887	4.45719	5.90114	5.0326	4.319	5.3302	5.17731	5.30893	4.1487	4.07987	5.43094	5.0868	5.86193	4.06712	3.67443	4.89195	3.67624	5.85014	4.1298	3.56158	2.96552
CCNE2	4.40649	4.653	3.85468	4.43918	4.23635	3.72505	5.4339	4.92146	3.12962	4.34411	3.2936	4.3685	4.59594	3.96364	3.99651	3.92057	5.26212	4.77134	4.6936	4.54834	4.63179	4.88681
CCNF	4.81744	4.46014	4.11471	4.72214	4.28078	5.30274	4.05201	4.01563	3.49009	3.45259	4.50688	5.28012	5.16974	4.86857	4.77766	5.13736	5.06253	5.13121	4.93555	4.74405	4.27582	4.43023
CCNG1	10.3607	10.4488	10.3724	10.4777	10.8888	10.4044	10.4257	10.8298	8.88252	10.3443	10.8029	10.4945	9.88267	8.96441	10.327	9.69185	8.68143	10.1519	8.02035	10.4445	10.0536	10.5523
CCNG2	5.54048	5.81463	5.63853	6.03122	5.74775	5.73906	5.85929	5.93702	5.56188	5.41888	5.74912	5.77225	5.88534	4.43439	6.24993	6.35928	5.06253	6.63291	5.89594	5.52301	6.02758	6.10364
CCNH	7.56726	7.63127	7.76689	7.71376	7.757	7.92613	7.84713	7.73569	7.70297	7.77292	7.62454	7.78016	7.95777	7.56159	7.72421	7.55945	7.51913	7.68034	7.36205	7.98508	7.56835	7.76833
CCNI	10.4909	10.6101	10.4408	10.4909	10.4591	10.5317	10.6524	10.6416	9.47818	10.6472	10.6029	10.833	10.6101	9.5723	10.5583	10.4591	8.63151	10.617	8.64079	10.3936	10.4981	10.5191
CCNJ	5.68883	4.84628	5.05806	5.56768	5.8074	5.43561	5.35967	4.82006	4.65482	5.54144	5.59602	5.67559	5.43094	5.55825	5.59776	4.6694	6.19092	5.66933	5.05685	5.83854	5.47052	5.16258
CCNJL	5.0585	6.17002	6.19885	6.13123	6.18715	4.95323	5.52313	5.4422	5.05914	6.15926	4.96458	6.11726	4.86535	5.00896	5.62334	5.65072	4.58827	4.99066	4.71014	5.86412	4.23116	4.87052
CCNK	3.95599	4.51227	3.68943	4.32508	4.40986	3.34254	4.10244	4.2625	5.65975	2.84039	3.72756	4.17717	3.28595	3.00616	4.20727	4.03797	3.77589	4.05716	3.98029	3.20125	4.23116	3.92942
CCNL1	6.45867	6.89405	7.12292	6.52033	7.20067	6.66429	7.54345	6.82347	6.10023	6.48793	6.57192	6.64772	6.8098	5.71314	6.50142	7.04461	6.66101	6.74302	5.26956	7.483	6.65177	6.68972
CCNL2	3.95599	3.88662	4.26018	3.8354	3.74662	4.93321	3.71356	2.91733	4.53632	3.97592	5.26554	4.52424	4.78635	3.78255	4.83788	5.01302	2.96552	4.83458	4.05957	3.96681	5.6108	4.08016
CCNO	4.5397	6.41856	5.94662	5.70964	5.12732	4.86187	4.89211	4.47388	4.99119	5.49232	4.49916	5.28456	4.61607	4.70474	4.92991	6.19681	5.819	5.98139	5.04737	6.16196	4.72145	5.98154
CCNT1	6.23804	6.74917	7.06834	7.40393	5.29725	6.88467	6.17002	3.7525	4.46209	5.88534	6.80888	6.35641	5.96894	6.98807	6.66944	5.0254	5.64898	4.75077	6.6713	7.00755	6.57653	6.82089
CCNT2	5.54048	5.47573	5.03409	5.19177	6.12651	5.58934	5.60592	5.97604	4.83239	5.5831	5.9753	5.70617	5.62599	5.71536	6.03006	5.99504	5.4511	5.46338	5.24242	5.51204	5.83166	5.62647
CCP110	5.64188	5.65404	3.85468	4.26049	4.16845	5.92135	5.466	3.91781	3.20303	4.35879	4.17717	5.35468	6.29736	6.67099	5.83272	4.44757	4.52633	5.81149	4.13774	5.6564	7.02162	3.99085
CCPG1	5.10822	5.1815	5.41418	4.48285	4.63013	5.0462	3.84435	5.23082	4.73234	3.46201	5.95939	4.8206	5.41096	4.03735	5.21747	4.12763	4.76804	5.46104	4.89429	5.24634	3.03289	5.25874
CCR1	5.3741	5.46018	5.8189	5.14356	6.07133	5.50901	5.33879	4.87265	5.99789	5.02866	5.79562	5.3328	5.70168	5.88977	5.01479	5.20126	5.99724	5.29101	6.72927	5.24288	5.58577	5.03196
CCR10	5.67914	5.93995	5.54768	5.35939	5.65298	5.45432	3.89007	5.49474	6.34118	6.7044	6.60652	5.3499	6.10722	5.84635	5.72315	4.75824	5.98509	5.91524	5.88349	5.77066	4.5451	5.74733
CCR2	5.9549	6.39097	6.17352	6.23874	6.53893	6.00956	5.98885	6.51923	5.48129	6.63843	6.22772	6.8034	5.92158	5.90635	5.70297	5.48629	6.37728	6.04439	6.8295	6.03578	5.70834	5.86948
CCR3	5.23182	5.41121	4.88176	5.05347	4.02537	3.32001	4.97889	3.40139	3.3738	5.57737	5.05078	3.91346	5.57613	5.44869	4.828	5.93736	4.51092	5.06467	5.50711	4.81449	5.65351	5.82745
CCR4	4.60087	6.67282	6.23591	6.0046	6.10483	6.26567	6.48968	6.88467	5.58145	7.12015	5.77343	3.67581	6.14198	6.14298	5.95293	4.1892	8.4153	4.36218	7.42411	6.78621	5.91801	6.5003
CCR5	4.6794	4.53016	3.90376	4.71852	5.31581	4.5941	4.80352	4.6859	6.54306	5.47226	4.63924	4.95889	4.82662	4.76183	4.78236	4.87489	6.06533	5.21297	5.59982	4.55009	5.20705	5.39647
CCR6	4.18158	3.59985	2.08328	3.28479	4.33789	2.48927	4.0078	3.68305	2.28336	5.24522	1.78273	3.68908	3.39887	3.25813	3.22439	2.43265	3.16299	2.01523	2.55512	3.72967	2.41908	2.74019
CCR7	6.45255	6.08287	5.86555	5.96993	5.59339	5.54578	6.03825	6.15461	3.81592	6.65606	6.1038	5.94327	4.9624	4.81125	3.74998	5.90837	6.61251	5.9075	5.17911	6.04742	5.16303	5.78273
CCR8	5.76991	4.67457	3.33796	5.70394	5.59781	5.83272	5.59475	5.7356	5.37571	5.10253	4.76376	4.46197	5.07388	5.73906	4.65531	3.27062	6.0719	5.99885	4.17511	4.94953	3.95882	5.8189
CCR9	4.06162	4.0211	4.40562	5.09456	3.9066	5.0218	4.18072	5.30676	5.18531	4.99133	2.28743	5.17233	5.3009	5.51021	4.89398	5.58668	6.1835	3.70037	6.08426	5.60671	5.5063	5.31754
CCRL2	5.32886	6.00308	4.38153	4.84062	5.5379	4.20358	6.54472	5.26195	4.85734	4.67609	4.28091	4.31749	4.41075	4.65737	5.96368	3.19516	4.23739	5.5331	5.48156	4.73939	3.68759	5.86948
CCRN4L	7.42341	7.52695	7.77777	7.31482	6.91055	7.20925	7.51294	7.49701	7.57135	8.17574	7.00101	7.69624	6.96016	7.65965	7.55823	7.0816	7.98822	7.21724	8.15373	6.72879	6.88535	7.22401
CCS	4.67026	5.94662	4.59362	5.1768	5.32206	5.29687	5.14984	4.81764	7.44711	6.24172	6.38735	5.76226	6.07724	6.5625	3.85969	6.56903	6.93353	3.84995	7.27361	6.04537	6.21427	4.24205
CCSER2	7.68067	8.20467	8.21114	7.69766	7.94182	7.93451	8.13706	7.28152	6.97542	7.29945	7.96258	7.91757	7.713	6.96825	7.81366	7.74849	8.1187	7.75848	6.7133	7.76542	8.09153	8.20467
CCT2	8.03434	8.15093	8.2564	8.28083	8.22767	8.17202	8.02143	8.24691	7.61715	8.14757	8.17941	8.26055	7.83564	7.37407	8.05843	8.32455	6.40889	8.21723	5.55368	8.10163	8.35694	8.03607
CCT4	9.93391	10.0129	10.0129	10.3842	9.85147	9.59009	9.60809	10.3381	9.80405	9.88074	10.1634	9.92369	9.89969	9.41482	10.0083	9.80405	9.02227	9.89048	8.24217	9.86466	9.87122	9.97806
CCT5	8.11054	8.54979	8.34105	8.5796	8.2431	8.05088	7.99782	8.61423	6.54306	8.0563	8.18876	8.07644	8.37024	7.56159	8.24012	8.51632	5.40906	8.59498	5.87476	8.34782	8.63215	8.45321
CCT6A	7.62707	7.42168	7.75038	6.85573	7.77856	7.20067	7.71632	6.88329	7.53125	7.16909	7.1667	7.35102	7.12102	7.8576	7.26592	7.69311	7.35016	7.35756	7.76389	7.42894	7.82022	7.83835
CCT6B	6.44773	6.78864	6.3096	6.67258	6.49836	6.99809	6.83501	6.33221	5.80332	6.92661	6.91719	6.71735	6.36386	5.97966	6.50843	6.65546	5.96108	6.62632	4.00588	7.15959	6.678	6.36744
CCT7	8.85556	8.54661	8.46666	8.90796	8.58565	8.67081	8.53237	9.0307	8.87373	8.40963	9.00893	8.98115	8.47789	8.79825	8.86837	9.21096	5.62688	8.81762	7.78448	9.02548	8.90436	8.83742
CCT8	8.28764	8.15817	8.33472	8.29445	8.0911	8.30624	8.10163	8.03055	8.93437	8.34032	8.1019	8.07221	8.52364	8.39356	8.26891	8.76346	7.69646	8.39079	7.36881	8.05478	8.6666	8.30026
CCT8L2	4.35502	3.28378	5.67511	3.46574	3.74662	3.67934	4.18072	3.76174	3.70234	3.30546	4.63037	4.01587	4.39111	4.84768	3.18749	3.93897	3.7172	3.13955	4.47749	4.80693	2.96471	4.46029
CCZ1	7.23993	7.11691	7.47806	7.43832	7.20962	6.9653	7.18562	7.21756	7.22192	7.87076	7.35016	7.0494	7.02235	7.03518	6.75958	6.54835	7.74077	7.09049	7.51036	7.33828	6.57258	7.32859
CCZ1B	6.49896	5.98315	5.94954	7.02711	6.28772	4.29291	5.91121	6.4215	6.18187	6.30226	6.08214	6.30296	5.38033	5.618	6.54306	6.37113	5.32441	4.63197	4.28379	6.296	5.59058	6.07226
CD101	6.03006	6.87646	6.63743	6.20265	6.21593	5.56612	6.59522	6.89935	6.24186	4.22381	6.09472	3.99803	5.16974	6.85244	5.98895	4.50859	4.35722	6.78708	7.15598	5.08939	4.61576	6.55132
CD14	4.71764	4.11349	4.04333	3.60819	4.31126	4.18827	4.10244	3.89358	6.74202	6.25763	4.56269	6.33762	6.49524	7.20565	3.91079	6.31558	4.0823	4.92745	6.14177	3.85895	6.69078	4.68007
CD151	6.08232	6.93158	4.95148	6.15832	5.9246	6.38253	5.80428	6.32651	7.36795	3.85789	6.69414	6.09971	7.36795	7.29274	6.43973	6.678	5.71958	5.82334	5.28622	5.76251	6.83155	5.6659
CD160	6.22933	6.00521	5.61495	5.88349	5.60218	5.27626	5.36562	6.59522	5.8413	6.62406	6.12145	5.62647	5.84024	6.09488	5.99847	6.06701	6.35451	5.73728	7.23488	5.99701	5.60828	6.20316
CD163	5.99346	6.12884	6.17052	6.28695	5.791	5.66779	6.15115	5.23779	5.71904	5.29495	5.7976	6.37263	6.09326	5.87981	5.86948	5.65072	5.83357	6.12374	4.64725	5.90873	6.0073	6.0443
CD164	7.81705	7.77957	7.76212	7.40061	8.23305	7.93657	7.69918	7.81784	6.96842	7.58718	8.37446	8.23477	8.50596	7.21385	7.80544	8.2166	6.91295	8.17124	6.82924	7.78123	8.24353	8.32455
CD177	6.78694	6.70994	7.06368	5.8542	6.74641	6.04593	6.51339	6.7474	6.5932	6.33853	6.22772	6.67355	6.71756	6.44507	6.29658	5.8869	7.55133	6.56204	6.36163	6.81519	6.59508	6.78586
CD180	4.34095	3.45921	4.25378	3.80448	4.22197	4.40412	4.69521	5.53437	4.35704	4.01042	5.23249	4.5624	4.00075	3.90866	4.49371	3.62716	4.72586	4.94831	4.2135	4.60028	4.22427	3.72407
CD19	6.86175	6.70234	6.36716	6.16461	6.8874	6.3219	6.53955	7.56569	4.86826	4.88854	4.42958	6.53836	6.19294	6.03116	5.86948	6.00696	5.1236	6.69909	6.32109	6.27106	6.34827	6.26686
CD1A	6.12612	7.03348	7.51036	7.21385	7.01547	7.22265	7.48924	8.20847	7.51461	8.35618	7.03378	7.62271	6.90422	7.40197	7.29673	6.95495	9.6779	6.73331	7.99682	7.12846	7.15499	7.41824
CD1B	4.89211	4.2789	4.2662	4.34987	3.66012	5.67856	3.39809	5.0034	6.62171	5.94231	4.231	4.62804	4.34168	3.98029	4.25366	6.53818	5.56354	4.34783	6.20909	4.71879	4.84062	4.46967
CD1C	3.41751	4.18006	4.11191	3.68367	4.3541	4.13946	4.08016	4.40174	5.50492	5.19531	4.34934	4.0388	3.98879	4.26049	3.77186	3.96639	4.55285	4.1179	5.11615	4.38203	4.63179	4.0954
CD1D	5.17703	4.54409	5.05806	3.54898	4.33045	4.91039	3.00461	4.03268	5.50492	3.34092	4.515	3.14165	3.87321	4.65737	4.40484	4.653	5.85394	5.87898	5.70416	5.04053	4.17256	3.96639
CD1E	4.98609	4.19872	4.48979	4.12802	3.63318	3.67934	3.68305	3.49731	5.01897	3.46729	4.48802	4.20673	3.39887	3.7788	3.97149	4.53632	4.36551	4.68855	3.46322	3.32065	3.47985	2.88549
CD2	5.98532	6.27027	4.93904	6.31599	6.68413	6.45231	6.3354	5.96398	6.28329	7.26635	6.14903	6.58985	6.52929	7.22778	6.79304	5.33166	7.77777	6.04696	7.47611	6.72109	6.4641	6.17014
CD200	5.07758	5.31182	4.97081	5.21321	6.26032	4.64924	5.80631	5.05839	6.10348	3.48923	5.53453	4.98713	5.92941	4.9255	5.40996	5.49618	4.94985	5.31733	5.75963	4.92304	4.5407	5.6716
CD207	6.32747	7.05079	6.25395	6.47343	6.16282	6.46189	6.58509	6.58531	5.45766	7.02135	5.27408	3.65992	6.00445	4.9289	5.38369	6.09177	6.74939	6.32637	6.09472	6.55828	5.89307	5.95595
CD209	6.31817	6.1256	6.53482	6.49016	5.89469	6.52267	6.28966	6.72879	6.60562	6.18549	6.17667	6.33139	6.46993	6.64374	6.2111	6.14859	6.84279	6.42204	6.50388	6.62379	6.29509	5.81371
CD22	5.6245	6.02861	5.61771	5.59306	5.67785	4.97711	5.41269	5.40258	5.91657	5.18664	4.94524	5.67238	5.64853	6.31074	5.54773	5.75392	5.7239	5.53469	6.09957	5.64037	5.41627	5.84946
CD226	5.49265	5.08279	4.84291	4.90023	5.36287	4.80693	4.34853	6.15133	3.91498	4.66522	2.9345	5.70923	5.31897	5.08291	4.55771	4.15977	5.74466	4.8238	6.19492	3.94624	4.8238	4.88919
CD24	5.63687	5.20443	5.4485	5.39072	6.11206	5.81098	6.11001	5.27914	4.97031	6.11375	5.33061	6.54017	5.89896	5.66183	5.92285	6.0273	5.64602	5.55626	5.97249	5.81404	6.2566	5.54668
CD244	5.68307	4.78635	4.28078	6.01317	4.31798	4.51872	4.0954	4.89319	4.59088	5.20705	5.93585	3.93709	5.85431	5.02137	5.12156	4.88103	4.83265	5.5481	5.92042	5.80124	4.63738	4.0068
CD247	5.68883	7.22225	5.23347	6.80547	6.59349	6.49913	7.01056	6.95014	5.26228	6.03058	6.85265	5.85123	6.5939	5.91512	4.63179	6.70874	5.39986	5.35747	6.47337	4.92057	6.22207	6.29553
CD248	7.45307	7.5212	7.89346	6.89969	7.65965	6.85636	7.67449	8.00641	8.10723	7.34035	7.62454	7.55945	8.58311	8.26891	7.19155	7.86509	8.32748	7.69646	7.52263	7.45684	7.95245	7.48626
CD27	6.10298	5.25204	5.84803	6.41539	6.06065	5.20042	6.33747	6.47747	5.20068	6.26473	4.25554	6.12083	6.49787	5.75435	5.75152	6.63899	5.49388	5.59776	5.73107	6.11982	5.57798	5.77884
CD28	5.22091	4.7149	5.65896	5.45641	5.40706	4.85643	5.43704	5.2681	5.00124	5.08906	4.12605	5.55313	4.76075	4.93523	4.07375	4.00701	5.72889	5.97619	5.49177	5.80468	4.64594	5.43207
CD2AP	5.60796	5.24665	5.66294	5.8478	3.64357	5.26017	5.68226	5.10314	2.93939	4.48571	5.89057	3.78048	5.19177	3.35497	5.94936	5.25907	2.554	3.18945	2.05316	3.8108	5.38519	5.19556
CD2BP2	4.85828	5.31653	6.25558	6.0085	6.23907	6.25267	5.34014	6.21905	6.97065	5.81786	6.73356	6.26225	6.0026	5.52718	5.6716	5.67731	4.31737	6.38222	6.01083	6.17305	5.9531	5.08527
CD300A	4.11783	4.72062	4.31856	4.26049	3.89413	4.46659	4.23116	4.38445	4.54409	4.93904	3.46375	4.88047	3.82573	3.57995	4.29324	4.36089	5.3957	3.71791	5.05685	3.34169	3.28656	3.90623
CD300C	6.21074	5.45001	6.18992	6.29172	6.38837	5.58191	6.43464	6.13352	5.36969	5.49676	6.15442	6.02784	4.53703	4.85767	6.15031	5.94012	5.85394	6.80675	6.77954	5.99196	6.24911	6.46793
CD320	6.50434	5.3705	6.67074	5.53678	5.70997	5.79413	5.4095	5.63687	6.75186	5.73753	4.10636	5.70923	5.62599	5.58979	6.38803	4.79501	5.83908	5.10173	6.12426	5.67372	6.04913	6.28754
CD33	3.44193	3.64936	4.21502	3.54898	4.90775	4.35773	4.07622	4.07881	4.86826	4.57561	3.98939	4.07678	3.3329	4.73738	3.85063	3.76602	4.60276	4.13985	4.58097	3.52853	4.28819	3.8413
CD34	8.04848	8.07965	8.47209	7.84407	8.23643	7.673	8.05208	7.60898	7.38503	7.99273	7.72609	7.97765	7.91186	7.42168	7.96504	7.65636	7.58534	8.15817	7.31002	8.03146	7.55519	8.08934
CD36	8.22898	7.04591	8.65806	8.55778	8.48357	8.09849	8.11466	8.07729	8.1029	8.67537	7.15209	8.4088	8.86235	8.12069	8.94652	8.36336	7.45307	8.71175	6.68619	8.67819	8.95557	8.75121
CD37	5.49265	5.59475	4.0174	3.52853	6.01125	5.68816	5.47629	6.02577	5.27248	5.0329	6.04708	5.55757	4.31708	3.74524	4.76361	3.47876	3.08387	5.16838	4.36095	4.67827	3.66149	5.25513
CD38	7.46089	6.88307	6.65546	7.68633	7.08994	7.01172	7.00415	7.4752	7.12768	6.3981	6.98329	7.27642	6.37838	6.81796	7.3678	6.78656	7.18726	7.16436	6.62997	7.64118	7.34438	6.90882
CD3D	5.26394	6.04604	6.63743	5.99209	6.05407	6.70422	7.30299	6.69176	7.38503	6.33587	6.98081	6.19159	6.33022	6.11748	5.55557	6.08181	6.92032	5.20284	6.46117	5.5202	5.85637	5.03485
CD3E	6.17052	5.87287	6.51976	6.22881	5.94165	6.19861	6.89894	6.15778	6.9104	7.46791	5.31351	5.77558	6.39097	7.1287	6.6572	3.49535	6.14614	7.06222	7.05095	6.17463	6.74865	4.73738
CD3EAP	7.81478	7.77396	7.83064	7.23696	6.77922	7.55157	6.46235	7.45684	6.43287	6.96257	7.15162	7.52988	7.42311	7.04964	7.52292	6.9075	7.83911	6.87981	6.93084	7.5588	7.59428	7.55301
CD3G	3.68557	3.70419	3.86599	3.33106	3.66585	3.41937	3.66012	3.7525	4.26664	4.53125	3.70668	3.37518	3.39887	3.92819	3.92864	3.25274	4.88227	4.02077	4.10244	3.25329	3.74474	4.43328
CD4	3.76254	5.53178	5.22543	4.33248	4.60413	3.90746	4.79649	5.57231	5.28991	5.19728	4.54268	5.13942	4.93916	6.35275	4.97603	5.0218	4.60895	4.50738	5.04304	5.69561	5.78028	5.18277
CD40	7.14831	7.12465	7.40197	7.18937	6.98416	6.94169	6.94483	7.11957	7.09612	7.01271	7.10794	7.0399	7.07661	7.2338	6.72007	7.03266	7.30546	6.94281	7.01742	6.9849	6.82025	7.08013
CD40LG	5.67623	4.70822	5.01681	5.1635	4.63373	4.28703	4.42231	5.77275	4.89211	4.51973	4.53821	4.31749	4.0954	4.35134	4.4968	6.12629	5.04323	4.27247	5.43981	4.78738	3.48747	5.09746
CD44	6.4129	6.09971	6.3592	5.94725	6.12595	5.78246	6.17052	6.17352	6.24684	6.01676	5.74409	6.64927	6.82387	5.93299	5.98522	6.58985	6.362	6.68028	6.38751	6.48714	6.48185	6.56804
CD46	6.32281	6.81415	6.93649	7.12746	7.15338	6.95596	6.87102	6.77062	6.01205	6.36834	6.66499	7.06763	6.87102	5.98154	7.10699	6.99097	6.59916	6.93867	6.40649	6.44287	6.88726	6.99074
CD47	6.37633	6.37855	6.67625	6.50563	6.55555	6.51923	6.30714	6.40203	6.59139	6.64408	6.58116	6.53365	6.48421	5.84635	6.20631	6.34025	6.5347	6.61875	5.49808	6.48287	6.57808	6.57104
CD48	6.67326	7.59167	5.58191	7.41886	7.27268	6.83436	7.32239	7.38299	6.9104	5.18125	6.98549	6.80938	7.2504	6.06331	6.75515	6.76189	7.29758	6.71377	6.92385	7.19578	6.77873	6.59376
CD5	5.6716	7.05705	5.82088	4.40837	5.43782	7.07882	7.49218	6.70581	6.06937	6.86787	5.46418	4.99119	4.63089	4.48712	6.02562	5.63509	4.68524	4.48746	3.77172	6.91894	6.37874	6.43255
CD52	3.53723	3.88123	3.74554	3.83013	4.02136	3.98495	3.91284	2.86702	3.68759	3.77312	3.80069	3.96681	3.82044	3.91729	3.90866	3.39949	3.81592	3.80029	3.9642	3.68865	3.49335	3.75269
CD53	7.65397	7.24836	8.39762	7.87421	7.6779	7.15338	7.83064	8.59686	7.95901	7.70138	7.45958	7.63807	7.59354	7.19252	7.33265	7.53247	8.02873	7.87461	7.61101	7.68807	7.6002	7.77516
CD55	7.09651	7.0907	7.0595	7.46908	7.30122	7.11101	7.24958	6.9792	6.22013	6.91956	7.09146	7.67212	7.05111	6.87937	7.23021	7.32265	4.90262	7.0269	6.49836	7.145	6.97813	7.24212
CD58	5.2806	4.80177	4.56038	4.50217	4.7406	4.48979	4.55667	4.42658	4.04525	4.45242	4.48802	3.71282	5.44566	3.49642	4.56833	5.1057	3.93897	5.0877	2.77024	4.64802	5.3416	4.60431
CD59	9.54214	9.41642	9.31324	9.69185	9.63168	9.66917	9.5182	9.93745	9.00255	9.91655	9.4974	9.53906	9.31924	8.93755	9.74674	9.66635	8.52218	9.44735	8.62334	9.5197	9.79151	9.87533
CD5L	3.72598	4.36595	3.62003	3.19083	4.95939	3.96172	4.19058	3.11164	4.76108	4.78707	5.0657	3.60988	5.17314	5.61168	5.53082	5.72132	5.84901	6.12984	4.10244	5.06859	3.98916	5.18842
CD6	6.63743	6.57715	6.60146	6.05761	6.75039	5.42267	6.2865	6.83421	7.03844	6.54387	6.50045	6.81046	6.31733	7.18254	6.60295	6.29281	7.18462	6.2582	7.30024	6.59717	6.08232	6.33032
CD63	10.7738	10.6247	10.4311	10.3062	10.6472	10.5962	10.6472	10.6767	10.9667	10.2787	10.6883	10.6579	10.7077	10.4591	10.508	10.6631	10.126	10.6883	10.1473	10.508	10.6309	10.4445
CD69	4.63307	4.46721	4.17769	2.89598	4.31126	1.26761	4.20624	4.03797	4.37267	2.47573	4.52948	4.0388	4.55618	4.31229	3.65436	1.80749	2.16341	5.01756	3.98029	4.35926	4.87656	4.30092
CD7	4.4714	4.6895	4.68007	5.18038	3.99952	4.3766	3.85242	3.60257	4.96391	3.51824	4.15294	4.88141	3.92076	4.56484	4.01975	3.08806	4.21112	4.13985	5.07674	3.74998	3.88789	2.87245
CD70	5.73434	5.72341	6.2111	6.99717	6.27546	5.69487	5.99139	6.49507	6.30362	6.37507	6.30205	6.19504	5.97433	6.55297	6.09842	5.2806	4.06689	6.56204	7.19134	5.9308	6.25253	5.58096
CD72	3.89956	4.15716	6.36163	6.55466	4.1336	6.0626	3.44233	4.14025	3.65157	5.68552	5.89057	4.61986	3.85766	3.92819	3.81038	5.2235	4.68524	5.78545	4.2135	5.94541	4.31126	4.83801
CD74	8.97148	9.15758	9.65011	9.40067	9.15542	8.8944	9.03628	9.37258	8.5713	9.90776	9.34304	9.44735	9.60543	9.1075	9.48306	8.84816	8.56017	9.33235	8.7518	9.03754	9.02626	9.00798
CD79A	6.47068	6.65002	7.06686	7.15767	6.15762	6.46754	6.66429	7.0881	7.34419	7.15685	6.99735	6.40213	6.39534	7.15352	6.31298	5.22862	7.4586	6.85123	7.61792	6.39841	6.59662	6.79445
CD79B	5.97134	4.14086	4.3689	6.26001	5.16289	4.18036	4.35252	6.24606	6.99309	7.06444	5.32843	5.61191	4.48601	5.52088	4.35926	4.45242	7.17747	6.4017	6.8556	5.0451	6.33363	4.97837
CD80	6.49896	7.81189	8.43595	8.03883	7.49677	7.24882	7.72472	7.38896	6.10784	7.87172	7.0353	6.61232	6.98701	7.03013	7.40102	7.10718	7.72824	6.42431	7.43409	7.44544	6.96825	7.76542
CD81	8.65696	8.94951	9.01191	9.10119	8.50551	8.80501	8.78414	8.83834	8.42101	9.07596	8.59012	8.66129	9.84398	8.72363	8.71342	9.10336	8.76259	8.86576	8.84227	8.50315	8.78575	8.84601
CD82	6.32175	6.734	6.12871	6.47849	7.22114	5.94502	6.12811	6.90642	6.04112	7.0461	4.77933	5.94849	5.6161	5.56591	6.40397	7.06041	6.37199	6.63899	4.66391	6.20437	7.20524	5.15567
CD83	6.18695	4.93342	6.7978	6.76412	6.89318	6.71763	5.78139	5.40258	6.6865	6.88179	6.51537	6.75549	6.48237	5.32273	5.47363	6.65071	5.677	6.78564	7.20448	6.71938	5.95885	6.63943
CD84	5.7976	5.7676	5.39408	5.56505	5.9246	5.59524	5.96141	5.5033	6.47986	5.89224	5.9378	5.79898	5.628	5.79043	5.70139	5.79497	6.63826	5.51378	6.09326	6.05572	6.01013	5.82104
CD86	5.60904	6.25539	5.60947	6.0092	5.33638	5.94327	5.47802	5.86555	6.14926	5.58127	5.65377	5.53916	4.60853	5.35468	5.18081	5.99772	5.06253	5.04002	6.2921	5.70337	5.7809	6.0506
CD8A	5.0379	5.52134	5.56017	5.08656	4.71468	4.03752	6.81177	7.39352	4.25255	5.52462	6.75837	5.07527	4.91479	7.05626	6.78037	6.1901	5.07233	3.49609	5.12646	4.6561	6.38133	5.4847
CD9	6.00669	6.66547	7.143	7.16271	7.14658	7.05626	7.45	5.50789	3.23598	7.01528	4.07987	7.33232	8.1237	5.22994	6.53004	8.14996	2.554	7.13821	2.64958	7.51132	6.29736	7.51913
CD93	7.58534	7.38962	7.85743	7.54428	7.88615	7.76288	7.76809	7.78103	7.38002	7.71442	7.31554	7.56297	7.851	7.54656	7.58015	7.90747	7.06548	7.72824	7.41771	7.57515	7.61837	8.08046
CD96	5.42229	3.44621	5.61835	3.672	3.81552	3.96172	5.42024	4.99944	3.91498	4.31596	5.20876	2.86993	3.17062	4.55263	3.52978	4.20177	3.10975	5.71725	4.40457	5.12126	2.53268	5.1714
CD97	5.57395	5.70337	4.88879	4.95469	3.29666	4.1546	5.61207	3.70854	5.89727	4.40392	5.04448	3.60988	6.01676	5.98948	4.27394	4.87489	3.33123	4.72512	4.67716	5.62563	5.49599	4.82218
CD99	8.93177	8.81762	9.16542	9.18801	9.26118	9.04846	8.88616	9.07712	8.74886	8.87287	9.19528	9.36298	9.89969	9.48052	8.89255	9.11569	9.08984	9.251	9.62368	9.08319	9.06487	9.3298
CDA	5.24714	3.78048	4.9007	4.96202	3.94765	4.00114	3.63094	4.70448	5.98851	6.37173	6.28865	5.26956	5.51251	5.16303	5.007	3.11164	4.66522	3.52467	5.61017	4.01125	3.06101	4.28379
CDADC1	2.38616	5.34482	4.89547	3.86424	4.87052	3.36707	3.21154	4.13485	4.59088	3.09541	5.40822	4.89803	5.42703	3.35497	4.98683	5.05405	3.96508	5.83166	2.87791	5.00023	3.74474	3.35497
CDC123	7.92358	7.66992	7.90956	7.26875	7.36447	7.51712	8.20156	8.17984	7.35799	7.60329	7.92964	7.33785	7.601	7.88374	7.71895	7.41576	7.46589	8.21573	7.49745	7.99341	7.57721	7.88179
CDC14A	4.10428	4.28169	4.15294	3.90697	4.39347	4.55979	4.13712	4.74489	4.32219	4.29869	4.47992	4.60191	3.95217	4.47416	4.07058	4.37267	5.03894	4.14445	4.88227	4.88762	4.80378	4.46029
CDC14B	5.77831	5.39677	5.47768	5.22198	5.23403	5.60094	5.40559	5.30051	4.86356	5.69246	5.11198	5.32819	5.45724	5.61592	5.49729	5.54578	5.04779	5.29875	5.60238	5.18842	5.46894	5.77831
CDC16	8.0979	8.11733	8.04278	8.18722	8.27614	8.14865	8.03883	8.41988	7.51525	8.08121	7.93986	7.93306	7.96763	8.17509	8.09233	8.00171	7.4586	7.57397	7.86593	7.98106	8.09699	7.81189
CDC20	5.5831	6.11305	6.83202	6.97065	6.43611	5.58852	4.54083	5.45073	5.72476	6.71573	6.96572	6.06853	4.84017	4.72433	5.68995	5.39723	5.06253	6.11375	6.46555	5.80756	5.78028	5.77018
CDC23	5.88582	5.92361	5.98932	6.27523	6.21126	6.22292	6.16234	6.01873	6.38236	6.64957	6.1038	6.25097	6.27148	5.65967	6.17654	6.14859	2.554	5.88623	5.42441	5.7681	6.01676	6.36306
CDC25A	3.96085	4.92353	5.02451	3.51374	5.75469	4.77785	5.45676	4.13109	4.68343	4.27759	4.88823	5.58934	3.81442	4.86857	5.2291	4.28752	5.80867	4.34783	4.82769	5.15721	4.77312	5.23347
CDC25B	7.04355	7.51668	7.43815	7.7111	7.1648	7.3074	7.45294	7.56504	7.7919	7.57397	6.59737	7.26494	7.08252	7.38858	7.56084	7.09957	8.01823	7.49479	7.56485	6.9271	6.78089	7.33054
CDC25C	5.14544	3.47403	4.14765	3.82765	4.00173	4.77672	4.24884	4.85445	4.74222	4.46485	4.63037	3.62809	4.46521	4.61986	4.24312	4.60937	5.55407	4.55618	3.51586	4.01125	3.974	4.68511
CDC27	6.71714	6.11435	5.7764	6.42838	6.20206	6.54008	6.11131	5.96084	6.15926	6.27699	6.27569	6.54306	6.26417	5.75719	6.40298	6.37186	6.17463	5.45237	6.29458	5.95842	6.19225	6.28367
CDC34	8.3121	7.8994	7.84429	8.2464	7.97278	8.07125	7.77462	7.84251	8.62784	7.9512	8.04549	8.2121	7.88292	8.73519	8.18441	8.13847	8.14698	7.76032	8.6248	7.4512	8.08811	7.37764
CDC37	7.34291	7.01362	6.17737	7.4566	7.69335	7.91161	7.34682	7.77338	3.89584	6.67887	7.77597	7.44113	7.31945	4.56484	8.16207	7.38558	3.80119	7.25974	5.05685	7.67008	7.12292	7.30936
CDC37L1	8.07125	7.49888	7.87664	7.68783	8.39804	8.1601	7.59783	7.28372	6.35745	7.17069	7.09258	7.5914	7.23406	7.05626	7.8994	7.65873	6.75304	7.68466	6.33301	7.8889	7.75285	7.73426
CDC40	6.96358	6.734	6.34785	6.43905	7.07738	7.26178	6.72292	6.97471	6.12411	7.05144	7.24135	6.86581	6.94877	6.76472	6.99874	6.67669	6.26871	7.05162	6.91629	6.73504	6.98513	6.68635
CDC42	6.77558	7.38648	6.70733	6.76616	7.47984	6.86482	7.62707	6.78694	6.25253	6.38366	6.85655	6.86498	7.34991	7.51913	6.83045	6.69769	6.27798	7.57515	6.58582	6.5699	7.6446	7.51057
CDC42BPA	6.20316	5.59475	5.62869	5.95799	5.28481	5.65944	5.65404	5.36119	5.15748	5.80966	5.98622	5.35273	5.6954	5.99701	5.5016	5.6148	5.70617	5.58039	5.58567	5.88988	5.63936	5.4511
CDC42BPB	6.96972	6.04393	6.60376	5.82467	6.68494	6.38007	6.35131	6.04112	5.99242	3.46729	7.06065	5.21102	7.19145	6.51084	6.36056	6.86175	6.23132	6.28705	4.43425	6.61978	6.89368	6.36306
CDC42EP1	4.99293	6.11001	6.07859	6.25409	6.05892	5.49265	4.34507	6.0695	4.42231	4.30726	5.4993	6.22598	5.0329	5.95033	6.89534	6.38637	5.09771	4.39854	5.04737	4.57039	4.69848	6.3891
CDC42EP2	4.37617	3.82495	4.38153	3.73872	4.66736	4.53514	4.43273	3.77819	5.71269	4.38861	4.315	4.40431	4.53703	5.51855	4.63753	3.8555	5.08435	3.84995	5.07674	3.85895	4.24174	4.51034
CDC42EP3	7.34457	6.35153	6.40154	6.79215	6.96953	7.07498	6.61978	7.09939	6.47599	6.92758	7.96421	7.06444	7.15175	6.54339	7.05604	7.41835	6.79112	7.76212	6.61093	6.90011	7.05415	7.42428
CDC42EP4	7.01528	6.83501	6.77445	6.77827	6.78258	6.84599	6.71977	6.55926	6.8869	6.8869	6.68054	6.83947	6.81967	7.27826	6.69329	6.2888	7.41483	6.78072	7.45552	6.74347	6.34572	6.74268
CDC42SE1	7.09572	7.33853	7.47323	7.22986	7.29873	6.7888	7.32026	7.00222	6.99309	5.34734	7.02928	7.24456	7.19474	7.30349	7.55495	7.34291	7.25559	7.3923	6.95545	7.78473	7.24048	7.7041
CDC45	2.8147	2.9531	3.57638	3.64413	3.17131	3.34254	3.09249	3.03313	3.34131	3.05058	3.86832	3.08824	4.53703	2.89125	3.00085	3.4399	3.49731	4.25522	4.03849	2.91548	2.82969	2.57762
CDC5L	7.2541	7.34632	7.57699	7.48977	7.39843	7.4354	7.1105	7.45979	7.16127	7.27376	7.29686	7.359	7.03448	7.23247	7.36205	7.359	7.49139	7.28112	6.96156	7.29738	7.29152	7.47579
CDC6	4.82408	5.30274	5.448	5.41087	5.51448	4.99192	5.72653	4.85503	4.70822	5.0633	5.08795	4.89429	4.90182	4.65737	4.79546	4.66391	6.37199	5.20412	5.24596	4.03493	5.07643	4.94445
CDC7	5.35806	5.22091	5.3715	5.66314	5.41627	4.42609	4.77766	4.22535	4.54834	5.44542	5.3229	3.75319	5.06976	5.57094	5.46418	5.45092	6.55801	6.09149	2.05316	6.10111	5.14945	5.24144
CDC73	6.15378	5.68381	4.11861	4.73799	5.41005	5.79413	6.38229	3.37354	3.12962	2.82338	6.58265	6.00278	3.98879	5.83408	6.30897	5.94012	3.30456	6.04983	3.95217	3.09352	4.5712	4.21589
CDCA3	4.05273	3.55296	4.04333	3.27575	3.388	4.28023	4.16836	3.20247	3.5732	3.89107	3.94978	4.25354	4.00929	3.4871	4.01975	3.78005	4.6764	4.37837	3.54985	4.14086	3.76073	3.52665
CDCA4	6.67878	7.20041	7.30831	7.41617	7.59304	6.58375	7.24378	7.60581	7.46889	7.63586	7.21937	6.91295	7.29609	7.14902	6.77812	5.97814	7.8315	7.028	7.34941	7.05713	6.75234	7.20501
CDCA8	3.95599	5.09186	3.81254	4.34337	4.15315	3.91451	4.06416	3.82632	3.70234	4.39503	4.14575	4.60388	4.02136	3.90866	3.92263	3.98538	4.00269	4.1179	4.12207	5.21866	3.99773	3.83305
CDCP1	4.88823	4.91825	4.94445	4.1821	4.53849	4.08991	4.76108	4.74842	5.2853	5.2235	4.91079	4.25354	4.98947	4.59517	4.41554	5.94836	5.35445	4.81177	5.54091	4.57561	4.34755	4.796
CDH1	4.56328	4.81894	4.37161	4.46608	3.68824	3.7428	5.1796	2.34973	2.77713	4.71852	3.59509	4.13946	2.63214	3.92819	4.11796	3.25274	4.33207	4.51621	2.94063	4.05989	3.22975	4.64802
CDH10	6.64298	6.65236	6.33996	6.515	6.86324	6.43798	6.75549	7.08979	6.67115	6.70234	6.51125	6.56303	6.29372	5.87248	6.26727	6.11559	7.32544	6.57672	6.81177	6.69909	5.7685	6.12248
CDH11	4.59701	5.01116	5.02903	5.10935	5.35468	3.55974	4.77766	4.34207	5.22444	5.48554	3.70668	4.83488	5.41853	4.67323	4.54317	3.49535	5.53346	5.13121	5.30347	4.46314	4.62651	4.7024
CDH12	2.47993	2.31472	2.69539	3.06142	4.03689	3.26355	2.13925	2.57432	3.40757	2.51362	4.68905	2.55637	3.21051	3.14425	3.04659	4.49601	3.25274	1.69806	3.38232	2.62427	2.07895	4.69079
CDH13	6.72549	5.54731	6.44721	6.04332	6.64754	6.86581	5.15407	6.55649	6.27872	5.13453	6.52114	7.07867	6.86397	6.2811	6.19695	6.35583	6.50068	6.16405	5.04737	7.06847	5.97839	6.70956
CDH15	6.74513	7.2982	7.05351	7.34668	6.97091	7.21046	6.90319	6.94281	7.5512	7.36669	7.18272	6.93438	6.63983	7.55672	6.92622	6.95728	7.51179	7.03622	8.43841	6.92642	7.13742	6.34392
CDH16	2.84437	3.1488	3.08878	3.5006	3.75463	2.54619	3.55129	3.99177	3.6274	2.86916	3.13938	3.58928	2.48543	5.54164	2.91041	2.10117	7.22192	4.24722	3.31487	2.6475	2.64866	3.76179
CDH17	3.37879	4.54976	4.36095	3.00992	3.21456	3.32001	4.9303	2.85891	3.95337	5.79118	2.55781	3.64301	4.2722	5.11615	4.12311	5.30208	6.30205	4.00959	4.10244	5.8559	5.10846	4.98654
CDH18	5.94049	7.04234	6.5932	6.20265	6.71756	6.34088	6.43912	6.65384	5.60159	6.92661	7.05459	6.36906	6.59185	6.00308	5.8669	5.67409	6.34217	5.08413	6.57663	5.913	5.32535	6.35499
CDH19	4.31924	4.63722	4.72534	5.09998	4.4208	5.4847	3.95457	4.77616	4.28379	3.39967	5.10051	2.39815	4.85312	2.753	4.25366	5.42703	5.5029	4.65279	2.97663	5.1175	5.6954	5.52975
CDH2	5.93431	5.77799	5.6495	6.25409	5.69468	6.14198	6.23298	6.31626	5.27248	4.24722	5.5543	6.28224	5.46137	6.5674	5.69981	6.0874	5.90837	6.54205	5.9392	5.54434	5.95134	6.14542
CDH20	2.8147	2.93864	3.56824	3.34333	2.96249	3.95292	3.46487	3.21703	3.20303	2.81545	2.73814	3.32033	3.228	3.32463	2.91041	2.06239	2.58511	4.00173	4.0816	3.36401	2.18077	3.81786
CDH22	5.00581	3.3738	3.81909	3.78255	5.84946	4.13151	3.5403	4.21747	4.00075	4.41323	3.80069	4.49005	4.5712	4.95561	3.57311	2.78872	4.27766	6.0021	6.09149	3.514	4.19028	5.64139
CDH3	3.02417	2.96393	2.95397	2.28591	3.33956	3.47956	3.5403	2.9531	4.30023	3.01815	2.62296	3.70854	3.228	2.78986	3.07121	2.96183	2.96552	4.11062	3.91318	3.30288	3.01041	2.23726
CDH4	5.82585	6.02248	6.13407	6.0899	5.88998	5.51317	4.98887	7.23208	6.10146	6.75626	5.48246	6.2485	5.79077	6.35275	6.08549	5.25907	6.71589	6.24342	6.76412	6.17002	5.97493	6.52692
CDH5	6.69733	6.77017	7.4354	7.07996	7.45491	7.05111	6.82937	6.9567	5.12961	7.22002	6.84194	6.9653	7.18937	6.27122	7.12573	6.77154	6.39079	6.71938	3.95217	6.89279	7.00988	7.34291
CDH6	4.92971	4.53866	5.1702	4.85283	5.55069	5.03934	4.50303	4.83815	5.54144	5.77294	4.76976	5.10822	5.56612	5.71913	5.0451	4.40973	6.17786	4.78983	5.79744	5.21065	4.67609	4.85283
CDH7	3.51785	3.53423	4.36095	3.08229	3.32001	3.34254	3.48378	3.02266	4.40837	3.70161	3.16521	3.60988	3.70048	2.94278	3.25029	2.52268	4.15315	3.97651	4.53133	2.6475	3.21905	3.06101
CDH8	5.7286	6.13869	5.76791	5.66462	5.89163	5.45724	6.02021	5.03555	5.76311	5.98932	5.16157	5.66136	5.55966	5.54421	4.97056	5.56142	5.6282	5.35747	5.75963	5.38519	5.51503	5.80055
CDH9	4.65173	5.16242	5.7541	5.06935	5.64393	5.24596	5.87557	5.16567	5.50492	6.03931	3.0896	5.35794	4.3233	6.27513	3.74524	2.74	5.33709	4.705	4.6936	5.59132	3.89674	5.43094
CDHR1	3.20384	3.61629	3.32917	2.51673	3.35034	3.35357	3.35091	3.84088	2.6263	3.53689	2.65461	3.34092	2.83013	3.19516	3.39137	2.61697	2.58511	3.57794	3.57956	3.35091	3.29609	3.10271
CDHR2	6.33798	7.21495	6.91314	6.8013	7.01547	7.26454	6.81938	6.96001	6.78847	6.43264	6.55769	6.24437	6.14478	7.80758	6.59788	7.28824	7.04701	7.0166	7.3923	6.75697	6.9068	6.79589
CDHR5	2.98086	3.08628	3.08878	2.80907	3.26355	3.12246	3.75628	3.35808	3.39226	3.33017	2.82858	3.2874	2.8538	3.27867	2.73052	2.90894	3.01722	3.73523	3.33424	3.00932	3.21905	3.17648
CDIP1	3.31947	3.46683	2.67524	2.76385	3.58925	3.36707	3.81592	3.83218	2.82559	5.1223	3.13938	4.07678	2.92738	2.6475	3.40276	3.67443	2.82407	2.30983	4.10244	3.5726	3.25128	3.87269
CDIPT	8.77462	8.33251	8.38455	8.71871	8.43788	8.7605	8.35733	8.8944	9.76625	8.55621	8.72076	8.96703	8.72612	9.46847	8.30624	8.70135	9.91957	8.73005	9.48306	8.55441	8.62648	8.46994
CDK1	4.74656	5.21065	4.23595	5.00265	4.49366	4.78722	4.49221	5.2681	5.42182	4.08796	4.334	4.02658	4.91012	5.32886	4.25861	4.53446	6.00578	4.39461	5.71314	4.28275	4.63521	5.09046
CDK10	5.54791	4.92991	5.52892	5.38447	5.46818	5.82046	5.25753	6.12022	5.97153	5.50141	5.21842	5.54856	5.54668	4.88634	5.33539	6.10857	5.37229	5.84415	5.01859	5.66825	6.06636	5.42703
CDK12	6.48805	6.7573	6.74119	6.85285	5.92361	6.22066	6.46983	6.62406	6.13284	5.71269	6.74528	6.5863	6.0564	6.67815	6.32214	5.63509	4.85445	4.36218	6.9024	6.64457	6.62546	6.27735
CDK13	5.41597	5.6292	6.0377	6.01698	5.84946	5.78673	6.00832	6.17897	5.39903	6.18884	6.19077	5.87764	5.46418	5.78598	5.74451	5.92859	5.71432	6.12281	6.06289	5.62409	5.14275	6.3048
CDK14	5.98532	5.28429	5.087	5.66984	5.79054	5.79043	6.12166	5.94093	6.84631	5.55535	4.73769	5.73879	6.06216	6.1385	5.93284	5.05685	6.85285	6.27767	6.19681	5.86927	5.23379	6.12397
CDK16	8.98115	9.05146	9.08796	8.93347	8.72363	8.63087	8.81285	8.88202	8.32687	9.46847	9.04846	8.81762	8.53544	9.01349	8.71662	8.57521	8.81059	8.71292	9.08984	8.87556	8.50857	8.80797
CDK17	5.05405	5.10201	6.10644	4.86715	5.61185	5.43436	5.84727	5.27408	5.73315	3.91369	5.21441	5.00515	6.18416	5.64393	6.18615	5.89714	6.81708	5.45073	5.16735	5.71895	6.09529	5.99139
CDK18	3.98631	3.63094	3.90376	2.88073	3.11029	3.96172	3.10271	3.63563	3.85824	3.39967	3.03452	3.68908	4.24847	3.4871	3.35357	4.11191	4.37385	2.86324	4.30726	4.38203	3.47487	3.55712
CDK19	5.50808	4.90244	4.97514	6.33248	6.09233	6.01299	5.44156	5.43364	5.5174	5.87898	5.71945	5.33109	5.59547	6.05456	5.63595	6.17378	4.78052	5.73591	5.628	6.20947	5.89074	5.07373
CDK2	5.73144	5.47271	6.16196	5.74611	6.01013	5.26195	5.09666	5.78618	5.68469	6.22483	5.26914	5.34759	5.78416	5.57478	5.07373	5.58898	6.03709	5.98702	6.11168	5.62153	5.22006	5.67024
CDK20	6.40701	6.59537	6.53864	5.9753	6.73249	7.04925	6.48366	6.57177	6.45231	6.3065	6.88467	5.52359	5.60218	4.10428	6.05698	5.80325	3.94978	6.94535	5.14924	4.31878	6.29736	6.24684
CDK2AP1	8.64928	8.73624	9.18801	9.2582	8.80501	8.39846	8.80089	9.6948	8.21182	8.9286	8.78135	8.25575	8.57042	8.67191	8.63472	8.74762	8.5836	8.58748	7.94564	8.54711	8.29038	9.24883
CDK2AP2	6.05078	5.33061	5.86015	6.86983	4.85921	5.72224	6.70031	5.45073	3.7538	6.36462	5.44983	5.47451	5.59088	6.07969	4.53551	5.67046	3.94978	6.65354	5.35307	6.30278	6.62406	5.58332
CDK4	8.21692	8.06045	8.21723	8.29921	8.12118	8.01909	8.03409	7.79954	7.94922	8.71292	7.30011	8.28176	7.92989	7.33464	8.02732	8.2092	5.20374	8.10448	6.74158	8.19092	8.39122	7.83739
CDK5	3.14021	3.23326	3.46706	5.18038	3.49281	4.51872	3.49671	5.16567	3.46269	3.49861	3.22725	4.63766	3.35209	4.31229	3.47899	3.66002	3.33123	3.72909	3.86599	3.41079	3.12459	2.71719
CDK5R1	4.40412	4.10742	4.83815	4.04063	3.92263	4.92991	5.08134	3.71862	4.39062	4.99467	3.17298	4.0961	3.55974	4.57715	4.35038	4.70518	4.58827	5.30311	3.9961	4.24499	5.70515	3.60078
CDK5R2	4.06667	3.03281	3.03273	3.26175	3.83247	2.54619	4.59677	3.18431	4.695	2.89598	2.62296	3.16144	3.35209	2.56199	2.77929	5.24156	5.58473	6.09326	2.91066	2.6475	4.83433	3.57956
CDK5RAP1	7.59403	7.26321	7.67139	7.26097	7.12692	7.22157	6.89266	7.5799	7.673	7.68034	7.68931	7.57871	7.22559	7.5512	7.45307	7.12917	6.52218	7.01318	7.57588	7.56546	7.35498	7.10496
CDK5RAP2	7.19962	7.39369	7.50327	7.49315	7.47221	7.73055	7.17524	5.74894	7.69522	7.17267	7.02078	7.47926	6.68317	7.18886	6.99019	7.63379	5.96663	7.29593	7.8622	7.30768	7.73395	7.12692
CDK5RAP3	7.56835	7.10954	7.12664	7.49745	7.41558	7.9862	7.42105	7.08194	8.46583	7.62598	7.72447	7.50472	7.63427	8.67819	7.89712	7.70194	8.64468	7.78529	8.56017	8.09233	7.86311	7.92095
CDK6	4.91504	3.95989	3.46201	3.00992	4.31798	3.54858	3.21154	3.59962	4.94773	5.43813	3.70668	4.35686	3.5252	4.97746	4.12855	3.68824	3.96508	4.63778	4.72145	5.39968	6.09326	4.30092
CDK7	3.2579	5.12895	2.72059	3.6913	4.00173	4.93321	3.40998	3.0648	3.17062	4.22381	4.76976	5.13084	3.74611	2.22504	5.12576	4.48032	2.92372	3.54658	3.28273	4.90487	3.20125	3.13207
CDK8	5.85431	5.22091	5.08906	5.13574	5.74155	6.25928	5.63642	5.12447	5.48358	5.34516	5.57842	5.88676	5.57924	4.65737	5.24665	6.07662	4.95914	4.99494	5.16274	5.84534	6.22323	5.80055
CDK9	6.02065	5.81254	4.28078	5.59844	5.38501	5.81948	5.99692	5.89469	3.23598	4.5702	5.92497	6.24437	6.23783	5.6292	5.94936	6.49196	5.78561	5.5331	4.0816	6.46779	5.03362	5.70936
CDKAL1	4.4493	3.10764	4.11191	4.0448	4.0783	5.53704	4.82474	4.31451	2.56199	4.36138	5.3079	4.19981	3.93928	3.19516	4.15716	5.26195	3.69399	4.61011	3.31487	3.35622	3.73523	2.44562
CDKL1	2.87388	2.43221	3.20059	3.39034	3.44052	3.91451	3.30288	2.39881	3.0857	3.13294	2.81356	3.25029	2.59018	2.71719	2.29335	2.58511	2.82407	4.10428	2.28717	3.27675	2.99157	2.42737
CDKL2	3.22639	3.21892	3.07005	2.86393	3.7788	4.1546	3.13921	2.80644	4.81588	4.71139	3.16521	3.84577	3.19065	4.23564	3.61614	3.05381	5.94757	3.25767	4.92991	3.60399	3.54858	3.63066
CDKL3	6.79863	5.13255	6.70245	6.76168	4.75763	5.38333	3.95457	4.16728	4.68343	4.4625	3.89963	6.58097	6.52299	4.35134	5.46104	6.82433	7.48816	5.09275	5.09644	5.99196	5.07373	5.25874
CDKL5	5.79992	5.85431	5.32206	5.80756	4.21708	5.06734	5.90943	4.89211	5.48358	4.5702	5.40375	5.30368	5.06882	5.14443	5.00565	4.84579	3.78819	5.57112	4.56472	5.12126	5.95747	5.05995
CDKN1A	3.65963	3.68061	4.66522	5.54834	4.70537	4.39777	4.78294	4.58165	6.34537	6.39437	8.10934	7.16501	6.58968	7.34059	5.73543	8.0578	4.94985	8.00602	5.18702	4.87609	6.7011	6.04782
CDKN1B	9.20345	9.02703	9.21096	8.85693	9.1075	9.3495	9.05519	9.12763	7.78776	9.01349	9.34732	9.31924	9.24749	8.02567	9.07712	9.09786	7.60563	8.93606	7.44913	9.2582	9.11132	9.14444
CDKN1C	7.26727	6.57965	6.89563	7.03187	7.3046	7.14849	6.76229	6.92563	6.31473	7.15149	7.10954	7.23624	7.31595	7.78887	7.20584	6.98416	6.92694	6.40977	7.08921	7.41558	7.36497	6.8053
CDKN2A	4.86795	5.39968	4.99133	5.64717	5.6834	4.29668	5.02972	5.7327	6.087	5.30868	4.50822	5.55163	5.59547	5.97203	5.86814	5.71166	7.21702	4.87074	6.57663	5.49388	5.6245	5.209
CDKN2AIP	5.71211	6.47599	6.41005	6.04029	6.58078	6.0245	5.60775	6.06554	5.7816	6.2545	2.65461	6.19695	6.6816	6.11405	5.75693	4.16749	6.31993	6.53662	5.53346	6.66619	6.14262	5.69078
CDKN2B	3.00793	3.00858	2.08328	3.98772	2.12675	2.54619	3.14832	3.07542	2.97397	2.2462	2.22883	2.23571	2.68264	3.21587	2.02659	3.11164	2.10117	3.51347	3.70504	2.74447	2.99157	3.10271
CDKN2C	6.63327	6.19695	5.84243	6.06245	5.96438	6.5181	5.63455	5.90721	5.29399	6.43099	5.51486	5.72237	6.25805	5.13372	5.17552	5.57387	5.6529	5.87164	5.60218	5.65404	5.23708	5.72889
CDKN2D	3.48089	3.64559	3.39034	3.58503	3.96939	4.15049	4.28728	3.65992	3.43827	4.13413	4.02431	5.39007	4.9184	5.29285	4.17526	3.68166	5.84204	5.12304	4.39543	3.78612	3.73017	3.54939
CDKN3	6.91614	6.94766	7.08736	6.90264	6.89055	5.9993	6.72534	6.65118	6.04656	7.14439	6.74528	6.55801	6.86207	6.80938	6.89702	6.49558	6.87701	5.52682	6.56283	6.89442	6.63752	6.59717
CDO1	6.56449	6.3712	6.99539	6.97344	6.82802	6.14399	5.95185	6.88807	5.54471	6.81232	6.50962	6.75999	8.22686	6.59026	6.64271	6.65071	6.61064	6.72562	5.48156	5.89727	6.44987	6.89279
CDON	3.49761	5.82874	4.06689	3.6913	5.34273	4.23635	3.64721	3.26672	5.59697	4.57824	3.44193	4.6749	3.86685	3.84401	4.08016	3.14206	4.30124	4.18478	5.27829	4.60028	3.67418	3.66771
CDR1	1.75554	2.17815	0.924681	1.26761	2.6035	1.07713	2.47993	1.82066	4.26664	5.0368	3.25443	1.19656	2.41123	1.05901	1.05901	2.26218	1.64841	3.87899	1.49097	1.25592	2.2239	0.790483
CDR2L	2.85823	3.94892	4.09356	3.57921	3.52348	4.21583	3.87407	4.20649	4.57697	3.82112	3.59509	4.22667	3.12459	3.32463	3.58423	3.50669	4.62014	3.0673	5.16274	3.08331	3.96874	3.24772
CDRT1	4.77561	5.60592	5.61178	5.3623	5.07612	4.89689	5.02884	6.0018	5.05461	5.59923	5.05487	5.20569	5.35591	5.76962	5.76921	5.19381	5.77764	5.6564	6.2638	5.1946	5.53203	5.61542
CDS1	3.84816	3.96364	4.27798	4.03493	2.39203	4.58059	3.70419	4.129	4.65029	3.59625	4.36362	3.177	2.5749	4.03735	3.95989	3.43059	4.15315	4.3385	2.8608	4.5084	2.59281	3.57956
CDS2	6.7423	6.44436	5.1788	6.37673	5.35806	5.76829	5.87248	5.62351	5.9344	4.81608	6.42328	6.65465	6.07367	5.93629	5.64756	6.19159	4.50217	6.62809	4.49586	6.60025	5.6245	5.74536
CDSN	5.3002	4.08926	4.41597	4.46608	5.33751	4.13946	4.07622	5.02088	6.20797	4.49115	4.17032	3.96161	4.11191	3.71042	4.5838	3.74474	5.02966	4.23595	5.28235	5.23564	4.68283	5.82166
CDT1	5.31853	6.00907	4.33789	4.62945	5.27553	5.95071	5.39299	4.80265	5.8074	3.87199	4.85828	5.4187	3.45537	5.95695	4.91363	4.653	5.52234	5.12304	4.23691	4.695	4.16258	4.50617
CDV3	8.17509	8.10328	7.98851	7.23918	8.07548	8.30026	7.9482	7.58534	7.82022	7.77957	8.03607	8.38342	7.9256	7.82022	8.34441	8.52944	8.03055	8.08978	7.78648	7.89793	8.32002	8.02683
CDX1	4.0151	4.53016	4.2469	4.40837	4.45969	4.81144	3.62469	4.24372	4.9279	4.56203	4.26737	4.61986	4.2235	4.24524	4.38418	4.06308	4.92754	4.24722	4.91572	4.22832	4.35462	4.23246
CDX2	3.65963	3.1488	3.17037	3.47876	3.82447	5.32445	4.00173	3.13381	5.74089	3.82597	4.48802	3.62809	3.28595	4.422	3.38043	3.05381	4.01934	3.24427	4.87218	3.06446	3.20125	4.70858
CDX4	3.30288	3.54395	3.07005	4.89319	3.24643	5.25638	3.37972	2.84437	4.42231	4.32551	3.13938	3.53648	3.24427	2.68041	3.73151	3.3006	3.82632	5.26789	3.79582	3.54197	4.15476	3.41712
CDY1	3.22639	2.24686	4.45182	3.35722	2.1894	4.93321	3.58292	3.00085	4.4903	2.73755	3.57638	3.55247	3.42828	1.98046	3.25029	3.91318	4.94985	3.08788	2.79019	2.57959	2.03893	4.02472
CDYL	5.02764	5.05659	4.24994	5.55135	4.7223	5.0748	4.20624	4.57921	5.93702	3.85632	5.4886	5.63175	5.4009	4.15855	5.51448	5.75332	4.57181	5.3592	5.29465	4.12636	6.17099	5.14356
CEACAM1	6.08767	6.49082	6.38888	6.28391	5.9918	5.93269	6.72943	6.06886	5.96959	6.66137	5.61592	6.14835	5.67678	5.58738	6.2133	5.24739	6.49016	6.41706	6.16196	6.36009	5.903	6.14719
CEACAM21	5.16035	5.52359	5.61361	5.47745	6.15167	4.63705	5.14984	5.4422	5.44124	4.19346	5.81692	5.26956	5.4491	6.09692	5.10498	4.52159	5.05206	5.71503	5.62351	5.6647	5.93677	5.8446
CEACAM3	6.31656	6.65341	6.91456	7.01886	7.08063	6.85063	7.26401	6.8364	6.90287	8.13525	6.80586	7.01976	6.72348	6.48257	6.45071	6.81938	7.61012	7.21019	6.96809	7.393	6.79232	7.08269
CEACAM4	7.23732	7.20725	6.30328	7.4105	6.39571	6.22746	7.14776	7.57721	7.02735	7.19624	6.44424	6.31579	5.97203	7.45339	6.94944	6.8172	7.89656	6.53389	7.23745	6.50107	7.30958	6.67258
CEACAM5	6.19953	6.71771	6.22457	4.81382	6.21543	6.12397	6.50835	6.53264	7.5341	6.29588	6.34041	6.14023	6.34241	6.68428	6.34953	6.82784	7.48137	6.77513	7.70504	6.06598	6.56941	5.97357
CEACAM6	6.04725	6.40828	6.14835	5.5831	6.81708	6.41514	6.59337	5.61185	6.1428	6.83331	6.56052	6.79349	6.22222	4.89577	6.01299	6.52903	6.156	5.20713	7.06426	6.73504	6.29658	6.10963
CEACAM7	5.09666	5.56726	5.34554	5.09998	5.06253	5.60993	5.19149	5.6302	5.37571	6.08593	5.00762	5.21345	4.99066	5.2853	5.24242	4.85393	5.90132	5.5041	5.3229	4.99407	5.13892	5.1946
CEACAM8	2.33207	2.24686	2.75643	1.64017	2.07895	1.85573	2.30815	2.12314	3.3738	2.84039	2.55781	1.90459	2.51873	2.04853	2.83309	1.88064	2.10117	2.11554	1.98265	3.99952	2.11042	2.48084
CEBPA	4.63899	6.20474	6.4876	6.36469	6.06868	6.4906	6.64912	6.02289	6.66547	6.12444	7.35359	7.02284	8.37796	5.93629	6.58708	6.94449	7.04045	7.26321	5.54091	6.28851	6.13591	6.18235
CEBPA-AS1	7.35314	7.44405	7.70209	7.46454	7.66572	6.84837	7.17616	7.11838	8.05126	6.49016	7.52617	7.48516	6.95484	8.406	7.48878	7.30788	8.40271	7.25155	8.05588	7.8456	7.41771	7.45491
CEBPB	10.7816	10.0882	10.0421	9.91655	10.4842	11.0053	10.3443	9.92777	10.6309	10.3143	11.1624	11.1229	11.088	11.2372	11.0603	10.7134	11.1959	10.903	10.9335	10.9522	10.7447	11.4392
CEBPD	6.69635	6.94041	7.38773	5.92694	6.08495	7.23059	6.99266	6.89814	7.13045	7.75012	7.67172	7.28895	7.93494	7.73316	6.92032	7.16616	6.90011	7.08586	7.76463	7.26981	7.29352	7.67233
CEBPE	6.68928	6.60335	6.66856	5.88349	6.23049	4.05345	5.40822	4.93377	4.66603	4.32007	4.72489	5.36412	5.24541	4.57715	6.24539	4.80889	4.22663	5.75666	5.54747	5.7537	5.81717	5.72315
CEBPG	6.54817	6.22772	5.95604	5.79686	6.4095	5.53095	5.89254	5.96222	4.30023	5.30063	5.82195	5.70055	5.63443	4.62623	5.94165	5.9436	2.29749	5.46104	3.7457	5.7423	6.29064	6.08971
CEBPZ	6.32175	6.11305	6.51976	6.39158	6.49372	7.09651	6.63983	5.88349	7.08478	6.3105	7.15822	6.73701	6.7801	6.70031	6.87064	6.8985	6.45485	6.02531	7.13615	6.79248	6.66137	6.74974
CECR1	4.70556	4.62412	5.08076	4.73799	5.0811	4.6462	4.57637	4.95279	5.58703	5.02451	3.96364	4.77379	4.3233	6.77606	4.93281	5.54834	5.23498	4.82936	5.36395	4.95666	4.68905	6.78809
CECR5	8.46583	8.28626	8.77771	8.54345	8.34225	8.108	8.5655	8.31757	9.11923	8.68416	7.9166	8.2979	7.96984	8.76968	7.86967	8.16677	8.75643	8.01389	8.60261	8.47901	8.25275	8.06402
CEL	3.36353	3.47956	3.24336	2.79502	3.05058	3.36707	3.5655	2.87348	3.17062	3.96639	3.68737	3.02094	3.4412	2.94278	3.7234	3.55371	3.25274	3.17298	3.60819	2.95509	3.12459	2.79763
CELA2B	5.08939	4.04964	5.53286	5.52623	3.58034	4.15977	3.08447	4.44675	4.35704	5.39662	4.53821	5.19125	3.75595	3.32463	4.69183	4.73401	3.41681	5.73728	3.2142	5.29417	4.89803	3.14637
CELA3A	5.89714	5.90494	5.92042	6.11705	6.29004	6.01205	5.79261	5.70027	7.00883	6.49456	6.08858	6.12519	5.83541	6.46262	5.43284	5.70189	7.01528	5.9168	6.6671	5.34884	6.32506	5.90572
CELA3B	5.87781	4.59887	5.11259	6.28495	6.50843	5.79043	6.1018	4.37029	5.5202	6.46249	5.12852	4.34857	5.62301	4.48712	5.56439	5.73158	6.82718	6.46249	4.15681	4.89398	4.95256	4.39777
CELF1	7.9593	7.82998	7.59757	7.64626	7.79573	7.90119	7.79517	7.76742	8.15342	7.74801	8.32932	8.01417	7.95873	8.28436	8.06317	7.84745	7.9871	7.86191	8.45622	8.05163	7.87001	7.69966
CELF2	7.19277	7.21442	6.9922	6.75116	7.16586	7.5247	7.28645	7.1442	6.08371	6.68066	7.19014	7.35262	7.538	6.76671	7.41932	7.6511	6.52064	7.69766	6.50091	7.12015	7.46286	7.48227
CELF3	4.71395	5.49636	5.85364	5.85711	5.98301	5.28282	4.70387	5.06467	5.98851	6.02882	5.64078	5.29384	5.41504	5.73906	5.70189	5.10822	6.45255	5.52313	5.7676	5.64648	5.5703	5.12156
CELP	5.19163	3.7234	4.68978	4.46164	4.9373	5.09787	4.3766	4.81104	6.1508	4.6558	4.86715	5.06935	4.39111	4.74631	4.74697	4.20177	6.11648	5.06467	5.77046	4.81083	4.60473	3.94163
CELSR1	2.86702	3.01722	3.22725	3.6913	2.90787	4.31099	2.33667	3.63066	3.56049	3.78684	2.98913	3.40911	3.94829	2.97182	3.00793	3.41823	3.68178	4.44675	3.27176	2.99096	3.39949	4.14575
CELSR2	7.01722	6.99735	7.008	6.96733	7.01603	7.10496	6.88947	6.70091	7.24706	7.30253	6.98549	7.01252	7.12982	6.97415	7.27844	7.24767	7.20601	7.01189	7.33894	7.18828	6.79643	7.11243
CELSR3	5.41344	4.84085	5.38816	5.62724	5.5924	6.05739	5.53704	5.49981	6.1508	6.56903	5.84324	5.9315	5.81346	5.43265	5.44422	4.65978	6.54146	5.61319	6.42768	5.82837	4.90182	5.63595
CELSR3-AS1	3.10734	3.24698	2.89344	3.25029	3.77072	3.53926	2.77929	3.39269	3.34131	2.78761	3.66771	3.44147	3.21051	3.21587	2.8538	2.58511	3.7172	3.17298	4.38861	3.61912	3.25128	2.95364
CEMIP	5.4273	5.3705	5.86555	5.51289	5.63911	6.43246	6.39158	5.67392	3.43827	5.78365	5.16468	6.0088	5.57316	5.37028	5.71691	5.47079	6.22222	4.3385	5.93714	5.74854	5.74832	5.58332
CEMP1	3.2579	2.72524	3.76073	2.914	3.43103	3.97928	3.5655	3.34977	3.23598	4.29966	2.81356	4.12763	3.54737	4.0783	2.53557	3.05381	3.93082	3.73998	2.94063	2.29335	5.36469	2.44562
CEND1	6.91471	7.13239	7.40701	7.27246	7.37939	7.23918	7.36832	7.31189	7.88806	7.69942	6.8724	7.36314	7.18115	7.7054	6.90611	6.65071	8.2671	7.30424	8.28495	6.73249	6.94863	6.75943
CENPA	6.90463	7.22517	7.4702	7.32516	7.31103	6.85636	7.32026	7.09612	6.32065	6.64525	6.73434	6.89457	6.69483	7.13904	6.36642	6.52903	7.61728	6.89318	6.37821	7.08618	6.55091	7.18811
CENPB	7.19935	7.20849	6.69123	6.92973	6.69782	6.88408	7.50602	7.38424	6.56237	7.38962	7.60279	7.1136	7.09222	7.64064	7.40727	6.76891	6.51203	7.52352	8.01884	6.77558	6.83724	6.96218
CENPBD1P1	6.8074	6.81708	7.07595	6.7122	6.23686	6.10059	6.89894	6.973	6.49171	6.14926	6.48408	6.80851	5.248	6.05616	6.38436	6.7154	7.196	6.94995	7.15209	6.00907	6.84936	5.14102
CENPC	5.38761	5.28429	4.58809	3.96968	5.11394	5.21381	4.68921	5.25319	4.76108	4.56203	3.37376	3.47634	5.10648	5.80604	5.1087	3.64239	3.13768	3.95323	2.8322	4.65183	4.34755	5.50727
CENPE	2.10117	3.1641	2.13179	3.13955	2.69334	3.96939	3.31225	2.19658	3.43827	3.37932	2.48175	2.63517	2.71856	3.4871	2.91041	2.69635	4.71721	2.67579	2.74447	2.51192	2.64866	2.70068
CENPF	3.31026	4.30367	4.07678	3.08229	3.36087	4.3477	4.58753	3.32308	4.32607	4.73687	4.05677	3.4898	4.09729	4.40934	4.13109	4.44757	5.29465	2.80907	5.5031	5.31373	4.23116	4.57315
CENPI	4.8315	4.38284	4.59362	3.84984	3.37105	5.61628	4.82474	4.66637	4.89993	4.67002	4.4463	4.1212	3.93928	3.18191	4.04964	3.23125	3.4053	4.98461	4.78871	3.78151	5.01952	4.96655
CENPJ	6.25198	6.54146	6.22701	6.59905	5.87798	6.11094	6.69354	5.08279	6.41335	7.38142	6.46301	6.21126	3.28595	5.77846	6.15832	6.8172	7.28895	6.74054	6.83421	6.94766	6.38931	6.90487
CENPM	2.59514	3.6666	3.74208	3.20491	2.89723	2.79163	3.78299	3.64753	4.00075	3.52665	3.30404	3.44147	3.31487	6.09488	3.40276	3.93897	3.8665	3.93797	4.0816	3.20125	4.91863	2.82823
CENPN	3.88789	4.3	4.51019	4.47359	4.1336	4.39251	4.19469	4.29901	3.23598	4.59383	4.231	2.77948	2.80907	4.21068	3.81909	4.47045	4.72078	4.10711	3.39517	3.83449	3.14425	3.89413
CENPO	5.6716	5.57153	5.6245	5.78319	6.07552	5.00009	5.49993	5.08435	5.82467	6.47585	5.95939	5.57289	5.45795	6.40687	6.18343	6.01586	6.32651	6.01825	6.35463	5.89727	2.47993	5.36562
CENPQ	4.54569	5.00054	5.19758	5.22503	5.74733	4.01904	4.86429	3.43341	4.47432	3.49109	5.82195	5.46194	4.49371	4.26049	5.70523	4.74906	5.65704	5.03774	5.13702	4.63307	4.72894	5.71671
CENPT	4.84647	5.81254	6.06636	6.28081	4.92401	6.15793	5.24476	3.7269	5.75738	6.86207	5.90827	6.31579	6.55753	5.75435	5.97727	6.19294	2.89495	6.18654	4.53133	5.91036	4.46338	4.25305
CENPU	5.64457	5.78722	5.69943	5.93017	5.64111	5.75835	5.71354	5.07452	5.7816	6.35255	5.85515	5.80012	5.7701	5.7609	5.25018	5.36395	6.74939	6.17516	5.87476	5.57918	5.98105	6.04983
CEP104	6.3134	6.4998	6.57759	7.10133	5.35806	6.12546	6.04369	6.39853	5.818	6.01013	6.36306	6.29113	6.06973	4.0703	6.23783	6.44532	6.18884	5.43589	6.38962	4.83801	5.98532	6.11648
CEP112	5.85661	6.08549	5.89118	6.99512	6.56941	6.56449	6.97078	5.0072	6.58922	6.32516	6.91552	6.49016	5.95464	5.48893	6.1959	6.83989	6.08939	6.81546	6.34241	6.07367	5.71029	6.5279
CEP131	3.73523	5.95261	2.9714	3.88998	4.34557	3.9331	5.58836	3.47899	5.55229	4.40392	3.93174	4.19576	3.73379	5.76743	3.81592	5.41888	5.13441	6.27213	5.9412	5.1815	5.39072	3.60235
CEP135	4.36388	4.64966	2.57205	2.65568	3.41079	2.70261	3.28198	2.71856	2.26058	2.35666	4.24359	3.54558	2.29749	2.56199	3.02573	3.91318	2.57037	3.1233	3.23291	2.86702	3.84974	1.6988
CEP152	3.48089	3.57921	3.501	2.41221	3.8926	3.26355	3.41751	3.69794	4.40837	4.66135	3.7172	2.16616	3.46961	4.19826	4.0731	4.10711	4.24939	3.66199	2.79019	3.89487	2.80284	3.28996
CEP162	4.9255	5.56987	5.5496	5.94486	5.74797	5.10688	5.2786	3.91139	5.75194	5.93017	5.31858	5.46707	5.11259	4.55263	5.4847	3.97808	6.78492	5.08413	4.00588	5.5379	5.50351	4.21747
CEP164	6.01628	6.08414	5.05436	5.90367	4.90213	6.01873	5.99372	6.29309	6.25539	5.23042	5.69855	5.0271	5.74912	5.77505	6.28251	5.96993	4.95914	5.85711	6.16657	6.27213	5.86763	5.66825
CEP170B	6.93547	6.51496	7.13549	7.0325	7.09482	6.84721	7.06711	6.94837	7.37192	5.79261	6.5596	5.95288	7.09222	7.00209	7.13639	6.75875	7.76925	6.95355	8.42253	6.83606	6.57258	6.47121
CEP192	5.07259	5.01372	3.37612	4.83488	5.16289	4.71299	3.14832	4.10742	6.17608	3.46201	5.31351	4.81382	4.90654	3.50859	5.60558	3.66002	3.16299	3.45648	3.54985	3.21965	3.06101	3.56398
CEP250	7.06981	7.41886	7.3375	7.15081	7.03669	7.34335	6.89894	7.15081	7.71632	7.40061	6.91719	7.21046	7.26981	7.4063	6.96118	7.30373	8.11466	7.33785	6.76229	7.09773	7.24456	7.04461
CEP290	4.70448	3.97241	2.65867	4.10598	3.97556	4.67026	4.77766	4.18537	5.09499	3.05381	4.00789	3.52871	4.00659	3.464	2.41025	3.68166	5.1437	3.15627	3.92198	5.2978	4.66245	4.34374
CEP350	7.33694	7.27995	7.10794	7.28645	7.36519	7.60216	7.39862	7.25918	7.15352	7.54785	7.92613	7.66572	7.29873	8.04147	7.73937	7.5016	7.69522	7.55373	8.15817	7.62868	7.54837	7.45068
CEP41	7.43988	7.10544	7.4916	7.0722	5.96353	6.60335	6.72713	6.06365	4.80495	7.4874	6.48855	6.24705	4.37821	6.97315	5.85364	5.42703	4.90957	5.37896	6.68977	5.83854	6.36576	6.25782
CEP55	2.33207	4.14086	2.84235	4.64522	4.25816	4.20939	5.1946	3.44212	3.72812	3.09541	2.87348	4.33223	2.59018	1.89769	3.67098	2.38713	4.54139	4.57774	4.88634	3.68865	3.28182	4.0068
CEP57	5.62409	5.28864	5.16035	5.46513	5.27674	5.79953	5.23982	5.05025	5.0882	4.82218	5.56354	5.59088	5.84875	5.28991	5.75061	5.94541	4.88762	5.57931	4.97287	5.14041	5.94422	6.48287
CEP63	6.43661	6.44617	6.40434	6.36576	6.36945	6.78322	6.50142	5.861	6.11222	5.40375	6.55235	6.34211	6.27628	6.04202	6.32323	5.55647	5.58473	6.31423	6.0764	6.16311	6.9385	6.02701
CEP68	7.95802	8.2431	8.21573	7.72923	8.17889	8.44806	8.10088	8.23162	7.90906	8.37828	8.06888	7.97314	7.70801	7.69624	7.91502	8.29105	7.07462	8.34697	7.74968	8.23193	8.35862	8.19131
CEP70	6.5137	7.07385	7.06053	5.74611	7.12833	6.67483	7.41112	6.62823	6.99699	6.82834	6.77997	6.92132	7.19762	6.20742	6.27429	5.87209	7.45357	6.60146	6.6996	6.51537	6.73562	6.85433
CEP72	5.67623	5.13628	6.20396	3.71345	6.02472	4.16647	5.52588	6.02065	3.59886	4.26638	4.09383	5.86814	4.29533	4.6384	5.00207	4.14672	3.91118	5.03774	4.61817	4.75662	5.30457	4.2885
CEP76	3.12459	2.93864	2.02484	1.64017	2.9335	3.79938	1.99876	3.03067	2.46259	3.33664	3.35122	2.93838	3.03067	3.41173	3.43015	3.70668	2.10117	2.70968	1.93913	2.38742	2.90716	3.38536
CEP83	5.61542	5.60375	5.37447	4.84062	5.70997	5.88977	5.25753	5.42469	6.11671	5.13024	5.89057	4.45233	5.48267	5.60764	5.63097	5.75495	6.29352	5.42323	4.95387	6.32175	5.07373	5.40125
CEP85	8.76346	9.09505	9.00893	8.67537	8.70811	8.84875	9.1892	9.14649	6.5461	8.53149	8.9743	8.9606	8.39714	7.25116	8.89771	8.68565	8.33347	8.93347	7.64983	8.40103	8.93606	9.04486
CEP97	2.8147	4.63089	5.77726	5.64884	5.94012	3.86441	3.13921	5.59982	4.1587	5.63788	5.88264	5.31929	4.42476	5.60218	5.47123	3.39949	6.71076	6.14352	5.35307	3.62764	3.812	3.5344
CEPT1	6.15842	6.26128	6.04112	5.75612	6.42813	5.60285	5.60993	5.76141	4.74719	6.50419	5.95939	6.22423	6.52538	6.16042	5.76573	6.2888	6.70686	6.42431	5.99635	6.43611	4.32152	5.6054
CER1	7.2158	7.06053	7.76072	6.32381	6.97263	6.68398	7.48537	7.59705	6.29782	6.96789	6.93114	7.37192	6.58028	7.52988	6.80295	5.40706	6.75304	6.99974	5.89782	7.38197	5.30063	7.19935
CERK	7.11325	7.15522	7.04701	6.91097	7.1829	6.87886	7.34249	7.55848	8.06045	6.64808	7.47137	6.80714	6.91903	7.69172	6.94549	6.93994	5.64898	7.16785	8.20637	6.89575	7.01492	6.8985
CERS2	6.39736	6.05241	5.92941	6.87519	6.76645	6.54008	6.51142	5.87798	6.36084	6.79232	6.68253	6.82061	7.29174	5.99546	6.96388	6.23468	6.89318	6.84877	5.91146	6.57737	6.36716	7.08478
CERS4	3.17037	2.80006	2.77713	2.86393	3.13753	2.89125	2.77929	2.98831	3.34131	2.51362	3.0896	2.68717	2.9679	3.23643	3.26599	2.80994	3.7172	3.40095	4.10244	2.8108	2.73164	2.86156
CERS6	6.91276	6.07621	6.65701	6.16723	5.95226	6.48366	6.82433	5.40559	6.49171	6.62809	6.64737	5.83587	6.9075	6.70245	6.03808	6.46033	5.23797	6.78809	6.91884	6.57737	6.59717	6.21296
CES1P1	3.28729	2.17815	2.16616	2.60645	2.50346	2.64866	2.11174	3.60702	2.86916	5.81052	2.16616	2.55637	2.38272	2.42013	2.61088	2.48175	3.28213	2.2805	2.23558	2.8108	2.56659	2.28717
CES2	8.30624	8.6734	8.29568	8.48678	8.07965	8.31283	8.42141	8.44359	9.34732	8.69161	8.10934	8.37828	8.21494	9.0182	8.57225	8.79336	8.98115	8.77462	9.17867	8.40494	8.34347	8.47296
CES3	7.50327	7.49336	7.88679	8.40218	6.96879	7.29686	7.89322	7.58642	7.88451	7.47655	7.44368	7.425	7.1966	7.79801	7.9482	7.69502	8.60102	7.80649	7.98851	7.7041	7.92407	7.8889
CETN1	5.41597	6.79445	7.07296	6.78437	6.51247	6.55571	5.71704	7.25094	6.32065	5.83149	6.32736	6.30832	5.27674	6.87531	6.17117	4.88103	5.93605	5.80307	6.75278	6.8662	5.68433	6.65212
CETN2	6.17052	5.80846	5.47936	5.57153	6.0178	5.8182	5.56106	5.7892	5.90356	6.80754	6.39198	6.05843	6.46993	5.83408	6.07206	6.68428	3.44107	5.75248	4.62956	5.88988	5.99885	6.11262
CETN3	6.25847	5.43513	5.47066	4.85461	6.28144	6.2018	5.82681	5.02088	5.98028	5.69172	6.35075	6.305	6.40224	5.05304	6.13571	6.74513	6.01367	6.51116	4.30726	6.62601	6.55784	6.60096
CETP	2.77713	2.66911	2.9714	3.00992	3.03452	3.06935	2.7937	2.84437	2.97397	4.59383	2.81356	3.25029	2.8761	3.14425	3.00085	3.05381	5.07233	3.17298	3.17422	3.21965	3.06101	2.77929
CFB	5.46894	5.90494	5.30044	5.93299	6.00713	5.09621	5.5765	5.22892	5.79234	5.28303	5.73665	5.32449	5.15567	6.23646	6.01825	5.37896	5.43575	5.98542	6.00483	4.64545	6.03689	6.07041
CFD	8.72413	8.95387	8.8399	9.34093	8.97354	8.44275	9.26373	9.13853	9.92777	8.41822	9.22333	9.03449	10.1674	10.2215	8.29479	9.45042	10.5922	9.95928	10.4311	8.48216	9.08569	9.38125
CFDP1	6.76445	3.90376	4.02472	3.6376	5.25487	6.02206	3.90906	5.36707	6.52299	5.87222	3.98939	6.07819	6.12612	7.00719	6.04983	6.72046	6.08458	6.96257	6.46117	4.90213	6.29318	6.48043
CFH	5.12895	5.85711	6.27513	5.81424	5.72875	6.5117	5.98118	5.79425	6.4645	6.38253	5.30311	6.33762	7.46652	6.65071	5.69561	6.52903	6.09917	6.37752	5.61017	5.85225	6.20725	5.74422
CFHR2	7.12708	6.89862	7.27802	7.31224	7.02303	6.46934	6.58851	7.30122	6.37006	7.26752	6.61496	6.88391	6.99936	6.54472	6.88179	6.65929	6.66101	6.52892	6.13686	6.85396	6.0263	6.89279
CFHR4	3.49761	3.51249	3.57638	3.34333	3.32001	4.13514	3.50354	3.46683	3.34131	3.98989	3.46375	3.73839	3.17062	3.60235	3.61614	2.17789	4.49619	3.15627	4.34673	3.72967	2.82969	3.55712
CFHR5	1.92369	1.93108	2.05316	2.1954	2.28336	2.07895	1.85767	1.78273	2.6263	1.60807	2.00701	2.27394	2.48543	1.89769	2.02659	2.3404	2.52075	3.27235	2.74447	2.04298	1.93913	2.38419
CFI	4.97674	4.64497	5.17465	4.55707	5.84554	4.34112	5.83323	4.46044	4.05369	5.75206	3.55899	4.72197	5.18081	4.94524	5.30208	5.05405	4.93392	4.78738	2.64958	5.69033	5.16641	4.78052
CFL1	10.4981	10.7386	10.3222	10.2543	10.9854	10.6029	10.796	10.635	11.4464	10.4103	10.903	10.9667	11.6233	11.4249	10.4777	10.8658	11.9019	11.3078	11.692	11.0227	11.1025	10.764
CFLAR	7.55542	7.44264	7.29738	7.58718	7.85486	7.59274	7.72354	7.56609	7.09428	8.25148	7.7537	7.80282	7.68545	7.39862	7.96885	7.68501	7.42983	7.99219	7.51595	7.45357	7.5799	7.70074
CFP	2.55058	2.80006	3.3006	2.60645	2.81608	2.73755	2.5785	3.25586	3.26646	3.18283	2.55781	2.68717	2.68264	3.21587	2.80145	2.67579	3.39296	2.79447	3.17422	2.57959	2.81415	3.00858
CFTR	5.24063	5.26554	4.22473	4.70757	5.01785	5.0882	5.55579	5.24352	5.15748	5.21821	4.55448	5.30432	4.81503	4.80774	4.42658	4.85199	4.69183	4.72512	5.60706	5.23815	4.45673	4.23009
CGA	3.27295	3.38317	3.20059	3.74863	4.11062	4.47756	4.4556	4.74331	6.54061	4.48134	5.15882	3.9264	4.34857	4.84085	5.07717	4.37029	5.24885	3.91346	5.01158	4.72145	5.28579	4.51436
CGGBP1	8.78575	9.12607	9.15758	9.07879	9.01275	8.70916	9.12086	9.30642	9.12218	9.41976	8.56954	8.88252	8.69018	9.03246	8.51821	8.39556	9.27095	8.80501	9.58395	9.07596	8.82557	8.93437
CGREF1	2.85823	2.52604	2.7937	2.58336	4.25816	2.28464	2.90646	2.98831	3.5732	3.25472	2.73814	3.8734	3.39887	2.91766	3.20191	2.89445	3.74085	2.59734	3.77172	2.95509	3.61614	2.59825
CGRRF1	7.83986	7.37135	7.15807	7.49181	7.34965	7.09189	7.72472	7.54443	7.30768	7.40833	7.42147	7.48677	6.93231	6.53047	7.5383	7.34991	6.46424	7.30171	6.7089	6.84921	7.48838	6.99822
CH25H	2.61644	5.00377	3.81254	5.27353	4.20234	5.55825	3.20191	2.54862	5.38288	2.05316	3.32917	3.08824	2.76281	4.65737	4.32744	2.10117	3.03289	2.9165	2.64958	4.51938	3.812	5.57365
CHAC1	4.76476	4.75058	4.88176	5.4285	4.98199	5.60904	4.67922	4.75874	5.19381	5.87358	4.74585	5.12765	4.85312	5.67811	4.62043	4.51905	5.5029	4.27752	5.6758	4.66697	5.02216	4.60003
CHAD	3.02417	3.68943	3.49281	2.99503	4.3696	3.75369	3.58292	3.46683	5.00124	4.07238	4.29324	5.0025	3.5732	3.99385	3.73905	3.25274	5.01609	4.13151	4.64093	2.99096	3.21905	3.03768
CHAF1A	6.185	5.97966	6.05241	5.87575	5.86062	6.06877	6.113	5.51021	6.3557	5.59781	5.60592	5.66648	5.55351	6.49541	6.45214	5.69799	6.50068	5.39874	6.65212	6.03843	5.71904	5.63813
CHAF1B	5.35806	6.97065	6.1275	7.45808	6.00945	6.58952	6.18009	6.92376	4.47432	5.31488	7.96308	6.46706	4.99318	3.27867	6.62057	6.21642	2.8624	5.39968	3.24887	5.6271	7.22696	6.11538
CHAT	5.57395	6.7154	5.77884	5.59179	5.87539	5.88755	6.17705	6.12201	5.48876	6.12715	6.31845	4.15959	6.03116	5.61168	5.31182	4.71907	6.29918	5.59168	6.56283	6.39841	5.89307	5.55801
CHCHD2	11.2529	11.2039	11.8201	11.6003	11.8888	11.1419	11.1682	11.5844	11.2529	12.1504	11.3078	11.4319	11.6611	11.0105	11.3739	11.3739	10.3011	11.5488	9.88074	11.0388	11.5094	11.4156
CHCHD3	10.0882	10.0928	10.0265	10.0299	10.1038	10.0265	10.183	9.89242	9.86204	10.1927	9.24545	9.68343	9.07249	9.29093	9.63357	9.38425	9.12086	9.43101	9.44255	9.91186	9.60809	9.8298
CHCHD7	6.7418	6.1674	6.96156	6.6526	7.00922	6.51381	6.96953	5.63354	7.86408	6.54128	7.38712	6.85724	6.90062	7.56747	6.96709	6.83741	6.48394	6.95745	7.75651	7.03786	7.1621	6.93867
CHD1	5.82104	5.15832	5.47553	5.31351	5.17431	6.63054	5.40822	5.98061	3.3738	5.51021	6.54584	6.46577	5.92042	5.23588	6.47986	6.68086	4.79475	6.59167	5.19728	5.2882	6.22323	6.41411
CHD1L	6.93649	5.76453	5.78016	5.84243	6.61496	6.68508	6.39033	6.04801	7.11349	5.7749	6.46136	6.38167	6.98035	7.16616	6.27429	6.43141	7.06201	6.49879	7.8456	6.04202	6.59956	6.19225
CHD2	6.04863	5.36551	6.7133	6.1196	5.48876	5.95355	5.43575	6.86565	6.11671	6.5667	6.48408	3.80344	5.39256	6.91177	3.87917	6.66169	6.19559	4.08106	3.06446	6.10111	4.9349	5.78771
CHD3	4.6119	4.42357	4.90424	4.89113	5.23403	4.49586	4.62753	5.06009	5.06909	5.2354	4.06632	4.77058	5.42703	4.79144	4.48444	4.42298	5.79214	4.49005	4.31889	4.49509	5.60202	4.39138
CHD4	7.35858	7.26454	7.539	7.94093	7.15261	7.45453	7.29074	7.39099	8.01071	8.02683	7.77338	7.88679	7.45068	8.17782	7.57574	7.3401	7.96707	7.65965	8.25575	7.04524	7.83683	7.25305
CHD5	4.13151	3.73401	4.08825	3.66012	4.45021	4.11925	5.15114	4.85828	4.54834	3.9158	3.55153	3.77096	4.70374	4.68821	4.03039	5.0254	6.03964	5.50141	4.68389	4.22832	4.82006	5.14524
CHD7	6.30863	6.54275	6.29492	6.48781	6.54597	6.4542	6.32794	6.38848	5.52359	5.05606	6.23568	6.23767	5.74775	5.68636	6.04448	6.31984	5.90132	6.44875	5.15685	6.16311	6.4463	5.66732
CHD8	7.50701	7.22976	7.16616	7.26097	7.18921	7.39015	7.08315	6.9518	7.9764	7.71724	7.59974	7.59627	7.35359	8.10694	7.4744	7.51504	7.41112	7.61223	8.04927	7.13026	7.67093	7.21702
CHD9	6.83501	6.64429	6.58393	6.47036	6.84326	7.14206	6.8577	6.63235	6.56052	6.47314	6.90546	6.65915	6.73298	6.59662	6.50954	6.77922	6.64582	7.14383	5.90455	6.87924	6.85223	6.70907
CHEK1	3.92808	4.8561	5.00124	4.05916	4.48201	4.37467	4.82936	4.74842	5.38685	4.60343	3.62271	4.73461	4.54976	4.89113	4.85283	4.70222	4.80325	5.34135	3.95217	4.76707	4.72145	4.76141
CHEK2	4.4493	5.30274	6.8605	6.43141	5.94165	3.82681	4.48665	3.99177	4.93681	7.09205	5.96222	4.54624	4.04609	5.25874	3.871	4.552	6.32983	5.8811	4.62956	4.05989	4.24702	4.96655
CHERP	7.10415	6.81563	6.65318	6.62042	6.93499	6.82336	6.64912	6.94601	6.09049	5.9916	6.46842	6.57234	6.64987	6.69909	6.61496	7.08568	6.48625	6.76412	6.267	6.83687	6.54339	7.08194
CHFR	6.78364	7.07202	7.09146	6.89149	7.03132	7.07978	7.31837	7.02995	7.23393	7.483	6.25153	6.69561	7.49218	7.63609	6.86482	6.62057	7.36908	7.70209	7.70224	6.93287	7.49862	6.61875
CHGA	3.76754	2.28208	4.71274	5.43803	3.63318	5.13473	3.82471	3.44212	2.93939	5.90721	2.84495	5.53203	5.3741	3.72156	4.03752	3.91318	2.82407	3.87899	5.00363	3.72967	4.43055	3.43132
CHGB	6.79534	6.80272	6.32553	7.06737	6.53597	6.92642	7.38868	6.60116	6.62027	6.5625	6.81217	7.04443	7.03108	6.81796	6.26008	6.45367	6.98423	6.75613	5.97164	6.2543	6.44267	6.452
CHI3L1	5.72211	5.19443	5.8836	5.17071	5.92339	5.71972	5.24782	5.51448	5.88552	6.65944	4.98857	5.25577	5.41649	6.06877	5.12156	5.38333	7.11881	5.9246	6.49221	5.861	4.69559	4.75874
CHI3L2	6.92686	6.81838	7.03363	6.6687	6.81519	6.55769	6.89715	6.86344	7.25547	7.45979	6.10626	6.75837	6.53962	6.7291	6.8479	6.65733	7.19414	6.37083	7.48205	6.54255	6.59956	6.92359
CHIA	4.77902	5.5123	4.63464	5.18566	4.39165	3.86441	5.66207	3.96844	3.65157	5.04571	3.76708	3.8319	4.08081	5.34629	4.71591	5.17201	5.3924	5.00377	5.30347	4.05989	3.92986	5.27083
CHIC2	6.51267	6.54817	6.05241	6.23666	6.34738	4.5407	3.48378	6.41752	5.47091	3.65992	5.76438	5.77225	6.20396	4.26049	6.77686	6.21868	3.62716	6.31189	4.42019	5.35113	6.01105	6.57177
CHIT1	4.71764	5.12061	4.44826	4.83165	5.8542	5.85379	6.00696	4.5181	5.19381	5.87557	4.42958	5.37447	4.92422	4.92244	5.20698	3.7538	7.06548	6.57246	5.51337	5.38519	5.52731	4.97837
CHKA	3.79016	4.13743	4.2662	4.53133	3.50547	4.18827	4.29668	3.58621	3.98772	5.0586	5.69383	4.4854	4.34629	5.70266	4.28091	4.58335	3.69399	4.705	4.98394	5.45481	4.48601	4.95437
CHKB	7.53726	6.94766	5.31691	5.5026	7.13224	7.03085	6.03332	7.30442	8.40691	6.71429	7.16501	6.66681	7.54128	8.4552	7.35598	7.74653	7.98545	7.65028	8.27743	5.51428	7.64222	7.54811
[truncated: 10,549 more rows]

## Sheet: DEGs
id	logFC	AveExpr	t	P.Value	adj.P.Val	B
HOXB2	-2.07793	6.26137	-7.46389	1.25192e-07	0.0015709	6.82649
FEZ2	0.830756	9.08897	6.72707	6.75772e-07	0.00284663	5.4794
SLC38A1	-1.92878	5.6571	-6.72404	6.80579e-07	0.00284663	5.47366
C1QA	2.53557	4.72516	6.14351	2.69436e-06	0.00845221	4.34821
DAAM2	-1.02101	7.74689	-5.73768	7.20815e-06	0.0180896	3.53079
RALGPS1	-0.995816	4.54969	-5.20728	2.66799e-05	0.0483896	2.42986
MYL6B	1.27423	10.8611	5.08793	3.59164e-05	0.0486054	2.17786
CEBPB	0.692529	10.7313	5.04207	4.02708e-05	0.0486054	2.08069
CLEC1B	-1.27063	5.32686	-5.01947	4.26091e-05	0.0486054	2.03273
SLC44A1	1.68826	3.53358	4.77163	7.92429e-05	0.0710243	1.50416
LINC00597	0.970169	3.06317	4.70039	9.47505e-05	0.0792619	1.35147
NUMA1	0.622849	6.11264	4.63637	0.000111272	0.0872652	1.21402
TRMT112	0.648003	8.75009	4.58938	0.000125209	0.0924191	1.11301
TBC1D1	-0.823004	7.16558	-4.54164	0.00014116	0.0945722	1.01032
DNAJC15	-0.918905	7.72535	-4.53593	0.0001432	0.0945722	0.998026
COL21A1	1.24619	5.50016	4.44621	0.000179405	0.105786	0.804789
MLF1	-1.00881	8.22242	-4.41525	0.000193917	0.105786	0.738056
CBFA2T3	-0.730071	6.69833	-4.40081	0.000201083	0.105786	0.706919
PCNT	0.593884	9.59856	4.38375	0.00020989	0.105786	0.670128
SLIT2	0.621744	6.73838	4.38209	0.000210762	0.105786	0.666567
SLC25A12	-0.807517	9.13326	-4.34989	0.000228518	0.105903	0.597127
PUS1	1.24553	4.61558	4.33742	0.000235791	0.105903	0.57022
MYOM2	0.76514	10.898	4.33653	0.000236316	0.105903	0.568312
PPP1R14B	-0.654187	7.9894	-4.29978	0.000259162	0.112137	0.489045
MDC1	0.62384	5.59308	4.27699	0.000274419	0.11478	0.439898
C1orf50	1.31722	5.1818	4.19041	0.000341012	0.132956	0.253146
PCDHGA10	0.793467	4.08498	4.1763	0.000353288	0.132956	0.222735
CYP27A1	-1.12022	4.88433	-4.16851	0.000360258	0.132956	0.205933
LYVE1	1.28264	5.59069	4.14248	0.000384546	0.133657	0.14982
FOXO3	0.945944	8.3806	4.125	0.000401768	0.133657	0.112133
ACTR3B	1.03328	4.86479	4.12139	0.000405414	0.133657	0.104361
H1FX	0.680289	7.55123	4.04235	0.00049412	0.135151	-0.0658934
MRPL34	-0.74305	8.51028	-4.03698	0.000500804	0.135151	-0.077458
MALT1	0.794458	5.17226	4.03267	0.000506224	0.135151	-0.0867216
FAM110D	-1.24792	4.85442	-4.01871	0.000524209	0.137037	-0.116769
IQGAP1	0.587783	5.9721	4.0025	0.000545889	0.139792	-0.151649
CTNNBIP1	-0.900399	7.22573	-3.99364	0.000558105	0.139954	-0.1707
LOXL1	1.08627	5.48603	3.98603	0.000568827	0.139954	-0.187079
FUBP1	0.595698	5.69601	3.97764	0.000580867	0.140168	-0.205109
DRD1	-1.32771	4.10766	-3.96576	0.000598366	0.141666	-0.230659
APOO	-0.596817	8.36984	-3.94459	0.000630837	0.14195	-0.276152
LUC7L3	0.703714	7.82319	3.93292	0.000649463	0.14195	-0.301203
PCDH9	1.14438	4.812	3.91805	0.000674019	0.14195	-0.333154
PGAM2	-0.710958	11.0976	-3.91644	0.000676721	0.14195	-0.336599
CSF1R	1.2981	5.44389	3.91524	0.000678753	0.14195	-0.339179
CDKN1A	1.68769	5.79668	3.8182	0.000864254	0.162976	-0.5472
NPIPA1	1.14224	8.97111	3.81737	0.000866033	0.162976	-0.548971
CYC1	-0.657489	10.532	-3.81566	0.000869727	0.162976	-0.552636
CKMT2	-0.881734	11.3019	-3.80721	0.000888189	0.162976	-0.570721
DECR1	-0.604828	8.70945	-3.79743	0.000910047	0.162976	-0.591652
HTR3B	-0.794671	6.12435	-3.75057	0.00102227	0.166068	-0.691768
MRPL15	-0.705388	9.58382	-3.74907	0.0010261	0.166068	-0.694984
TFRC	-1.15915	9.50215	-3.71768	0.00110909	0.173703	-0.761938
INPP5B	0.883059	4.55999	3.69988	0.00115907	0.173703	-0.799879
PLK1	1.22622	4.28094	3.68667	0.00119758	0.173703	-0.828015
ZNF117	-0.792282	5.90563	-3.68197	0.00121158	0.173703	-0.83802
CYP2C8	-0.849196	4.47128	-3.67977	0.00121819	0.173703	-0.842702
PLAG1	1.75546	3.07037	3.65371	0.00129919	0.176523	-0.89811
ARFGAP2	0.629673	9.03292	3.65088	0.00130831	0.176523	-0.904127
FCGRT	1.18283	5.59597	3.62764	0.00138556	0.18301	-0.953493
CSDC2	-1.02774	4.47387	-3.61214	0.00143954	0.18432	-0.986383
OR7E47P	-1.13675	7.52994	-3.60251	0.0014741	0.186608	-1.00679
PSG11	-1.37496	5.83616	-3.59894	0.00148715	0.186608	-1.01438
URB2	0.895843	5.35471	3.58079	0.0015551	0.189451	-1.05281
TBCEL	-0.96976	5.46984	-3.56725	0.00160777	0.193984	-1.08147
SEC24D	0.82895	3.18923	3.56025	0.00163568	0.195472	-1.09627
NFKBIA	1.04004	8.53066	3.53532	0.00173902	0.203044	-1.14896
ERBB2	0.627946	6.98272	3.52993	0.0017622	0.203044	-1.16034
C3orf18	-0.733733	6.40588	-3.50831	0.00185818	0.209787	-1.20595
ANKRD6	0.744176	4.69176	3.50517	0.0018725	0.209787	-1.21255
WISP2	1.2544	6.27953	3.48702	0.00195768	0.212355	-1.25079
STAT5A	1.05996	6.55515	3.48074	0.00198801	0.21321	-1.264
KCNJ8	-0.751314	5.81133	-3.47014	0.00204023	0.216956	-1.28629
ADM	0.589565	6.90001	3.45826	0.00210039	0.220387	-1.31126
C2orf49	-0.72405	5.9834	-3.45685	0.00210763	0.220387	-1.31422
RRP1	0.985069	4.56171	3.44957	0.00214545	0.220717	-1.3295
KDM5A	0.782982	6.48097	3.44948	0.00214596	0.220717	-1.32971
PPP1R2P9	-0.661005	3.48399	-3.43119	0.00224396	0.225288	-1.36807
GC	-1.13821	4.9865	-3.4287	0.00225762	0.225288	-1.37329
MS4A4A	1.28514	3.45602	3.42141	0.00229813	0.225288	-1.38856
GSTCD	0.859115	6.0011	3.39431	0.00245506	0.229853	-1.4453
FASTKD1	-1.50796	5.93876	-3.3932	0.00246169	0.229853	-1.44761
CD5L	1.01924	4.62337	3.39121	0.00247366	0.229853	-1.45178
OSBPL3	-0.802208	5.20894	-3.37178	0.00259341	0.229853	-1.49237
GCM2	-1.52789	4.11899	-3.36811	0.00261665	0.229853	-1.50002
MRPL4	-0.86184	7.10885	-3.34628	0.0027591	0.23314	-1.54552
RFPL1	1.32191	2.35524	3.3449	0.0027684	0.23314	-1.54841
MBTPS2	-1.0611	5.44216	-3.33981	0.00280277	0.23389	-1.559
FOLR1	-0.775087	6.20436	-3.32829	0.00288218	0.236664	-1.58297
DLEU2	0.970334	5.74143	3.32294	0.00291981	0.236664	-1.5941
DDX49	0.828545	6.56804	3.31452	0.00297999	0.236664	-1.6116
FXYD2	-0.943228	5.08795	-3.29622	0.0031149	0.241093	-1.64958
CYCS	-0.675348	11.3503	-3.28794	0.00317794	0.241093	-1.66676
ACD	0.81674	4.16334	3.28274	0.00321812	0.241093	-1.67753
ASIP	1.04905	4.95672	3.28134	0.00322898	0.241093	-1.68042
XAB2	1.53429	4.38224	3.27528	0.00327659	0.241093	-1.69297
PPIF	-0.86507	8.16917	-3.25286	0.00345878	0.246595	-1.73934
TUSC3	-0.706336	5.46201	-3.23769	0.00358753	0.248107	-1.77066
WDR12	-0.712424	7.79926	-3.23634	0.00359918	0.248107	-1.77344
DNMT3B	-1.00093	4.48348	-3.23621	0.00360033	0.248107	-1.77371
KCNK3	-0.74618	6.06736	-3.23562	0.00360547	0.248107	-1.77493
NDST2	0.802196	6.62478	3.23413	0.00361839	0.248107	-1.778
BTG2	0.707579	8.24351	3.22544	0.00369486	0.248707	-1.79591
LAMP1	0.685168	8.1182	3.22348	0.00371234	0.248707	-1.79995
SETX	0.715401	6.31234	3.22192	0.00372624	0.248707	-1.80315
MYH8	1.17538	7.44002	3.21056	0.0038294	0.252091	-1.82654
DLAT	-0.765446	8.0004	-3.20984	0.00383605	0.252091	-1.82802
PLEKHF1	0.954537	7.90967	3.20972	0.00383722	0.252091	-1.82828
EHD3	-1.27319	4.65034	-3.20162	0.00391261	0.253826	-1.84494
CHST3	0.950161	5.53043	3.19765	0.00395008	0.253826	-1.8531
NEUROG3	-0.984066	4.40899	-3.1846	0.00407569	0.257398	-1.8799
YBX2	-0.841247	6.64175	-3.18286	0.00409269	0.257398	-1.88346
NFIC	1.21546	6.85488	3.18185	0.00410262	0.257398	-1.88553
ARMC9	0.716712	3.70549	3.17495	0.00417101	0.258696	-1.89968
SLC5A2	-1.08375	5.97046	-3.1743	0.00417752	0.258696	-1.90101
ACTC1	1.04906	9.34783	3.17167	0.00420393	0.258696	-1.90641
PRR11	0.950462	8.21776	3.17083	0.00421241	0.258696	-1.90813
EZH1	0.607238	6.56832	3.16895	0.00423145	0.258696	-1.91199
MST1R	-0.933233	6.08825	-3.16202	0.00430223	0.258696	-1.92618
OR7A10	1.14817	3.79091	3.16056	0.00431728	0.258696	-1.92917
SH2D3A	0.789581	5.1689	3.1515	0.00441179	0.258696	-1.94769
PKD2L2	1.43064	3.15562	3.15149	0.00441193	0.258696	-1.94772
ETFDH	-0.592571	7.44731	-3.1485	0.0044436	0.259341	-1.95383
ZNF112	0.849683	4.53063	3.12773	0.0046696	0.259445	-1.99625
ZNF395	1.21179	5.96325	3.12534	0.00469628	0.259445	-2.00112
ANKRD11	1.0366	5.86662	3.12278	0.00472509	0.259445	-2.00635
LDB2	-0.828521	5.41899	-3.12217	0.00473198	0.259445	-2.00759
LCP1	0.848479	6.43357	3.12191	0.00473485	0.259445	-2.00811
GLDC	0.744352	5.06655	3.09985	0.00499047	0.26671	-2.05304
PDZRN3	-0.848651	7.41166	-3.09644	0.00503105	0.267426	-2.05996
IMPDH1	1.02752	5.54928	3.08604	0.00515704	0.271786	-2.08108
LAS1L	0.732015	4.89872	3.08399	0.00518226	0.271786	-2.08525
PPP4C	0.727391	5.56216	3.07672	0.00527261	0.274448	-2.1
MC5R	-0.626556	6.41006	-3.07509	0.00529298	0.274448	-2.1033
SKAP2	0.587137	5.11858	3.07181	0.00533441	0.275072	-2.10995
RAB23	0.823715	3.67277	3.06455	0.00542713	0.275072	-2.12466
LGR5	1.17973	6.06682	3.06302	0.00544685	0.275072	-2.12776
LYRM4	0.675622	5.30728	3.05765	0.00551667	0.276617	-2.13863
FZD1	-0.754951	5.44272	-3.05378	0.00556751	0.276617	-2.14646
SLC31A1	1.14559	3.2067	3.0483	0.00564033	0.276617	-2.15754
CAMTA1	1.00696	4.40188	3.03089	0.00587755	0.280514	-2.19268
SERPINA5	-1.35336	6.88758	-3.02916	0.00590175	0.280514	-2.19619
CP	-0.890709	4.76092	-3.02896	0.0059045	0.280514	-2.19659
ZNF492	1.12236	3.87034	3.02755	0.00592414	0.280514	-2.19942
CCNF	0.589151	4.59218	3.02201	0.00600224	0.281498	-2.21058
MAGEA11	-1.24006	3.50874	-3.01745	0.00606728	0.281498	-2.21977
BEX1	0.6819	6.42573	3.01441	0.00611104	0.281498	-2.2259
SNX7	1.25287	5.14367	3.01194	0.00614684	0.281498	-2.23088
MAP3K8	-1.21012	2.9864	-3.0043	0.00625859	0.283938	-2.24623
TMPRSS3	-0.646375	5.66902	-2.99855	0.00634408	0.284306	-2.25779
TNFRSF10D	1.1315	4.32865	2.99643	0.00637581	0.284711	-2.26205
PRKAG1	-0.739282	8.74047	-2.99012	0.00647129	0.287949	-2.27471
FLJ10038	0.595447	5.26069	2.98493	0.00655087	0.29017	-2.28512
ERMP1	0.820649	4.97635	2.98386	0.00656744	0.29017	-2.28727
LONP1	1.00403	7.31546	2.96607	0.00684812	0.296803	-2.3229
CDK20	-0.937703	5.99976	-2.95905	0.0069619	0.298325	-2.33693
ZNF675	-1.43028	3.2813	-2.95571	0.00701664	0.298948	-2.3436
HEBP1	-0.684254	7.94797	-2.94605	0.00717753	0.303245	-2.36289
ZNF184	0.878643	4.08379	2.93989	0.00728198	0.304581	-2.37518
ALDH1A3	0.858065	3.82286	2.93223	0.00741383	0.306843	-2.39044
TMEM110	-0.782208	5.99687	-2.93199	0.00741794	0.306843	-2.39091
TPBG	1.18573	5.33702	2.92608	0.00752139	0.307727	-2.40269
FBN1	0.888163	6.73676	2.92216	0.00759066	0.308369	-2.41048
GABRQ	-0.598357	6.56583	-2.9206	0.00761831	0.308369	-2.41357
PLAC1	-0.659442	6.38792	-2.9181	0.00766306	0.308509	-2.41855
GOLIM4	0.717103	5.14706	2.91517	0.00771563	0.308509	-2.42436
NISCH	1.22896	7.44334	2.91383	0.00773991	0.308509	-2.42703
SLC35A3	0.662812	4.46325	2.90883	0.00783086	0.308509	-2.43696
TOB2	0.745213	7.77173	2.90296	0.00793882	0.310331	-2.44859
TPPP3	1.63977	4.6565	2.89805	0.00803046	0.310551	-2.45834
HSD17B2	-0.942847	4.30358	-2.88539	0.00827092	0.312538	-2.4834
RP11-769O8.3	0.964153	4.17196	2.88418	0.00829417	0.312538	-2.48578
GTF2A1	-0.632089	4.51038	-2.87674	0.00843919	0.316678	-2.5005
HIST1H2BM	-1.21521	3.82154	-2.86763	0.00861999	0.316678	-2.51849
SOAT2	-0.649148	4.54596	-2.862	0.00873349	0.316678	-2.52959
EMP3	0.728105	6.64032	2.86111	0.00875148	0.316678	-2.53133
CRYBA1	-1.34459	3.83934	-2.8603	0.00876793	0.316678	-2.53293
ZG16	-0.673814	3.76324	-2.85959	0.00878259	0.316678	-2.53435
TAOK1	1.40833	7.05616	2.85291	0.00891975	0.317969	-2.54749
EHBP1	0.74289	5.63426	2.84508	0.00908338	0.318223	-2.56291
EXOSC10	0.748575	6.15228	2.84324	0.00912209	0.318223	-2.56651
STEAP1B	-0.718545	6.27063	-2.842	0.00914842	0.318223	-2.56896
SV2A	-0.843888	5.43357	-2.84001	0.00919064	0.318223	-2.57286
ZBTB16	0.657764	9.67328	2.83861	0.00922051	0.318223	-2.57561
IMPA2	-0.731182	9.22448	-2.83632	0.00926963	0.318223	-2.58011
CHKA	0.646074	4.48721	2.83339	0.00933266	0.318223	-2.58586
KANSL3	-0.595073	4.15595	-2.83022	0.00940154	0.318743	-2.59209
SH3GL1	0.783314	4.22584	2.82918	0.0094241	0.318743	-2.59412
ALX3	0.962125	5.48289	2.82455	0.00952559	0.320316	-2.6032
MFAP5	0.686653	6.892	2.82228	0.00957573	0.320316	-2.60765
HS3ST2	-0.604906	6.17391	-2.8154	0.00972938	0.323831	-2.62113
TSPYL2	0.885264	7.37106	2.80711	0.00991745	0.328349	-2.63735
NAT6	0.84115	5.54751	2.80327	0.0100056	0.330396	-2.64484
RAB1B	0.909893	8.33878	2.79502	0.010198	0.331513	-2.66096
NDUFB5	-0.682814	9.84258	-2.78794	0.0103657	0.332545	-2.67476
DTWD1	0.879729	3.95679	2.78738	0.0103789	0.332545	-2.67584
OGFRL1	-0.670065	5.30539	-2.78693	0.0103898	0.332545	-2.67673
CDKN2D	0.71826	4.16591	2.78587	0.0104152	0.332545	-2.6788
KLF13	0.901097	3.29862	2.77794	0.0106071	0.334319	-2.69424
SCUBE2	-0.858865	6.3332	-2.7775	0.0106179	0.334319	-2.6951
NR0B2	-0.728842	5.74716	-2.77566	0.0106627	0.334319	-2.69866
ABLIM3	-0.667642	6.81447	-2.77494	0.0106805	0.334319	-2.70007
CCKAR	-0.708926	5.64945	-2.77244	0.010742	0.334319	-2.70493
DAPP1	0.66518	6.62469	2.76857	0.0108382	0.334319	-2.71246
RNF144A	-0.943785	6.4587	-2.76761	0.010862	0.334319	-2.71432
RP11-116O18.1	0.79981	4.55046	2.76727	0.0108704	0.334319	-2.71498
NCF1	0.96855	3.89302	2.76267	0.0109859	0.336221	-2.72391
SF3A2	0.943593	6.83133	2.75958	0.0110641	0.33779	-2.7299
BTF3P11	-1.04421	2.71153	-2.75358	0.0112175	0.338359	-2.74154
PKP2	0.597534	4.80571	2.74302	0.0114923	0.343732	-2.76199
SLC7A10	0.817535	4.85679	2.74253	0.0115052	0.343732	-2.76294
RAB36	0.744253	6.27891	2.73301	0.0117586	0.346391	-2.78133
ZFP36	1.22725	6.02381	2.72955	0.0118521	0.347477	-2.78802
COPS5	-0.708767	8.84715	-2.72509	0.0119735	0.349133	-2.79662
PTGFR	0.751265	2.23208	2.72225	0.0120514	0.349133	-2.8021
MCF2L-AS1	-1.10086	4.73508	-2.71897	0.012142	0.349133	-2.80841
SPRR1B	-0.647164	5.95834	-2.71883	0.0121461	0.349133	-2.8087
PBXIP1	0.642472	7.59497	2.71874	0.0121486	0.349133	-2.80887
S100A6	0.725601	8.1005	2.71472	0.0122604	0.349645	-2.8166
INHBE	0.790396	4.65966	2.70941	0.0124097	0.351528	-2.82681
CCDC69	-0.619418	8.45364	-2.70826	0.0124425	0.351528	-2.82903
EPS8L3	0.921329	6.29644	2.70692	0.0124806	0.351528	-2.83161
ZNF205	0.663921	3.38568	2.70429	0.0125556	0.351727	-2.83667
MUM1	0.923597	3.94096	2.70294	0.0125942	0.351727	-2.83926
SNCG	0.729591	3.9332	2.70025	0.0126716	0.352557	-2.84442
DCC	-0.879798	5.63087	-2.69625	0.0127876	0.354996	-2.8521
FSCN1	0.637133	3.82247	2.67895	0.0133007	0.363346	-2.88526
LATS1	0.641122	5.32883	2.67846	0.0133155	0.363346	-2.88619
GPRIN2	0.789959	6.22948	2.67694	0.0133616	0.363346	-2.8891
BARX1	-0.786796	5.30012	-2.67498	0.0134213	0.363346	-2.89285
LINS	1.07243	2.60088	2.67153	0.0135268	0.364237	-2.89945
SLC9A1	0.851675	4.14698	2.66807	0.0136333	0.365536	-2.90605
S100A11	1.04501	5.24914	2.66436	0.0137483	0.366312	-2.91313
CCDC19	-0.595256	4.49178	-2.66252	0.013806	0.36703	-2.91665
TRIM68	-0.984317	5.74814	-2.65098	0.0141715	0.374576	-2.93863
BRWD1	0.898333	3.72643	2.65073	0.0141794	0.374576	-2.93911
MEA1	0.845273	7.07471	2.64959	0.0142159	0.374751	-2.94127
STX5	0.629947	5.88781	2.63888	0.0145646	0.378546	-2.96164
GOT1	-1.08556	10.0276	-2.63721	0.0146195	0.378546	-2.96481
ZBED2	-0.791376	5.43415	-2.63655	0.0146415	0.378546	-2.96607
LLGL1	0.70066	6.3403	2.63537	0.0146805	0.378546	-2.96831
THG1L	-0.952321	5.66237	-2.62921	0.0148858	0.379649	-2.97998
MYH7B	1.12437	6.30147	2.62307	0.0150935	0.383388	-2.99162
WNT11	-0.651695	3.40716	-2.62204	0.0151284	0.383498	-2.99356
ST6GALNAC2	-0.723845	6.99311	-2.62038	0.0151853	0.384164	-2.99672
IFITM1	0.591917	9.02585	2.61428	0.0153953	0.388229	-3.00825
LDHA	-0.613072	12.0914	-2.61392	0.0154079	0.388229	-3.00894
BASP1	0.589866	6.45773	2.61192	0.0154772	0.389194	-3.01271
CLEC11A	-0.758442	4.79361	-2.60668	0.0156609	0.390712	-3.02261
ENC1	0.688219	5.84297	2.60539	0.0157063	0.390712	-3.02504
ITGAM	0.63756	5.81045	2.60134	0.0158501	0.390712	-3.03269
FAM169A	-1.11665	3.29918	-2.59939	0.0159195	0.390712	-3.03636
SPICE1	1.0412	3.62346	2.59865	0.0159461	0.390712	-3.03776
MSC	1.12401	4.21894	2.59555	0.0160575	0.391186	-3.0436
CALML4	0.624962	4.42715	2.59365	0.016126	0.391186	-3.04717
MYRIP	-1.19602	3.9182	-2.59241	0.016171	0.391186	-3.04951
EN1	-0.628734	7.28199	-2.59216	0.0161799	0.391186	-3.04997
ATP5H	-0.612359	11.0259	-2.58771	0.0163424	0.393647	-3.05835
PHGDH	1.03936	5.2433	2.58697	0.0163695	0.393647	-3.05974
RARS	1.03365	5.99156	2.5868	0.0163758	0.393647	-3.06006
GS1-600G8.3	-0.63967	3.76247	-2.58099	0.0165902	0.394851	-3.07097
PHACTR1	-0.888238	3.85992	-2.58039	0.0166128	0.394851	-3.07211
SCRN1	1.01362	4.75643	2.57985	0.016633	0.394851	-3.07313
PGK1	-0.783863	9.61295	-2.56826	0.0170697	0.398586	-3.09485
CRIPT	0.928754	4.89185	2.56726	0.0171082	0.398586	-3.09674
PTTG3P	0.641821	3.58766	2.56628	0.0171457	0.398586	-3.09857
VPREB1	0.850628	3.17548	2.55296	0.0176634	0.401474	-3.12348
DIO1	-0.681534	5.33477	-2.5492	0.0178119	0.401474	-3.13049
HOXA7	0.691107	6.16556	2.54919	0.0178124	0.401474	-3.13051
CA5BP1	-1.2082	4.92619	-2.54897	0.0178212	0.401474	-3.13092
SPATA6L	-0.87097	4.638	-2.54614	0.0179341	0.402974	-3.13621
UCHL3	-1.06122	7.36619	-2.54544	0.0179619	0.402974	-3.1375
DEXI	-0.731888	8.85628	-2.54006	0.0181788	0.402974	-3.14754
ACOT8	-0.606587	6.95386	-2.53914	0.0182158	0.402974	-3.14925
ZNF273	-0.67898	5.43416	-2.53837	0.0182471	0.402974	-3.15068
MYOZ2	0.829433	9.7602	2.53213	0.0185022	0.402974	-3.1623
FZD2	-0.709813	3.78691	-2.5296	0.0186068	0.402974	-3.16701
CLCA4	-0.798607	4.68984	-2.5282	0.0186647	0.402974	-3.1696
SLC29A3	-0.751035	5.61318	-2.52796	0.0186747	0.402974	-3.17005
DLD	-0.810313	9.42509	-2.52757	0.0186907	0.402974	-3.17077
SRRM2	0.782772	8.41975	2.52235	0.018909	0.406981	-3.18047
CIDEA	0.945704	5.23154	2.52029	0.0189955	0.407599	-3.18428
TUBB6	0.955544	6.51185	2.51613	0.0191718	0.409129	-3.19201
LMO2	-0.647764	8.36577	-2.51261	0.019322	0.409547	-3.19852
ARMC7	-0.760212	5.9381	-2.50772	0.0195326	0.410104	-3.20758
NDOR1	-0.733225	5.25359	-2.50745	0.0195443	0.410104	-3.20808
PLA2G1B	-0.960385	3.90626	-2.50369	0.0197078	0.411086	-3.21503
WNT5A	0.593241	5.46395	2.50131	0.0198116	0.411086	-3.21942
DHX35	0.805021	3.78648	2.4986	0.019931	0.411086	-3.22443
CNKSR1	0.638185	8.10823	2.49777	0.0199676	0.411086	-3.22596
ZNF696	0.803449	3.04847	2.49665	0.020017	0.411086	-3.22803
BTN3A3	-0.679522	4.43595	-2.49489	0.0200951	0.411639	-3.23127
ANP32D	0.892776	3.74325	2.49138	0.0202519	0.41343	-3.23776
DDIT4	0.629807	7.56594	2.48563	0.0205106	0.415779	-3.24835
ROR2	-0.904776	3.61706	-2.47964	0.0207835	0.418958	-3.25937
NTN1	-0.785474	5.68625	-2.47257	0.0211102	0.42319	-3.27237
BAX	0.727367	3.29016	2.47233	0.0211212	0.42319	-3.2728
CNTNAP1	0.596307	7.51922	2.47022	0.0212198	0.42319	-3.27668
AFP	0.759486	5.29504	2.46985	0.0212371	0.42319	-3.27736
BCCIP	-0.937308	5.46598	-2.46049	0.0216792	0.426289	-3.29452
COQ9	-0.5864	10.0309	-2.45902	0.0217494	0.426289	-3.29721
FOXRED2	0.708053	4.63504	2.4578	0.0218077	0.426289	-3.29944
TNFRSF1B	0.705063	5.81353	2.4577	0.0218125	0.426289	-3.29963
PLXDC2	0.724624	5.65264	2.45459	0.0219622	0.427259	-3.30532
CIZ1	0.644457	6.4118	2.44925	0.0222211	0.42897	-3.31507
COL4A5	0.690773	6.24747	2.4477	0.022297	0.429773	-3.31791
CD207	-0.694595	6.05911	-2.44571	0.0223943	0.430988	-3.32153
ZNF214	1.05574	3.97868	2.43411	0.0229713	0.437035	-3.34269
AANAT	0.792264	4.36143	2.43119	0.0231181	0.437035	-3.34799
ORC4	-0.655633	6.77355	-2.42993	0.0231823	0.437035	-3.35029
BANP	1.15502	4.91861	2.42819	0.0232707	0.437035	-3.35345
HHAT	0.643887	4.99481	2.42525	0.0234209	0.437035	-3.3588
FGF9	-0.643207	6.24013	-2.42524	0.0234212	0.437035	-3.35881
TES	0.709516	5.83353	2.42205	0.0235854	0.437035	-3.36461
TEX13B	0.657949	6.34272	2.41901	0.0237421	0.437035	-3.37012
CD5	-0.935248	5.75084	-2.41817	0.0237858	0.437035	-3.37164
POU5F1P4	0.746141	4.51568	2.41526	0.0239373	0.437035	-3.37692
NKX2-5	0.590927	4.95068	2.40665	0.0243915	0.437702	-3.39252
CXXC4	0.657705	4.92193	2.40374	0.0245464	0.437702	-3.39777
ZNF259P1	0.851492	3.36412	2.40303	0.0245843	0.437702	-3.39905
PCSK5	0.705011	4.17904	2.4029	0.0245915	0.437702	-3.39929
CCBL2	-0.643625	6.49717	-2.40151	0.0246664	0.437726	-3.40182
NT5M	0.586465	5.20479	2.40092	0.0246979	0.437726	-3.40288
C9orf9	-0.640196	6.7778	-2.39941	0.024779	0.438543	-3.4056
PSCA	-0.827832	4.97019	-2.39439	0.0250512	0.440604	-3.41466
SPAG6	-0.652038	4.82214	-2.39175	0.0251958	0.440943	-3.41943
PRG3	-0.705573	4.59519	-2.38756	0.0254261	0.44322	-3.42697
UBL4A	-0.745363	7.45165	-2.38746	0.0254318	0.44322	-3.42716
UCP3	-0.835464	7.36493	-2.38376	0.0256371	0.44383	-3.43382
HESX1	-0.597943	3.98269	-2.38127	0.0257759	0.444596	-3.43829
NDUFAF4	-0.960958	7.39223	-2.37855	0.0259284	0.444605	-3.44318
KCNN1	-0.712898	6.98376	-2.37556	0.0260971	0.444825	-3.44855
ANG	-0.964473	5.82806	-2.37399	0.0261857	0.444825	-3.45136
CYP26B1	0.937468	4.11272	2.37395	0.0261884	0.444825	-3.45144
NUDT4	-0.881347	3.61323	-2.37006	0.0264102	0.444981	-3.45843
CDH9	-0.81247	4.96813	-2.36978	0.0264258	0.444981	-3.45891
TBX19	-0.780599	3.99125	-2.36909	0.0264656	0.444981	-3.46016
CFDP1	0.968393	5.65609	2.36763	0.0265494	0.444981	-3.46278
CUBN	-0.720255	5.66759	-2.366	0.0266429	0.444981	-3.46569
PP14571	-1.12196	3.68283	-2.36398	0.0267601	0.444981	-3.46932
DGKG	-0.816354	4.49003	-2.36387	0.0267663	0.444981	-3.46951
MAPK6	-0.989912	8.89246	-2.3638	0.0267703	0.444981	-3.46964
KITLG	-0.6455	3.45349	-2.36357	0.0267838	0.444981	-3.47005
CEP41	-0.775244	6.25305	-2.36351	0.0267869	0.444981	-3.47015
MOCS2	-1.01256	7.10636	-2.36328	0.0268002	0.444981	-3.47056
SLC2A11	-0.642644	4.84996	-2.34905	0.0276375	0.454947	-3.496
SLC25A4	-0.61916	10.5423	-2.3474	0.0277361	0.454947	-3.49895
RPRM	-0.87567	4.77014	-2.34644	0.0277936	0.454947	-3.50066
SNUPN	-0.658105	7.54523	-2.34375	0.0279554	0.454947	-3.50545
SKIV2L	0.667229	6.90385	2.34021	0.0281693	0.455828	-3.51175
C2orf83	0.668719	4.24312	2.33988	0.0281896	0.455828	-3.51235
PLEKHB1	-0.726593	5.69207	-2.33716	0.0283547	0.456732	-3.51717
BCL6	0.588339	9.41199	2.33487	0.0284954	0.458411	-3.52126
HAO1	0.626293	5.25109	2.32975	0.0288108	0.459667	-3.53035
FOLH1	-0.619522	5.49783	-2.32582	0.0290554	0.459667	-3.53733
IFRD1	0.59035	6.54042	2.32562	0.0290674	0.459667	-3.53767
ADA	0.619785	5.86747	2.32463	0.0291299	0.459685	-3.53944
MANF	0.785548	5.91928	2.32355	0.0291974	0.459685	-3.54135
IER5	0.619283	7.77484	2.32269	0.0292513	0.459956	-3.54287
THSD4	-0.831784	5.62889	-2.31985	0.0294305	0.461313	-3.54791
PPRC1	0.919398	4.65504	2.31202	0.0299291	0.466415	-3.56177
SLC8B1	0.611917	5.03759	2.31154	0.0299594	0.466415	-3.5626
CLIP2	-0.832342	4.27222	-2.3058	0.0303302	0.468122	-3.57274
MOXD1	0.725676	5.46172	2.30435	0.0304247	0.469003	-3.5753
FKTN	-0.665004	5.66766	-2.3031	0.0305061	0.469593	-3.5775
EXTL1	0.70689	4.26393	2.29657	0.030935	0.473077	-3.58901
CNNM1	-0.62242	6.30715	-2.29509	0.0310332	0.473077	-3.59162
SYMPK	0.80608	4.88338	2.29409	0.0310998	0.473077	-3.59338
PEX11A	-0.600021	4.60621	-2.29389	0.0311133	0.473077	-3.59374
RRAD	0.656773	8.20417	2.29217	0.0312277	0.473077	-3.59676
GABRD	-0.775954	4.46061	-2.29177	0.0312545	0.473077	-3.59746
TTLL7	0.984521	4.76008	2.29118	0.0312934	0.473096	-3.59849
PRPS1L1	-1.25828	4.30542	-2.29023	0.0313571	0.473488	-3.60016
SI	0.615158	2.12991	2.28812	0.0314989	0.474488	-3.60388
IL13	0.63817	5.30059	2.28367	0.0317993	0.477866	-3.61169
SH3GL2	-0.841009	4.46871	-2.28062	0.0320066	0.47945	-3.61703
PHC3	-0.590323	4.41909	-2.27554	0.0323551	0.481032	-3.62594
PFKP	0.717917	6.11074	2.27116	0.0326583	0.482759	-3.6336
ARNTL2	-0.799711	5.25769	-2.26966	0.0327629	0.483079	-3.63623
RHBDF1	0.693733	6.2142	2.26924	0.0327915	0.483079	-3.63695
LGALSL	1.06934	4.66177	2.26774	0.0328966	0.483079	-3.63958
NOSIP	0.780374	9.1443	2.26735	0.0329239	0.483079	-3.64026
LYPD1	-0.69581	3.932	-2.26259	0.0332588	0.484505	-3.64858
FZD7	-0.614809	7.38451	-2.25474	0.0338177	0.487739	-3.66226
SMU1	-0.686301	5.60449	-2.25292	0.0339486	0.487739	-3.66543
GIMAP4	-0.946025	5.54381	-2.25274	0.0339613	0.487739	-3.66574
MED22	-0.946817	6.27872	-2.24967	0.0341827	0.488525	-3.67107
MYH3	0.930002	3.5286	2.24411	0.0345877	0.492071	-3.68073
SCUBE3	0.913438	5.2372	2.2389	0.0349711	0.493911	-3.68977
C21orf59	0.705801	6.35207	2.23604	0.0351832	0.494481	-3.69473
WT1	0.60001	3.60258	2.23581	0.0352004	0.494481	-3.69513
CLU	0.70648	5.84545	2.23433	0.035311	0.494481	-3.6977
SH3BP4	-0.631838	6.02726	-2.23067	0.0355847	0.494481	-3.70403
ASNS	-0.704602	5.25437	-2.22568	0.0359617	0.498217	-3.71266
ADRA1B	-0.753422	3.5193	-2.22528	0.0359921	0.498217	-3.71335
CLTC-IT1	0.960967	3.71604	2.22275	0.0361846	0.500049	-3.71772
AIM2	0.768392	5.43768	2.21839	0.0365182	0.50063	-3.72523
LSP1	0.786492	5.13306	2.2157	0.0367255	0.50073	-3.72987
RP3-336K20__B.2	-0.973119	4.22254	-2.21268	0.0369597	0.50073	-3.73507
PACSIN3	0.764841	8.08707	2.21193	0.037018	0.50073	-3.73636
DDX25	0.678459	4.64819	2.20853	0.0372838	0.50073	-3.74221
RSRC1	0.718286	4.23318	2.20641	0.0374506	0.50073	-3.74586
ANKRD7	0.77271	3.2608	2.20639	0.0374523	0.50073	-3.74589
FANCE	1.01689	5.77147	2.2045	0.0376007	0.50073	-3.74913
TMEM185B	-0.859725	5.59339	-2.20402	0.0376387	0.50073	-3.74995
FOLR3	0.651875	4.37491	2.20079	0.0378955	0.50073	-3.75551
MRPS11	-0.650785	5.82677	-2.19721	0.038181	0.50073	-3.76164
HMGB3P1	0.610525	4.3245	2.19588	0.0382876	0.50073	-3.76392
RPGR	0.646478	5.73138	2.18949	0.0388039	0.505048	-3.77486
PTGER4P2-CDK2AP2P2	0.70383	5.70255	2.18767	0.0389518	0.505638	-3.77797
UCP1	0.659387	5.2696	2.17907	0.0396588	0.508944	-3.79265
CLGN	0.745063	3.51281	2.1712	0.0403159	0.508944	-3.80604
FAM149A	-0.651032	4.91115	-2.17045	0.040379	0.509222	-3.80732
SGK1	-0.851201	8.4623	-2.16917	0.0404874	0.510019	-3.80951
PCOLCE2	0.607315	5.93878	2.16516	0.0408268	0.511551	-3.81631
NBL1	0.695071	4.77028	2.16473	0.040864	0.511551	-3.81705
SCGB2A2	-0.877495	3.88107	-2.16386	0.040938	0.511644	-3.81852
HHLA2	0.853934	3.10917	2.16095	0.0411866	0.512776	-3.82345
ZGPAT	0.678999	3.60443	2.15851	0.0413966	0.512776	-3.8276
GP5	-0.64976	4.81843	-2.15777	0.0414601	0.512776	-3.82884
MRPL17	0.667907	5.22716	2.15591	0.0416212	0.512776	-3.832
LOC100127972	0.81114	5.37742	2.15377	0.041807	0.513302	-3.83563
CCNA1	-0.739301	5.09981	-2.15269	0.0419004	0.513832	-3.83744
KIAA0408	-0.75785	3.75047	-2.15186	0.0419731	0.513832	-3.83885
KBTBD11	-0.676418	4.85584	-2.14895	0.042228	0.514987	-3.84378
RUVBL2	0.780184	6.58061	2.14891	0.0422315	0.514987	-3.84385
FDX1	-0.666543	7.09894	-2.14746	0.0423582	0.515139	-3.84628
PAGR1	0.662015	6.38551	2.14576	0.0425087	0.515139	-3.84917
HBE1	-0.773739	4.89867	-2.14337	0.0427193	0.515139	-3.85319
WWC1	-0.597819	5.18994	-2.14279	0.0427712	0.515139	-3.85418
DGKI	0.77708	5.19029	2.14178	0.0428608	0.515151	-3.85588
HN1	-0.887849	6.40707	-2.13998	0.0430212	0.515515	-3.85891
INTS7	0.651926	4.19235	2.13769	0.0432254	0.515515	-3.86276
CCR3	0.652207	4.88126	2.13684	0.0433019	0.515515	-3.8642
MDFI	-0.783607	4.91601	-2.13008	0.043912	0.520094	-3.87557
SLC30A4	-0.872125	4.06691	-2.12983	0.0439353	0.520094	-3.876
ZNF750	0.797224	3.57935	2.12842	0.044063	0.520624	-3.87835
LTB	-0.715317	4.52599	-2.12	0.0448372	0.525811	-3.89249
FAM198B	0.973465	3.38617	2.11643	0.0451687	0.527705	-3.89847
TFPT	0.621202	5.88488	2.1161	0.0451996	0.527705	-3.89902
DPPA4	0.893906	3.51008	2.11485	0.0453163	0.527974	-3.90111
COL16A1	0.86387	4.61419	2.11257	0.0455296	0.528986	-3.90492
ATP8B1	0.92638	7.67337	2.11149	0.0456312	0.528986	-3.90673
TCTN1	-0.604853	6.51481	-2.11092	0.0456842	0.528986	-3.90767
ZC4H2	0.711568	5.34137	2.10888	0.0458773	0.530081	-3.91109
PTH	0.806178	2.47578	2.10708	0.0460469	0.530759	-3.91408
THOP1	0.63295	5.55775	2.10558	0.0461897	0.530759	-3.91659
SFT2D2	-0.586632	6.36563	-2.10402	0.0463387	0.531575	-3.9192
GADD45G	-0.728748	6.74035	-2.10156	0.0465731	0.531575	-3.92328
RNF4	-0.61626	6.91875	-2.10084	0.046642	0.531575	-3.92448
H2AFJ	0.811394	4.33075	2.09691	0.0470206	0.533467	-3.93103
TACR3	-0.883386	4.57578	-2.09575	0.0471325	0.534253	-3.93295
FLT3	-0.735715	6.46092	-2.09176	0.0475206	0.536795	-3.93959
WDR19	0.763725	4.73037	2.08999	0.0476934	0.536795	-3.94252
FHL5	0.819161	5.38963	2.08984	0.0477085	0.536795	-3.94278
UNC5C	-0.690433	4.70129	-2.08671	0.0480149	0.536795	-3.94796
NUS1P3	-1.01407	3.42116	-2.08536	0.0481484	0.536795	-3.9502
TUBB2A	0.793657	6.62826	2.08471	0.0482123	0.536795	-3.95128
DTL	0.738053	4.50147	2.07899	0.0487809	0.538426	-3.96076
CST6	0.632868	5.06924	2.07545	0.0491351	0.539884	-3.9666
NUBPL	-0.764174	5.88973	-2.07426	0.0492548	0.540204	-3.96857
ANKS1B	-0.802684	3.96025	-2.07237	0.0494456	0.540927	-3.97169
NLGN4X	0.702879	2.66192	2.06856	0.0498323	0.542792	-3.97798

## Sheet: FAOGs
SLC25A20
CPT2
HADHB
ACADVL
CPT1A
HADHA
ACADM
SLC22A5
ACADL
ACADS
ACAD9
HADH
ETFDH
ETFB
MLYCD
CPT1B
ETFA
PPARA
ACACB
PPARGC1A
EHHADH
GAREM2
ABHD5
ADIPOR1
PYGM
HMGCL
ANO10
ADIPOR2
ACOX1
PC
ACAD8
GCDH
HSD17B4
SLC25A13
SIRT1
ACADSB
LPIN1
PPARD
MTTP
IVD
PRKAG2
ECHS1
SLC27A4
INS
PPARG
PDK4
HSD17B10
ACACA
ADIPOQ
PAH
TAFAZZIN
ACSL5
PDP1
MMACHC
LRPPRC
MCCC1
CBS
PCCB
PEX10
LPL
SCP2
ETHE1
PRKAA1
FOXP3
PRKAB1
OAT
MCCC2
DECR1
PRKAA2
BRAF
NOTCH1
CPT1C
OTC
BCKDHA
ACSL3
ACSF3
LACC1
ACAT1
C1QBP
COL6A3
GFER
BTD
TYR
MMUT
BCKDHB
CYP21A2
MMAB
NAGS
ATM
KRAS
MYH6
PEX19
LIPA
ASS1
AGL
PPARGC1B
ABCD1
COL6A2
SUCLG1
GMPPB
TNNT3
ALG2
COQ9
PREPL
HACD1
MYH1
POPDC1
POMGNT2
KLHL41
FDX2
TMEM65
KBTBD13
QDPR
IDUA
NAGLU
PCBD1
ABCD4
UCP2
ECI1
ECHDC1
POR
ABCC9
CPS1
PEX1
FBN1
SLC17A5
PLA2G6
ALDH3A2
TGM1
AGPAT2
ALOX12B
ALOXE3
CERS3
ABCA12
NIPAL4
CYP4F22
PNPLA1
SDR9C7
UCP3
FOXO1
PCCA
PEX5
LZTR1
SCN5A
CACNA1C
PLIN5
SOX9
APOB
PDHA1
PMM2
SUOX
HLCS
MOCS2
SMN1
SLC37A4
PEX6
PHKA1
FKRP
MCEE
MMAA
ABCC8
SIRT4
APOA1
APOC3
LMNA
PCSK9
ABCA1
ASL
LDLR
POLG
SLC25A4
CHAT
PFKM
GSS
HBB
UCP1
GAA
KCNH2
TH
CP
DDC
KCNQ1
ARG1
MYL2
TNNI3
MYH7
PDHB
ABCG5
ATP7A
HPD
PDHX
PRDM16
GNPAT
TAT
AIRE
APOA5
DTNBP1
PEX7
HAX1
TBX1
TCAP
ANKRD1
MCPH1
PEX11B
PEX12
TRMU
MAP2K1
MAP2K2
IKBKB
SMAD3
LCK
TF
PRKG1
GLA
TNNT2
GAMT
LIFR
HCFC1
MYBPC3
SCO2
TPP1
SERPINF1
PEX14
PHKA2
ALG6
PEX3
PEX26
ACSL1
HIF1A
FASN
FABP3
PTPN11
RAF1
BTK
CFTR
SMAD4
TGFBR1
CTSD
MYLK
RPS6KA3
TGFBR2
ADA
CBL
DPYD
HRAS
JAK3
PTPRC
SMAD2
SOS1
ALPL
BCHE
CD40
DNMT3B
IL2RA
JAG1
NRAS
PRKDC
TGFB2
ZAP70
BLM
CD40LG
DLD
DSP
FLNA
GBA1
NTRK1
PHGDH
PNP
ABCA3
ATP1B1
ATP7B
BMP1
BRIP1
CAD
CD247
CTSF
CTSK
CYBB
CYP11A1
CYP17A1
ERCC2
FANCA
GATA4
GLB1
GPHN
GUSB
KCNJ2
LRP2
NBN
NPC1
SMPD1
TNFSF11
VLDLR
WAS
ACTA2
ALDH7A1
AVPR2
CAPN3
CD8A
COL3A1
CTSA
CYP1B1
CYP27B1
DES
DHCR7
ERCC3
F9
FANCC
FUCA1
GALK1
GALNS
GATA6
GLDC
HEXB
IDS
IL2RG
JUP
KCNJ1
KCNJ5
L1CAM
LIG4
LOX
MAT2A
MPL
MVK
NCF2
NCF4
NF1
NPHS1
NR2F2
PPIB
PRF1
PSAP
RYR2
SGSH
SLC12A1
STK4
TPM1
TTN
TTR
TYMP
VCL
VRK1
WRN
ABCB4
ACTN2
ARSA
ARSB
CACNA2D1
COL5A1
CYP27A1
ERCC6
FAH
FANCD2
FANCL
GFPT1
HCN4
HEXA
HYAL1
IL7R
KCND3
LAMC2
MYLK2
POLH
PPT1
SCN10A
SLC12A6
TGFB3
TMPO
WNT1
ABCB11
AGXT
AK2
ALDOB
AMPD2
ASNS
ATP6V1E1
ATRX
CACNB2
CD3D
CD3E
CD3G
CRYAB
CYBA
CYP11B1
CYP7B1
DDB2
DOCK8
ERCC4
FHL1
GALT
GATM
GJB2
GRHPR
HINT1
ITPA
KCNA5
LAMB3
LIG3
MALT1
MTHFD1
MYH11
MYL3
NEU1
NR0B1
PLOD1
PLOD2
PNPO
PPP1CB
PTS
RIT1
SLC19A3
SLC6A8
SMAD6
SNTA1
UNG
XPC
ACTC1
AGA
ALG1
BCS1L
BGN
CALM1
CASQ2
CHD7
CHRNE
CNTNAP2
COASY
COL4A3
COL5A2
DMD
DSC2
EMD
ERCC5
FA2H
FLNC
FMO3
GALC
GJA5
HELLS
HSD3B2
KCNE1
KCNE3
LAMA2
LAMA3
LAMP2
NAGA
NDUFS7
NDUFV1
NKX2-5
NONO
OCRL
PANK2
POMGNT1
POMT1
PON2
PYCR1
RLBP1
RPE65
SCN1B
SCN2B
SGCD
SLC16A2
SLC25A15
SLC7A7
SMARCAL1
SOS2
STAR
STXBP2
TCIRG1
XPA
AICDA
AMT
ANTXR2
AP3B1
ASPA
ATP13A2
CAV3
CIITA
COL4A4
COL4A5
COL7A1
CTNS
DSG2
DTNA
EIF2B2
FANCG
FMR1
GBE1
GNS
HBA1
KCND2
LAMA4
LARS1
LRAT
MAN2B1
MED12
MRAS
MTRR
NPPA
PLN
SCN3B
TBX5
ADAMTS2
AGPS
ARX
ATP6V0A2
ATP6V1B1
BAG3
CALM2
CDH23
CHRNG
CLCN1
CLCN5
CLN3
CNGA1
CORO1A
CRLF1
DBT
DCLRE1C
DYSF
EFEMP2
EIF2B1
EIF2B4
ELN
ELP1
ERCC8
G6PC1
GALE
GFM1
GRIP1
HAMP
HJV
JPH2
KCNJ8
MCOLN1
MEFV
MFAP5
MPI
MTM1
MYO7A
NDUFS4
NDUFS6
NPC2
OCA2
PEX2
PGM3
PHKB
PHKG2
PKP2
PLP1
POMT2
PUS1
RAB23
RAG1
RDH12
RNASEH2A
SCN4B
SGCG
SLC26A2
SLC26A4
SURF1
TNXB
TRIM32
TRPM4
UNC13D
ABCG8
ADGRG1
ANK2
ATP6V0A4
CALM3
CLCF1
CNGB1
CRTAP
CSRP3
EIF2B5
EXOSC3
EYA4
FANCI
FBN2
GNE
GNPTAB
KCNE2
LDB3
LHX3
LTBP4
MAK
MANBA
MID1
MMADHC
MYPN
NGLY1
NHEJ1
NPHP1
NPHS2
PCDH15
RARS2
RRAS
SAMHD1
SEPSECS
SGCA
SLC39A4
SPRED1
SUMF1
TK2
TMEM43
TNNC1
TSFM
TTPA
AKAP9
ATP8B1
CEP290
CHST6
CTNNA3
DHDDS
EDA
EIF2B3
FANCE
FANCF
FKBP10
GPD1L
HAND1
MOCS1
NDUFAF2
RAPSN
RPGR
SKIC2
SLC2A10
SLC46A1
STX11
TRIM63
TSEN2
TULP1
VPS53
ADGRV1
AHI1
AIPL1
BBS2
BBS4
BBS9
BSND
CAVIN1
CLN5
CLP1
DNAJC19
FANCB
FKTN
FOXH1
FOXN1
FOXRED1
GLE1
HBA2
HOGA1
HPS1
IFT140
INPP5E
KIF14
LDLRAP1
MKS1
MLC1
MPV17
NEXN
OSTM1
P3H1
PLEKHG5
RFX5
RP2
RPGRIP1L
RS1
SDCCAG8
SHOC2
TRDN
USH1C
VPS13A
AAAS
ALMS1
ARL6
BBS1
BBS10
BLOC1S6
CC2D2A
CCDC88C
CCN6
CHMP1A
CIB2
CLN8
CNGB3
COLQ
CTF1
CUL7
CWC27
DOLK
DYNC2H1
ESCO2
HPS4
HPS5
LMBRD1
MED17
MKKS
MYOT
NBAS
NEBL
NOS1AP
NPHP3
PEX16
RAG2
RASA2
RPGRIP1
SGCB
SLC35A3
SLC4A11
SLMAP
SPG11
STAP1
TBX20
TCTN2
TCTN3
TMEM38B
TMEM67
TTC8
VPS13B
VPS45
B9D2
BBS5
BBS7
CDCA7
CERKL
DCAF17
DOK7
EVC2
FBXL4
HPS3
HPS6
MYOZ2
NEB
OPA3
OTOF
PEX13
PKHD1
PROP1
RNASEH2C
SELENON
SKIC3
TCTN1
TMEM70
TSEN54
USH1G
ZFPM2
ARL13B
CALR3
CEP104
CLN6
HYLS1
KCTD7
LCA5
LYST
OBSL1
PDLIM3
RFXANK
SACS
SP110
SPG21
TMEM138
TMEM231
TSEN34
TTC7A
CCDC8
FRAS1
FREM2
GDF1
GNPTG
HGSNAT
LIPN
NDUFAF5
POU3F4
RBM20
RNASEH2B
SPATA7
TECRL
TMEM237
TRAPPC11
USH2A
ALPK3
BLOC1S3
C19orf12
CTC1
HYCC1
MFSD8
NKX2-6
PRDM5
RANGRF
RD3
TECPR2
WHRN
ZBTB24
B9D1
TMEM216
BBS12
CLRN1
CPLANE1
EYS
KCNE5
LOXHD1
MESP2
RFXAP
FAM161A
ZNF469
SYNE4
PRCD
KLHL25
LEP
APPL2
FABP4
SIRT3
CIDEC
STK11
CKM
CKB
CKMT2
CKMT1B
STAT3
SIRT6
NADK2
SREBF1
DGAT2
SCD
CRAT
DVL2
HILPDA
CS
AKR1B10
DLG4
PLIN2
ABCD3
MTOR
RXRA
CAV1
PNPLA2
TP53
FOXO3
SIK2
ACOT8
NR4A1
AKT1
TMLHE
NFE2L2
FLAD1
PDCD1
BLOC1S1
TWIST1
PARP1
ACOX2
KEAP1
TXNIP
SLC2A1
SYVN1
CFAP92
NR1H2
HSPD1
NR4A2
SLC27A1
EGLN3
HMGCS2
FABP12
DGAT1
FGF21
SLC22A4
TGFB1
IFNG
IDO1
ALDH3A1
NCOA1
SREBF2
DEPTOR
ACSL4
PECR
ACSF2
ACOT2
MCUB
MYC
NCOR1
BBOX1
RETN
IRAK1
RNF152
ZNF300
PAQR9
IL6
SLC52A1
CD36
MAPK1
STAT6
IL10
CD274
CEBPB
CDCP1
SLC2A4
PASK
SMG5
TLCD1
HUWE1
MSBP1
NQO1
VCP
CDK9
PHB2
FOXM1
KDM5A
NDRG2
GPR119
CCL2
DNM1L
ACAD10
MAT1A
ACAD11
BAK1
BCL2A1
GLUD1
HSPA5
ACLY
TLR4
FABP1
LIPE
RARA
FOXA2
SLC22A2
SOD2
ALDH1L2
RNF183
ERBB2
PSEN1
SQSTM1
CYP2E1
SLC6A14
SUCLA2
MAPK14
GDF15
CHKA
YY1
HNRNPC
FAM13A
MARCHF5
TOR2A
DNAJC15
C1QTNF6
EGFR
EGLN1
SIRT2
GHR
VCAM1
NPPB
ACOT7
ECI2
ACOT9
CES1
BAX
TNF
NLRP3
GLP1R
SLC5A2
CD47
SLC7A11
DBI
EIF2AK4
PRKAG1
SLC25A3
TREM2
CXCL8
GPT
SEMA7A
MC3R
CHPT1
HCAR1
FNDC5
HMGCR
LDAF1
PPIA
TRIM5
NUP153
CPSF6
IPPK
RGPD2
TANGO2
DNMT3A
HDAC1
PPP2CA
AHR
CUL3
PINK1
DDIT3
PHB1
APLNR
CPOX
PPP2R5D
HIPK3
TRIM21
FAT1
CETN1
CROT
ZDHHC3
CYP3A4
GOT2
PLIN1
PLIN3
PLAAT3
ALOX15
CYP2D6
MYOD1
SLCO1B1
CYP3A5
PYGL
PAX7
MDM2
NOTCH3
SNCA
PTPN6
DDX3X
ETS1
PRKCZ
ADAR
MC1R
IL4
ATG5
KDM5C
KDM5B
MC4R
S100A4
SLC31A1
AREG
SALL4
SDHC
UFD1
MC5R
AGR2
OTUB1
S100A7
SCD5
NPLOC4
SENP3
SSRP1
INTS11
IRF2BP2
BDH2
MACC1
GBA3
KLF14
USP50
MGLL
PNPLA3
ABHD6
CLPS
ABHD2
GPAT4
PIK3C2A
PGAM2
CBY1
GCM2
SLC52A2
SMN2
TBCK
ANO5
FAM111A
SLC16A9
LCLAT1
LYPD3
SLC35F3
POLR1F
ANKRD61
AMPD1
MB
FBXO32
ALOX12
HAO1
CYGB
FMO1
ACSM1
FMO2
HAO2
FMO4
ALB
PTGS1
BID
TET2
SLC25A10
BNIP3L
PRKACA
PLA2G4A
PRKACB
PRKACG
ARF1
ELOVL4
EBP
PNPLA6
BSCL2
PNPLA8
AADAC
ABHD12
CES3
DDHD2
FAF2
PLPP2
RAB18
ABHD16A
PLA2G15
PNPLA4
PLIN4
ABHD4
ABHD10
ABHD3
FITM2
LIPK
LORICRIN
MBOAT2
PNPLA5
PNPLA7
ABHD13
ABHD1
ABHD12B
ABHD14A
ABHD8
G0S2
LIPM
ABHD15
ABHD16B
AWAT1
AASS
CACNA1S
RYR1
ENO3
ARG2
ADH5
ALDH18A1
SI
MGAM
TRPM6
RRAGC
SBDS
UTRN
RTEL1
COQ2
GFM2
AP1M1
DNAL1
EXOSC9
SYNE2
TBX6
TBC1D23
KCNG4
LILRB5
MRRF
SHROOM4
TMTC3
AHDC1
ALDH16A1
TAF1A
CFAP44
NAA11
PRR12
ZCCHC13
MSGN1
ZCCHC12
SCP2D1
SIRT5
CACNA1B
CACNA1H
CACNA1A
CACNA1E
SCN9A
CACNA1D
SOD1
NR1H3
PML
SOCS3
TFAM
ADSL
LARS2
SLC52A3
ACOX3
ELOVL1
SLC25A32
DNAJC12
TBC1D24
DHRS11
GLTP
AASDH
PPP4R4
RFLNA
SLC36A3
TRPV4
ESRRA
NRIP1
MLXIPL
LEPR
NDUFAF1
ECSIT
INSR
APOE
HNF4A
PON1
NPY
FABP7
ADRB3
ADCK2
FAS
RORA
CAMKK2
IRS1
PCK1
IL1B
MSTN
ANGPTL4
FABP2
GHRL
GPAM
GTPBP3
SAMM50
PAQR3
AKT2
NOS3
FBP1
VEGFA
CEBPA
MFN2
ANGPTL3
APOL1
RIPK3
IL15
INSIG1
CRTC3
INSIG2
THRSP
ESR1
ABCB1
AURKA
CDK6
BMPR2
BRCA1
SERPINE1
BDNF
CASP3
ACE2
GCK
IGF1
NR1H4
VDAC1
GCLC
IRS2
ATF3
FGF19
ESRRG
NR1I3
CTBP2
MDH1
MTO1
CYP7A1
ABCD2
CYP4A11
ZBTB20
ACSL6
PEX11A
RLN2
MTIF3
ETFBKMT
CTNNB1
ACE
DBH
FLT1
GAPDH
ALDH2
EIF2AK3
G6PD
NFKBIA
RPS6KB1
ICAM1
PIK3CG
RARB
C3
EDN1
MTHFR
PRNP
SDHB
CETP
ESRRB
MDH2
ERG
MBL2
OGDH
HP
KCNJ11
KLK2
LIPC
APPL1
ATG7
E2F1
EEF1A1
GARS1
PFKP
RBP4
SNAI1
TRAP1
TXNRD2
CCK
CCKBR
GH1
NR4A3
NRF1
CYP2U1
NOD1
NSUN2
PYY
TFEB
ACAA2
CRTC1
CRTC2
ELAVL1
GTF2H1
CREB3L3
TAOK3
CIDEA
SLC25A17
SLC22A16
PARP10
RNF146
CLSTN3
SENP2
CYP4Z1
ACOT1
TM6SF2
HSDL2
OR10J5
MTLN
IGF1R
KDR
CDK4
FLT3
PIK3CD
CCND1
EP300
IDH1
STAT1
AGTR1
BCL2
GSK3B
PIK3CA
PIK3R1
TEK
TERT
ADK
CREB1
DRD2
F2
GNAS
HK1
KAT5
NOS1
PKM
PTGS2
SLC6A3
SRC
ADRB1
AGT
BCL2L1
GAD1
PIK3C3
STIM1
ADRB2
ALDOA
CHRM2
[truncated: 415 more rows]

## Sheet: differentially expressed FAOGs
PFKP
[truncated: 68 more rows]

[truncated: 19 more sheets: GO, KEGG, RF.gene, Boruta.gene, PPI.gene, interGenes, GO-GSEA-CKMT2, GO-GSEA-ACTC1, GO-GSEA-FOXO3, KEGG-GSEA-CKMT2, KEGG-GSEA-ACTC1, KEGG-GSEA-FOXO3, net.network, gene-miRNA, miRNA-lncRNA, CKMT2-Enrichr-Drugs, ACTC1-Enrichr-Drugs, FOXO3-Enrichr-Drugs, drug_prediction（p<0.05）]
